# Supplementary material for: Ligand non-innocence and an unusual σ-bond metathesis step enables catalytic borylation using 9-borabicyclo-[3.3.1]-nonane
Source: Chem Sci. 2025 Apr 15;16(21):9255–63. doi: 10.1039/d5sc02085a (PMC12019295; doi:10.1039/d5sc02085a)
Supplement: SC-016-D5SC02085A-s002 [file SC-016-D5SC02085A-s002.cif]

# Supplementary Information (SI) for Chemical Science.
# This journal is © The Royal Society of Chemistry 2025

####################################################################### 
# 
# This file contains crystal structure data downloaded from the 
# Cambridge Structural Database (CSD) hosted by the Cambridge 
# Crystallographic Data Centre (CCDC).
# 
# Full information about CCDC data access policies and citation 
# guidelines are available at http://www.ccdc.cam.ac.uk/access/V1 
# 
# Audit and citation data items may have been added by the CCDC. 
# Please retain this information to preserve the provenance of 
# this file and to allow appropriate attribution of the data. 
# 
#######################################################################

data_3i-[H-BBN]
_database_code_depnum_ccdc_archive 'CCDC 2417816'
loop_
_audit_author_name
_audit_author_address
'Gary S. Nichol'
;The University of Edinburgh
United Kingdom
;
_audit_update_record             
;
2025-01-17 deposited with the CCDC.	2025-04-14 downloaded from the CCDC.
;
# local name MI24016
_audit_creation_date             2024-06-12
_audit_creation_method           
;
Olex2 1.5-beta
(compiled 2024.02.16 svn.r378c4104 for OlexSys, GUI svn.r6928)
;
loop_
_audit_author_email
''
g.s.nichol@ed.ac.uk
_chemical_formula_moiety         'C25 H37 B2 N'
_chemical_formula_sum            'C25 H37 B2 N'
_chemical_formula_weight         373.228
loop_
_atom_type_symbol
_atom_type_scat_dispersion_real
_atom_type_scat_dispersion_imag
_atom_type_scat_source
_atom_type_scat_dispersion_source
B 0.00156 0.00068 'NoSpherA2: Chem.Sci. 2021, DOI:10.1039/D0SC05526C'
'Brennan, Cowan, Rev. Sci. Instrum., 1992, 63, 850'
C 0.00313 0.00162 'NoSpherA2: Chem.Sci. 2021, DOI:10.1039/D0SC05526C'
'Brennan, Cowan, Rev. Sci. Instrum., 1992, 63, 850'
H 0.00000 0.00000 'NoSpherA2: Chem.Sci. 2021, DOI:10.1039/D0SC05526C'
'Brennan, Cowan, Rev. Sci. Instrum., 1992, 63, 850'
N 0.00612 0.00332 'NoSpherA2: Chem.Sci. 2021, DOI:10.1039/D0SC05526C'
'Brennan, Cowan, Rev. Sci. Instrum., 1992, 63, 850'

_space_group_crystal_system      monoclinic
_space_group_IT_number           14
_space_group_name_H-M_alt        'P 1 21/n 1'
_space_group_name_Hall           '-P 2yn'
loop_
_space_group_symop_id
_space_group_symop_operation_xyz
1 x,y,z
2 -x+1/2,y+1/2,-z+1/2
3 -x,-y,-z
4 x-1/2,-y-1/2,z-1/2

_symmetry_Int_Tables_number      14
_cell_length_a                   11.2146(3)
_cell_length_b                   14.2724(4)
_cell_length_c                   13.2961(4)
_cell_angle_alpha                90
_cell_angle_beta                 105.2979(12)
_cell_angle_gamma                90
_cell_volume                     2052.76(10)
_cell_formula_units_Z            4
_cell_measurement_reflns_used    9862
_cell_measurement_temperature    100.00
_cell_measurement_theta_max      37.37
_cell_measurement_theta_min      2.36
_exptl_absorpt_coefficient_mu    0.067
_exptl_absorpt_correction_T_max  0.7474
_exptl_absorpt_correction_T_min  0.7259
_exptl_absorpt_correction_type   multi-scan
_exptl_absorpt_process_details   
;
SADABS-2016/2 (Bruker,2016/2) was used for absorption correction.
wR2(int) was 0.1133 before and 0.0530 after correction.
The Ratio of minimum to maximum transmission is 0.9712.
The \l/2 correction factor is Not present.
;
_exptl_crystal_colour            colourless
_exptl_crystal_colour_primary    colourless
_exptl_crystal_density_diffrn    1.208
_exptl_crystal_description       block
_exptl_crystal_F_000             816.380
_exptl_crystal_recrystallization_method 
'The material was recrystallised from dichloromethane by slow evaporation'
_exptl_crystal_size_max          0.327
_exptl_crystal_size_mid          0.252
_exptl_crystal_size_min          0.16
_diffrn_reflns_av_R_equivalents  0.0477
_diffrn_reflns_av_unetI/netI     0.0264
_diffrn_reflns_Laue_measured_fraction_full 0.9997
_diffrn_reflns_Laue_measured_fraction_max 0.9983
_diffrn_reflns_limit_h_max       19
_diffrn_reflns_limit_h_min       -19
_diffrn_reflns_limit_k_max       24
_diffrn_reflns_limit_k_min       -24
_diffrn_reflns_limit_l_max       22
_diffrn_reflns_limit_l_min       -22
_diffrn_reflns_number            158724
_diffrn_reflns_point_group_measured_fraction_full 0.9997
_diffrn_reflns_point_group_measured_fraction_max 0.9983
_diffrn_reflns_theta_full        25.2417
_diffrn_reflns_theta_max         37.83
_diffrn_reflns_theta_min         2.12
_diffrn_ambient_temperature      100.00
_diffrn_measured_fraction_theta_full 0.9997
_diffrn_measured_fraction_theta_max 0.9983
_diffrn_measurement_device_type  'Bruker D8 Venture'
_diffrn_measurement_method       '\f and \w scans'
_diffrn_radiation_type           'Mo K\a'
_diffrn_radiation_wavelength     0.71073
_diffrn_source                   ImuS-Mo
_diffrn_source_current           1.4
_diffrn_source_power             0.07
_diffrn_source_voltage           50.0
_diffrn_standards_number         0
_reflns_Friedel_coverage         0.0
_reflns_limit_h_max              12
_reflns_limit_h_min              -19
_reflns_limit_k_max              24
_reflns_limit_k_min              0
_reflns_limit_l_max              22
_reflns_limit_l_min              -12
_reflns_number_gt                8951
_reflns_number_total             11040
_reflns_threshold_expression     I>=2u(I)
_computing_cell_refinement       'SAINT V8.40B (?, 2016)'
_computing_data_collection       APEX5
_computing_data_reduction        'SAINT V8.40B (?, 2016)'
_computing_molecular_graphics    'Olex2 1.5-beta (Dolomanov et al., 2009)'
_computing_publication_material  'Olex2 1.5-beta (Dolomanov et al., 2009)'
_computing_structure_refinement  'olex2.refine 1.5-beta (Bourhis et al., 2015)'
_computing_structure_solution    'SHELXS  (Sheldrick, 2008)'
_refine_diff_density_max         0.3653
_refine_diff_density_min         -0.2413
_refine_diff_density_rms         0.0570
_refine_ls_d_res_high            0.5794
_refine_ls_d_res_low             9.6126
_refine_ls_goodness_of_fit_ref   1.1054
_refine_ls_hydrogen_treatment    refall
_refine_ls_matrix_type           full
_refine_ls_number_constraints    0
_refine_ls_number_parameters     586
_refine_ls_number_reflns         11040
_refine_ls_number_restraints     0
_refine_ls_R_factor_all          0.0403
_refine_ls_R_factor_gt           0.0248
_refine_ls_restrained_S_all      1.1054
_refine_ls_shift/su_max          -0.0006
_refine_ls_shift/su_mean         0.0000
_refine_ls_structure_factor_coef Fsqd
_refine_ls_weighting_details     
'w=1/[\s^2^(Fo^2^)+(0.0122P)^2^+0.0802P] where P=(Fo^2^+2Fc^2^)/3'
_refine_ls_weighting_scheme      calc
_refine_ls_wR_factor_gt          0.0397
_refine_ls_wR_factor_ref         0.0450
_refine_special_details          'NoSpherA2 refinement'
_olex2_refinement_description    
;
;
_olex2_refine_details            
;
Refinement using NoSpherA2, an implementation of
NOn-SPHERical Atom-form-factors in Olex2.
Please cite:
F. Kleemiss et al. Chem. Sci. DOI 10.1039/D0SC05526C - 2021
NoSpherA2 implementation of HAR makes use of
tailor-made aspherical atomic form factors calculated
on-the-fly from a Hirshfeld-partitioned electron density (ED) - not from
spherical-atom form factors.

The ED is calculated from a gaussian basis set single determinant SCF
wavefunction - either Hartree-Fock or DFT using selected funtionals
 - for a fragment of the crystal.
This fragment can be embedded in an electrostatic crystal field by employing cluster charges
or modelled using implicit solvation models, depending on the software used.
The following options were used:
   SOFTWARE:       ORCA 5.0
   PARTITIONING:   NoSpherA2
   INT ACCURACY:   Normal
   METHOD:         R2SCAN
   BASIS SET:      cc-pVTZ
   CHARGE:         0
   MULTIPLICITY:   1
   DATE:           2024-06-11_18-16-13
;
_atom_sites_solution_primary     direct
loop_
_atom_site_label
_atom_site_type_symbol
_atom_site_fract_x
_atom_site_fract_y
_atom_site_fract_z
_atom_site_U_iso_or_equiv
_atom_site_adp_type
_atom_site_occupancy
_atom_site_refinement_flags_posn
N1 N 0.59919(2) 0.204616(19) 0.07446(2) 0.01162(5) Uani 1.000000 .
C1 C 0.71568(3) 0.22276(2) 0.12769(3) 0.01113(5) Uani 1.000000 .
H1 H 0.7325(5) 0.2736(3) 0.1897(4) 0.0257(12) Uani 1.000000 .
C2 C 0.80215(3) 0.16771(2) 0.09330(2) 0.01018(5) Uani 1.000000 .
C3 C 0.72387(3) 0.11156(2) 0.00841(2) 0.01015(5) Uani 1.000000 .
C4 C 0.74627(3) 0.04232(2) -0.05906(2) 0.01201(5) Uani 1.000000 .
H4 H 0.8401(4) 0.0206(4) -0.0553(4) 0.0282(13) Uani 1.000000 .
C5 C 0.64642(3) 0.00243(2) -0.13153(3) 0.01356(6) Uani 1.000000 .
H5 H 0.6637(4) -0.0508(4) -0.1849(4) 0.0291(13) Uani 1.000000 .
C6 C 0.52434(3) 0.02966(2) -0.13899(3) 0.01469(6) Uani 1.000000 .
H6 H 0.4483(4) -0.0033(4) -0.1970(4) 0.0332(14) Uani 1.000000 .
C7 C 0.49897(3) 0.09805(2) -0.07325(3) 0.01375(6) Uani 1.000000 .
H7 H 0.4050(4) 0.1195(4) -0.0761(4) 0.0319(14) Uani 1.000000 .
C8 C 0.60013(3) 0.13687(2) -0.00104(2) 0.01034(5) Uani 1.000000 .
C9 C 0.48758(3) 0.24339(3) 0.09395(3) 0.01570(6) Uani 1.000000 .
H9a H 0.4305(5) 0.2726(5) 0.0233(4) 0.0446(16) Uani 1.000000 .
H9b H 0.4353(5) 0.1889(4) 0.1190(5) 0.0464(16) Uani 1.000000 .
H9c H 0.5146(5) 0.2951(4) 0.1532(4) 0.0413(15) Uani 1.000000 .
C10 C 0.91948(3) 0.14449(2) 0.30869(2) 0.01118(5) Uani 1.000000 .
H10 H 0.9042(4) 0.2194(3) 0.3215(4) 0.0246(12) Uani 1.000000 .
C11 C 0.81418(3) 0.08866(3) 0.33605(3) 0.01493(6) Uani 1.000000 .
H11a H 0.7256(5) 0.1185(4) 0.2912(4) 0.0314(13) Uani 1.000000 .
H11b H 0.8166(5) 0.0985(4) 0.4187(4) 0.0329(13) Uani 1.000000 .
C12 C 0.81322(3) -0.01717(3) 0.31296(3) 0.01559(6) Uani 1.000000 .
H12a H 0.7236(4) -0.0462(4) 0.3146(4) 0.0316(13) Uani 1.000000 .
H12b H 0.8800(5) -0.0523(4) 0.3765(4) 0.0298(13) Uani 1.000000 .
C13 C 0.83847(3) -0.04217(2) 0.20790(3) 0.01469(6) Uani 1.000000 .
H13a H 0.7544(4) -0.0293(4) 0.1460(4) 0.0311(13) Uani 1.000000 .
H13b H 0.8552(5) -0.1180(4) 0.2052(4) 0.0329(13) Uani 1.000000 .
C14 C 0.94426(3) 0.01271(2) 0.18042(2) 0.01085(5) Uani 1.000000 .
H14 H 0.9448(4) -0.0079(3) 0.1009(4) 0.0243(12) Uani 1.000000 .
C15 C 1.07383(3) -0.00982(2) 0.25153(3) 0.01329(6) Uani 1.000000 .
H15a H 1.0951(5) -0.0848(4) 0.2477(4) 0.0325(13) Uani 1.000000 .
H15b H 1.1425(4) 0.0270(4) 0.2199(4) 0.0289(13) Uani 1.000000 .
C16 C 1.09507(3) 0.02018(2) 0.36567(3) 0.01268(6) Uani 1.000000 .
H16a H 1.0511(5) -0.0299(3) 0.4067(4) 0.0279(12) Uani 1.000000 .
H16b H 1.1940(4) 0.0158(4) 0.4046(4) 0.0287(13) Uani 1.000000 .
C17 C 1.04949(3) 0.11987(2) 0.37856(3) 0.01318(6) Uani 1.000000 .
H17a H 1.1149(5) 0.1703(3) 0.3609(4) 0.0291(13) Uani 1.000000 .
H17b H 1.0532(5) 0.1304(4) 0.4613(4) 0.0319(13) Uani 1.000000 .
C18 C 0.96111(3) 0.32278(2) 0.12306(2) 0.01011(5) Uani 1.000000 .
H18 H 0.9271(4) 0.3427(3) 0.1904(4) 0.0220(11) Uani 1.000000 .
C19 C 0.88724(3) 0.38026(2) 0.02888(3) 0.01345(6) Uani 1.000000 .
H19a H 0.7891(4) 0.3676(4) 0.0207(4) 0.0294(13) Uani 1.000000 .
H19b H 0.9033(5) 0.4559(3) 0.0443(4) 0.0313(13) Uani 1.000000 .
C20 C 0.91355(4) 0.35669(2) -0.07625(3) 0.01630(6) Uani 1.000000 .
H20a H 0.9983(5) 0.3916(3) -0.0819(4) 0.0301(13) Uani 1.000000 .
H20b H 0.8407(5) 0.3876(4) -0.1394(4) 0.0365(14) Uani 1.000000 .
C21 C 0.92115(3) 0.25111(3) -0.09745(3) 0.01588(6) Uani 1.000000 .
H21a H 0.8274(5) 0.2230(4) -0.1215(4) 0.0334(13) Uani 1.000000 .
H21b H 0.9608(5) 0.2415(4) -0.1638(4) 0.0385(15) Uani 1.000000 .
C22 C 0.99430(3) 0.19253(2) -0.00393(3) 0.01197(5) Uani 1.000000 .
H22 H 0.9853(5) 0.1191(3) -0.0275(4) 0.0278(12) Uani 1.000000 .
C23 C 1.13460(3) 0.21360(3) 0.02874(3) 0.01641(6) Uani 1.000000 .
H23a H 1.1784(5) 0.1617(4) 0.0880(4) 0.0346(14) Uani 1.000000 .
H23b H 1.1746(5) 0.2024(4) -0.0371(4) 0.0368(14) Uani 1.000000 .
C24 C 1.17045(3) 0.31182(3) 0.07422(3) 0.01664(6) Uani 1.000000 .
H24a H 1.1568(5) 0.3630(4) 0.0110(4) 0.0344(14) Uani 1.000000 .
H24b H 1.2698(5) 0.3131(4) 0.1127(4) 0.0364(14) Uani 1.000000 .
C25 C 1.10109(3) 0.34365(2) 0.15367(3) 0.01388(6) Uani 1.000000 .
H25a H 1.1170(5) 0.4185(4) 0.1683(4) 0.0310(13) Uani 1.000000 .
H25b H 1.1423(4) 0.3083(4) 0.2283(4) 0.0301(13) Uani 1.000000 .
B1 B 0.91826(3) 0.12219(2) 0.19000(3) 0.00950(6) Uani 1.000000 .
H1a H 1.0154(4) 0.1672(3) 0.1734(4) 0.0198(11) Uani 1.000000 .
B2 B 0.94036(3) 0.21395(2) 0.09407(3) 0.00963(6) Uani 1.000000 .

loop_
_atom_site_aniso_label
_atom_site_aniso_U_11
_atom_site_aniso_U_22
_atom_site_aniso_U_33
_atom_site_aniso_U_12
_atom_site_aniso_U_13
_atom_site_aniso_U_23
N1 0.00877(10) 0.01188(12) 0.01447(12) 0.00128(9) 0.00352(9) 0.00095(9)
C1 0.00968(12) 0.01119(13) 0.01266(13) 0.00097(10) 0.00319(10) -0.00048(10)
H1 0.034(3) 0.019(3) 0.027(3) 0.006(2) 0.012(2) -0.008(2)
C2 0.00827(12) 0.01122(13) 0.01063(12) 0.00029(10) 0.00174(10) -0.00087(10)
C3 0.00891(12) 0.01110(13) 0.00999(12) -0.00014(10) 0.00166(10) -0.00023(10)
C4 0.01140(13) 0.01325(13) 0.01078(13) -0.00056(11) 0.00188(10) -0.00188(10)
H4 0.012(3) 0.035(3) 0.036(3) 0.005(2) 0.003(2) -0.008(3)
C5 0.01472(14) 0.01412(14) 0.01055(13) -0.00249(11) 0.00108(11) -0.00140(11)
H5 0.026(3) 0.032(3) 0.026(3) -0.003(2) 0.002(2) -0.012(3)
C6 0.01269(13) 0.01586(15) 0.01309(14) -0.00271(11) -0.00088(11) 0.00014(11)
H6 0.022(3) 0.039(4) 0.032(3) -0.009(3) -0.004(2) -0.010(3)
C7 0.00962(13) 0.01487(14) 0.01500(14) -0.00125(11) 0.00014(11) 0.00136(11)
H7 0.012(3) 0.037(3) 0.045(4) 0.007(2) 0.005(3) 0.002(3)
C8 0.00806(12) 0.01098(13) 0.01131(13) -0.00019(10) 0.00137(10) 0.00129(10)
C9 0.01109(13) 0.01579(15) 0.02191(17) 0.00240(11) 0.00732(12) 0.00186(13)
H9a 0.023(3) 0.077(5) 0.032(3) 0.016(3) 0.006(3) 0.011(3)
H9b 0.035(4) 0.036(4) 0.078(5) -0.003(3) 0.034(3) 0.006(3)
H9c 0.028(3) 0.052(4) 0.041(4) -0.012(3) 0.003(3) -0.024(3)
C10 0.01118(12) 0.01222(13) 0.00985(13) 0.00125(10) 0.00228(10) -0.00114(10)
H10 0.033(3) 0.018(3) 0.023(3) 0.004(2) 0.008(2) -0.004(2)
C11 0.01316(14) 0.01965(16) 0.01314(14) 0.00123(12) 0.00553(11) 0.00178(12)
H11a 0.023(3) 0.034(3) 0.039(3) 0.002(2) 0.012(3) 0.008(3)
H11b 0.039(3) 0.043(4) 0.022(3) -0.001(3) 0.018(3) 0.000(3)
C12 0.01323(14) 0.01834(15) 0.01487(15) -0.00322(12) 0.00311(12) 0.00433(12)
H12a 0.026(3) 0.034(3) 0.035(3) -0.012(2) 0.009(3) 0.007(3)
H12b 0.032(3) 0.033(3) 0.023(3) 0.003(3) 0.003(2) 0.007(2)
C13 0.01578(14) 0.01253(14) 0.01368(14) -0.00440(11) 0.00026(12) 0.00068(11)
H13a 0.028(3) 0.038(3) 0.023(3) -0.008(3) -0.002(2) 0.003(3)
H13b 0.044(4) 0.020(3) 0.033(3) -0.001(3) 0.008(3) 0.000(2)
C14 0.01238(12) 0.00966(12) 0.00976(13) 0.00028(10) 0.00163(10) -0.00074(10)
H14 0.033(3) 0.026(3) 0.014(3) 0.001(2) 0.006(2) -0.003(2)
C15 0.01278(13) 0.01278(14) 0.01330(14) 0.00311(11) 0.00169(11) -0.00143(11)
H15a 0.036(3) 0.025(3) 0.032(3) 0.011(3) -0.000(3) -0.002(3)
H15b 0.022(3) 0.037(3) 0.028(3) 0.005(2) 0.008(2) 0.002(3)
C16 0.01156(13) 0.01290(14) 0.01180(13) 0.00100(11) -0.00006(11) -0.00006(11)
H16a 0.031(3) 0.027(3) 0.025(3) -0.001(2) 0.007(2) 0.004(2)
H16b 0.021(3) 0.032(3) 0.028(3) 0.003(2) -0.003(2) -0.001(2)
C17 0.01268(13) 0.01384(14) 0.01111(13) 0.00097(11) -0.00022(11) -0.00253(11)
H17a 0.025(3) 0.026(3) 0.033(3) 0.001(2) 0.002(2) -0.001(3)
H17b 0.035(3) 0.042(4) 0.016(3) 0.009(3) 0.002(2) -0.009(2)
C18 0.00967(12) 0.00981(12) 0.01093(13) -0.00001(10) 0.00289(10) -0.00128(10)
H18 0.024(3) 0.021(3) 0.022(3) 0.002(2) 0.007(2) -0.002(2)
C19 0.01455(14) 0.01143(14) 0.01436(14) 0.00222(11) 0.00377(11) 0.00143(11)
H19a 0.022(3) 0.037(3) 0.029(3) 0.005(2) 0.007(2) 0.008(3)
H19b 0.042(3) 0.019(3) 0.032(3) 0.005(3) 0.009(3) 0.001(2)
C20 0.02072(16) 0.01499(15) 0.01379(14) 0.00084(12) 0.00561(13) 0.00348(11)
H20a 0.036(3) 0.024(3) 0.034(3) -0.004(3) 0.017(3) 0.000(2)
H20b 0.046(4) 0.036(3) 0.023(3) 0.011(3) 0.001(3) 0.007(3)
C21 0.02079(16) 0.01656(15) 0.01080(14) -0.00227(12) 0.00509(12) -0.00106(11)
H21a 0.028(3) 0.032(3) 0.035(3) -0.010(3) -0.001(3) 0.001(3)
H21b 0.058(4) 0.040(4) 0.024(3) 0.002(3) 0.020(3) 0.000(3)
C22 0.01322(13) 0.01068(13) 0.01321(13) -0.00088(10) 0.00561(11) -0.00247(10)
H22 0.033(3) 0.020(3) 0.031(3) -0.002(2) 0.010(3) -0.005(2)
C23 0.01291(14) 0.01557(15) 0.02310(17) -0.00011(12) 0.00893(13) -0.00518(13)
H23a 0.021(3) 0.027(3) 0.051(4) 0.006(2) 0.002(3) 0.000(3)
H23b 0.032(3) 0.041(4) 0.046(4) -0.004(3) 0.027(3) -0.017(3)
C24 0.01190(14) 0.01672(15) 0.02320(17) -0.00311(12) 0.00798(13) -0.00501(13)
H24a 0.041(4) 0.030(3) 0.039(3) -0.006(3) 0.024(3) -0.000(3)
H24b 0.017(3) 0.038(4) 0.054(4) -0.004(3) 0.007(3) -0.012(3)
C25 0.01078(13) 0.01428(14) 0.01642(15) -0.00212(11) 0.00332(11) -0.00447(11)
H25a 0.029(3) 0.028(3) 0.037(3) -0.007(2) 0.010(3) -0.011(3)
H25b 0.023(3) 0.039(3) 0.027(3) -0.000(3) 0.003(2) -0.000(3)
B1 0.00924(13) 0.00957(14) 0.00941(14) 0.00011(11) 0.00195(11) -0.00026(11)
H1a 0.017(3) 0.023(3) 0.018(3) 0.003(2) 0.002(2) 0.004(2)
B2 0.00904(13) 0.00963(14) 0.01032(14) -0.00023(11) 0.00276(11) -0.00048(11)

loop_
_geom_bond_atom_site_label_1
_geom_bond_atom_site_label_2
_geom_bond_distance
_geom_bond_site_symmetry_2
_geom_bond_publ_flag
N1 C1 1.3367(4) . ?
N1 C8 1.3958(4) . ?
N1 C9 1.4529(4) . ?
C1 H1 1.077(5) . ?
C1 C2 1.4144(4) . ?
C2 C3 1.4710(4) . ?
C2 B1 1.6991(5) . ?
C2 B2 1.6822(4) . ?
C3 C4 1.4012(4) . ?
C3 C8 1.4071(4) . ?
C4 H4 1.086(4) . ?
C4 C5 1.3918(4) . ?
C5 H5 1.091(5) . ?
C5 C6 1.4013(5) . ?
C6 H6 1.093(5) . ?
C6 C7 1.3888(5) . ?
C7 H7 1.088(5) . ?
C7 C8 1.3932(4) . ?
C9 H9a 1.072(5) . ?
C9 H9b 1.078(5) . ?
C9 H9c 1.064(5) . ?
C10 H10 1.103(5) . ?
C10 C11 1.5455(5) . ?
C10 C17 1.5485(4) . ?
C10 B1 1.6065(5) . ?
C11 H11a 1.100(5) . ?
C11 H11b 1.101(5) . ?
C11 C12 1.5409(5) . ?
C12 H12a 1.093(5) . ?
C12 H12b 1.092(5) . ?
C12 C13 1.5386(5) . ?
C13 H13a 1.091(5) . ?
C13 H13b 1.100(5) . ?
C13 C14 1.5438(5) . ?
C14 H14 1.098(4) . ?
C14 C15 1.5440(4) . ?
C14 B1 1.6007(5) . ?
C15 H15a 1.101(5) . ?
C15 H15b 1.104(5) . ?
C15 C16 1.5337(5) . ?
C16 H16a 1.092(5) . ?
C16 H16b 1.096(5) . ?
C16 C17 1.5367(5) . ?
C17 H17a 1.097(5) . ?
C17 H17b 1.100(5) . ?
C18 H18 1.100(5) . ?
C18 C19 1.5428(5) . ?
C18 C25 1.5432(4) . ?
C18 B2 1.6025(5) . ?
C19 H19a 1.092(5) . ?
C19 H19b 1.105(5) . ?
C19 C20 1.5401(5) . ?
C20 H20a 1.094(5) . ?
C20 H20b 1.098(5) . ?
C20 C21 1.5395(5) . ?
C21 H21a 1.091(5) . ?
C21 H21b 1.097(5) . ?
C21 C22 1.5427(5) . ?
C22 H22 1.090(5) . ?
C22 C23 1.5472(5) . ?
C22 B2 1.6041(5) . ?
C23 H23a 1.098(5) . ?
C23 H23b 1.095(5) . ?
C23 C24 1.5376(5) . ?
C24 H24a 1.093(5) . ?
C24 H24b 1.097(5) . ?
C24 C25 1.5365(5) . ?
C25 H25a 1.092(5) . ?
C25 H25b 1.100(5) . ?
B1 H1a 1.333(5) . ?
H1a B2 1.341(4) . ?

loop_
_geom_angle_atom_site_label_1
_geom_angle_atom_site_label_2
_geom_angle_atom_site_label_3
_geom_angle
_geom_angle_site_symmetry_1
_geom_angle_site_symmetry_3
_geom_angle_publ_flag
C8 N1 C1 108.86(3) . . ?
C9 N1 C1 126.82(3) . . ?
C9 N1 C8 124.22(3) . . ?
H1 C1 N1 119.0(3) . . ?
C2 C1 N1 112.27(3) . . ?
C2 C1 H1 128.7(3) . . ?
C3 C2 C1 103.26(3) . . ?
B1 C2 C1 114.94(3) . . ?
B1 C2 C3 123.73(3) . . ?
B2 C2 C1 119.30(3) . . ?
B2 C2 C3 125.50(3) . . ?
B2 C2 B1 67.94(2) . . ?
C4 C3 C2 134.75(3) . . ?
C8 C3 C2 107.67(3) . . ?
C8 C3 C4 117.58(3) . . ?
H4 C4 C3 120.5(3) . . ?
C5 C4 C3 118.97(3) . . ?
C5 C4 H4 120.5(3) . . ?
H5 C5 C4 119.1(3) . . ?
C6 C5 C4 121.88(3) . . ?
C6 C5 H5 119.0(3) . . ?
H6 C6 C5 119.7(3) . . ?
C7 C6 C5 120.59(3) . . ?
C7 C6 H6 119.7(3) . . ?
H7 C7 C6 122.2(3) . . ?
C8 C7 C6 116.65(3) . . ?
C8 C7 H7 121.1(3) . . ?
C3 C8 N1 107.94(3) . . ?
C7 C8 N1 127.72(3) . . ?
C7 C8 C3 124.33(3) . . ?
H9a C9 N1 109.6(3) . . ?
H9b C9 N1 110.2(3) . . ?
H9b C9 H9a 107.7(5) . . ?
H9c C9 N1 107.8(3) . . ?
H9c C9 H9a 111.5(5) . . ?
H9c C9 H9b 110.1(5) . . ?
C11 C10 H10 107.7(3) . . ?
C17 C10 H10 106.7(3) . . ?
C17 C10 C11 113.50(3) . . ?
B1 C10 H10 112.5(3) . . ?
B1 C10 C11 108.67(3) . . ?
B1 C10 C17 107.88(3) . . ?
H11a C11 C10 108.0(3) . . ?
H11b C11 C10 110.5(3) . . ?
H11b C11 H11a 105.8(4) . . ?
C12 C11 C10 115.09(3) . . ?
C12 C11 H11a 108.3(3) . . ?
C12 C11 H11b 108.7(3) . . ?
H12a C12 C11 109.0(3) . . ?
H12b C12 C11 109.2(3) . . ?
H12b C12 H12a 104.9(4) . . ?
C13 C12 C11 114.52(3) . . ?
C13 C12 H12a 108.7(3) . . ?
C13 C12 H12b 110.1(3) . . ?
H13a C13 C12 108.4(3) . . ?
H13b C13 C12 109.3(3) . . ?
H13b C13 H13a 105.2(4) . . ?
C14 C13 C12 115.73(3) . . ?
C14 C13 H13a 107.5(3) . . ?
C14 C13 H13b 110.1(3) . . ?
H14 C14 C13 107.0(3) . . ?
C15 C14 C13 114.03(3) . . ?
C15 C14 H14 106.9(3) . . ?
B1 C14 C13 108.00(3) . . ?
B1 C14 H14 112.6(3) . . ?
B1 C14 C15 108.45(3) . . ?
H15a C15 C14 110.8(3) . . ?
H15b C15 C14 107.8(3) . . ?
H15b C15 H15a 105.3(4) . . ?
C16 C15 C14 115.03(3) . . ?
C16 C15 H15a 109.8(3) . . ?
C16 C15 H15b 107.6(3) . . ?
H16a C16 C15 109.8(3) . . ?
H16b C16 C15 109.0(3) . . ?
H16b C16 H16a 105.1(4) . . ?
C17 C16 C15 113.54(3) . . ?
C17 C16 H16a 110.0(3) . . ?
C17 C16 H16b 109.0(3) . . ?
C16 C17 C10 115.57(3) . . ?
H17a C17 C10 107.4(3) . . ?
H17a C17 C16 108.9(3) . . ?
H17b C17 C10 110.5(3) . . ?
H17b C17 C16 108.2(3) . . ?
H17b C17 H17a 105.9(4) . . ?
C19 C18 H18 107.3(2) . . ?
C25 C18 H18 106.4(2) . . ?
C25 C18 C19 113.73(3) . . ?
B2 C18 H18 112.8(2) . . ?
B2 C18 C19 107.90(3) . . ?
B2 C18 C25 108.88(3) . . ?
H19a C19 C18 107.7(3) . . ?
H19b C19 C18 110.0(3) . . ?
H19b C19 H19a 106.9(4) . . ?
C20 C19 C18 115.47(3) . . ?
C20 C19 H19a 107.6(3) . . ?
C20 C19 H19b 108.7(3) . . ?
H20a C20 C19 109.9(3) . . ?
H20b C20 C19 108.9(3) . . ?
H20b C20 H20a 104.4(4) . . ?
C21 C20 C19 114.41(3) . . ?
C21 C20 H20a 110.0(3) . . ?
C21 C20 H20b 108.6(3) . . ?
H21a C21 C20 108.5(3) . . ?
H21b C21 C20 108.9(3) . . ?
H21b C21 H21a 106.4(4) . . ?
C22 C21 C20 115.23(3) . . ?
C22 C21 H21a 107.6(3) . . ?
C22 C21 H21b 109.8(3) . . ?
H22 C22 C21 107.5(3) . . ?
C23 C22 C21 113.96(3) . . ?
C23 C22 H22 106.1(3) . . ?
B2 C22 C21 108.49(3) . . ?
B2 C22 H22 113.0(3) . . ?
B2 C22 C23 107.96(3) . . ?
H23a C23 C22 107.4(3) . . ?
H23b C23 C22 110.3(3) . . ?
H23b C23 H23a 106.0(4) . . ?
C24 C23 C22 115.38(3) . . ?
C24 C23 H23a 108.1(3) . . ?
C24 C23 H23b 109.1(3) . . ?
H24a C24 C23 109.7(3) . . ?
H24b C24 C23 109.1(3) . . ?
H24b C24 H24a 105.5(4) . . ?
C25 C24 C23 114.37(3) . . ?
C25 C24 H24a 109.7(3) . . ?
C25 C24 H24b 108.1(3) . . ?
C24 C25 C18 115.20(3) . . ?
H25a C25 C18 110.0(3) . . ?
H25a C25 C24 108.8(3) . . ?
H25b C25 C18 107.8(3) . . ?
H25b C25 C24 108.4(3) . . ?
H25b C25 H25a 106.2(4) . . ?
C10 B1 C2 118.28(3) . . ?
C14 B1 C2 115.62(3) . . ?
C14 B1 C10 108.48(3) . . ?
H1a B1 C2 100.80(19) . . ?
H1a B1 C10 105.8(2) . . ?
H1a B1 C14 106.5(2) . . ?
B2 H1a B1 89.9(3) . . ?
C18 B2 C2 117.18(3) . . ?
C22 B2 C2 117.69(3) . . ?
C22 B2 C18 108.55(3) . . ?
H1a B2 C2 101.3(2) . . ?
H1a B2 C18 105.8(2) . . ?
H1a B2 C22 104.5(2) . . ?

loop_
_geom_torsion_atom_site_label_1
_geom_torsion_atom_site_label_2
_geom_torsion_atom_site_label_3
_geom_torsion_atom_site_label_4
_geom_torsion
_geom_torsion_site_symmetry_1
_geom_torsion_site_symmetry_2
_geom_torsion_site_symmetry_3
_geom_torsion_site_symmetry_4
_geom_torsion_publ_flag
N1 C1 C2 C3 0.64(3) . . . . ?
N1 C1 C2 B1 -136.99(3) . . . . ?
N1 C1 C2 B2 145.36(3) . . . . ?
N1 C8 C3 C2 -0.67(3) . . . . ?
N1 C8 C3 C4 178.67(2) . . . . ?
N1 C8 C7 C6 -178.50(3) . . . . ?
C1 C2 C3 C4 -179.13(2) . . . . ?
C1 C2 C3 C8 0.05(3) . . . . ?
C1 C2 B1 C10 0.29(3) . . . . ?
C1 C2 B1 C14 131.37(3) . . . . ?
C1 C2 B2 C18 -6.20(3) . . . . ?
C1 C2 B2 C22 -138.53(3) . . . . ?
C2 C3 C4 C5 179.26(4) . . . . ?
C2 C3 C8 C7 -179.73(2) . . . . ?
C2 B1 C10 C11 72.06(3) . . . . ?
C2 B1 C10 C17 -164.49(3) . . . . ?
C2 B1 C14 C13 -73.48(3) . . . . ?
C2 B1 C14 C15 162.48(3) . . . . ?
C2 B2 C18 C19 -74.00(3) . . . . ?
C2 B2 C18 C25 162.12(3) . . . . ?
C2 B2 C22 C21 73.90(3) . . . . ?
C2 B2 C22 C23 -162.14(3) . . . . ?
C3 C4 C5 C6 0.11(4) . . . . ?
C3 C8 C7 C6 0.35(4) . . . . ?
C4 C5 C6 C7 -0.14(4) . . . . ?
C5 C6 C7 C8 -0.09(4) . . . . ?
C10 C11 C12 C13 -42.73(3) . . . . ?
C10 C17 C16 C15 45.61(3) . . . . ?
C10 B1 C14 C13 62.11(3) . . . . ?
C10 B1 C14 C15 -61.93(3) . . . . ?
C11 C12 C13 C14 43.37(3) . . . . ?
C12 C13 C14 C15 67.45(3) . . . . ?
C12 C13 C14 B1 -53.16(3) . . . . ?
C13 C14 C15 C16 -66.01(3) . . . . ?
C14 C15 C16 C17 -45.65(3) . . . . ?
C18 C19 C20 C21 43.80(3) . . . . ?
C18 C25 C24 C23 -43.51(3) . . . . ?
C18 B2 C22 C21 -62.17(3) . . . . ?
C18 B2 C22 C23 61.78(3) . . . . ?
C19 C20 C21 C22 -43.17(3) . . . . ?
C20 C21 C22 C23 -67.72(3) . . . . ?
C20 C21 C22 B2 52.57(3) . . . . ?
C21 C22 C23 C24 66.98(3) . . . . ?
C22 C23 C24 C25 44.39(4) . . . . ?

loop_
_diffrn_refln_index_h
_diffrn_refln_index_k
_diffrn_refln_index_l
_diffrn_refln_intensity_net
_diffrn_refln_intensity_u
_diffrn_refln_scale_group_code
2 0 0 4685.54 128.586 1
-2 0 0 4841.6 130.924 1
3 0 0 -0.3444 0.75956 5
3 0 0 0.13282 0.65325 8
3 0 0 0.19669 0.77543 9
-3 0 0 -0.2775 0.50932 8
-3 0 0 -0.4525 0.6388 9
-3 0 0 0.71914 0.73733 10
3 0 0 0.33206 0.31057 6
3 0 0 0.05997 0.30435 6
3 0 0 0.56401 0.96371 4
-3 0 0 -0.7913 0.66342 7
-3 0 0 -0.1493 0.81209 7
3 0 0 -0.3346 0.83461 3
-3 0 0 -0.0817 0.65615 2
-3 0 0 0.03278 0.73961 3
-3 0 0 -0.1812 0.80626 4
-3 0 0 -0.372 0.72094 5
3 0 0 1.28194 0.88035 2
4 0 0 441.077 11.9161 4
4 0 0 457.387 11.5974 2
4 0 0 438.167 10.6948 8
4 0 0 435.956 11.331 9
-4 0 0 451.588 11.6853 7
-4 0 0 413.639 11.3468 3
-4 0 0 428.003 10.6752 8
-4 0 0 434.645 10.8478 10
4 0 0 432.174 11.6934 3
4 0 0 430.355 9.33781 6
4 0 0 444.288 9.31114 6
-4 0 0 428.843 11.3963 5
4 0 0 442.063 11.4369 5
-4 0 0 442.18 11.2493 7
5 0 0 0.90591 0.46955 6
5 0 0 0.26212 1.06163 9
5 0 0 1.72555 1.40043 4
5 0 0 0.47941 0.45046 6
-5 0 0 -0.3658 0.94059 5
5 0 0 1.89049 1.35728 2
5 0 0 1.26311 1.34673 3
-5 0 0 0.31433 0.84192 10
5 0 0 0.23546 1.04861 5
-5 0 0 0.95185 1.0887 10
-5 0 0 0.17743 0.99256 7
5 0 0 1.77107 1.02323 8
-5 0 0 2.36631 1.25155 7
-6 0 0 490.242 15.3787 7
6 0 0 525.403 13.4045 8
6 0 0 499.69 14.6171 3
6 0 0 506.998 14.2276 9
6 0 0 520.898 14.575 2
-6 0 0 534.811 14.8313 7
-6 0 0 536.61 14.3526 10
6 0 0 513.815 15.0574 4
6 0 0 522.857 14.3857 5
6 0 0 518.945 11.334 6
-6 0 0 519.748 13.5051 10
-6 0 0 510.793 14.3839 5
7 0 0 2.11714 1.6578 2
-7 0 0 1.12826 1.34896 7
-7 0 0 1.31419 1.32103 5
-7 0 0 0.31744 0.96229 10
7 0 0 1.01743 1.20279 8
7 0 0 1.72511 1.80743 4
-7 0 0 2.18089 1.42373 10
7 0 0 -0.5524 1.32704 3
7 0 0 0.83336 0.5888 6
7 0 0 1.47388 1.5578 9
7 0 0 2.89141 1.57081 5
7 0 0 1.58475 0.59699 6
-7 0 0 -0.2364 1.18647 7
-8 0 0 143.289 7.46112 7
-8 0 0 156.061 7.39643 10
-8 0 0 149.705 7.09655 7
8 0 0 144.261 7.61905 2
-8 0 0 150.168 7.34014 5
8 0 0 144.395 7.22035 5
8 0 0 148.816 4.44018 6
8 0 0 155.729 6.59914 8
8 0 0 139.756 7.68323 4
8 0 0 145.817 7.274 9
-8 0 0 148.358 6.49469 10
-9 0 0 0.95514 1.68438 10
9 0 0 0.32243 1.68775 5
9 0 0 1.93299 1.73032 8
-9 0 0 -2.8424 1.43705 7
9 0 0 1.03567 0.64581 6
-9 0 0 -0.0668 1.5277 5
-9 0 0 -0.0077 1.66405 7
9 0 0 1.33503 2.32029 9
9 0 0 -0.2011 1.84145 2
9 0 0 0.86268 0.65012 6
-9 0 0 -0.1233 1.45427 10
-10 0 0 313.822 12.1026 7
-10 0 0 309.876 12.6519 5
10 0 0 319.151 12.8191 9
10 0 0 294.634 7.61201 6
10 0 0 325.622 13.1598 2
-10 0 0 303.715 12.5645 3
-10 0 0 341.097 12.8344 10
-10 0 0 310.535 11.0347 10
-10 0 0 321.012 13.0705 7
10 0 0 303.7 11.0099 8
-11 0 0 4.7381 2.36603 5
11 0 0 -2.2387 1.44293 8
11 0 0 -2.057 2.04011 2
-11 0 0 -0.9363 1.16574 10
-11 0 0 0.93353 2.12505 3
11 0 0 1.21013 2.3914 9
-11 0 0 0.42998 1.93396 7
11 0 0 -0.1952 0.39912 6
-11 0 0 2.1609 1.95253 10
11 0 0 0.18546 0.36796 6
-12 0 0 338.395 13.6373 7
-12 0 0 331.372 14.2918 3
-12 0 0 367.728 14.3457 4
-12 0 0 341.339 14.1945 10
12 0 0 337.931 12.5313 8
12 0 0 350.997 15.1567 2
12 0 0 336.341 14.7428 9
-12 0 0 321.805 13.9887 5
-12 0 0 330.938 16.7698 5
-12 0 0 319.108 12.2797 10
-13 0 0 2.32952 2.98523 4
13 0 0 -0.8513 1.98512 8
-13 0 0 3.51866 2.63231 3
-13 0 0 -3.4654 1.84879 7
-13 0 0 -0.6985 2.26122 5
13 0 0 -0.5656 2.66965 9
-13 0 0 0.43719 2.49347 10
13 0 0 -1.5064 2.50659 2
-14 0 0 -1.3228 2.65676 3
-14 0 0 2.21292 2.83115 10
-14 0 0 5.91447 3.20798 5
-14 0 0 -0.5981 2.22096 7
14 0 0 1.87064 3.1135 2
-14 0 0 0.87306 2.94751 10
14 0 0 2.62134 2.47479 8
14 0 0 4.98456 3.81079 9
-14 0 0 2.06161 2.89386 4
15 0 0 2.21724 3.52206 9
-15 0 0 -4.7986 2.34378 4
-15 0 0 -1.9109 2.78419 5
-15 0 0 4.82105 3.1912 7
15 0 0 6.63347 3.97634 2
-15 0 0 1.63663 2.60209 3
16 0 0 4.12703 3.81752 9
16 0 0 4.04619 3.62805 2
-16 0 0 5.0396 3.77191 4
-16 0 0 8.02192 3.8364 3
-16 0 0 4.6741 3.54928 5
-16 0 0 3.71649 3.39824 8
-17 0 0 -1.3628 3.00422 4
-17 0 0 1.09937 3.55763 3
-18 0 0 2.07603 3.78111 4
18 0 0 5.23947 4.35178 2
-1 -1 0 376.083 8.90147 6
-1 -1 0 414.834 8.09165 8
-1 -1 0 383.02 8.59004 6
1 -1 0 405.114 8.82542 3
1 -1 0 409.423 8.80875 4
1 -1 0 342.014 9.25618 10
1 -1 0 347.931 8.26049 6
-1 -1 0 400.61 8.31065 3
-1 -1 0 427.776 8.62604 4
1 -1 0 411.816 8.88733 2
-1 -1 0 377.143 8.97376 7
1 -1 0 387.034 8.42642 9
-1 -1 0 394.189 8.7215 5
-1 1 0 396.607 9.37254 10
-1 1 0 414.305 9.4451 2
1 1 0 381.015 8.37132 8
1 1 0 439.976 8.65312 9
1 1 0 373.334 8.54371 6
-1 1 0 385.324 8.94747 4
-1 1 0 403.243 8.81941 5
-1 1 0 355.317 8.17142 6
-1 1 0 404.239 8.33489 9
1 1 0 414.554 8.64941 2
1 1 0 382.082 9.07382 7
-1 1 0 404.127 8.03858 6
-2 -1 0 4.82719 0.94892 5
-2 -1 0 3.72183 0.59036 8
-2 -1 0 4.27217 0.92914 7
-2 -1 0 4.89835 1.06729 2
-2 -1 0 4.09571 1.07942 4
-2 -1 0 3.81633 0.99569 9
-2 -1 0 3.58483 0.63283 6
-2 -1 0 4.17364 0.71953 6
2 -1 0 3.13006 0.79849 7
-2 -1 0 4.13244 0.83188 3
-2 -1 0 4.40844 0.598 10
2 -1 0 4.693 1.15062 2
2 -1 0 4.18159 0.99755 10
2 -1 0 4.16861 0.8697 9
2 -1 0 6.0335 1.10616 4
-2 -1 0 3.72754 0.62256 10
2 1 0 4.63832 0.69198 6
-2 1 0 4.00376 0.97942 10
-2 1 0 3.67759 0.978 5
-2 1 0 4.83794 0.99438 4
2 1 0 3.84275 0.68075 6
2 1 0 4.54051 0.90158 5
-2 1 0 3.67391 0.80704 7
2 1 0 4.9275 1.01775 2
-2 1 0 5.60864 0.84616 9
2 1 0 3.59021 1.01325 9
-2 1 0 4.50163 1.014 2
3 -1 0 264.878 7.38249 10
-3 -1 0 254.401 7.26348 2
3 -1 0 256.595 7.04133 8
-3 -1 0 262.984 7.95209 3
-3 -1 0 260.028 6.34006 6
-3 -1 0 260.94 6.41541 8
-3 -1 0 264.088 7.76325 3
3 -1 0 269.673 7.54747 4
-3 -1 0 253.677 7.79735 4
-3 -1 0 273.125 7.26945 5
-3 -1 0 262.222 7.55586 7
3 -1 0 263.149 6.9905 9
3 -1 0 252.994 7.32208 5
-3 -1 0 259.896 6.24995 6
-3 -1 0 266.284 6.64949 10
-3 -1 0 260.154 6.36867 10
-3 -1 0 267.706 7.29408 7
3 -1 0 258.604 7.58297 3
3 -1 0 261.237 7.35037 2
-3 1 0 251.049 7.01235 8
-3 1 0 263.456 7.52304 4
3 1 0 257.676 6.34845 6
3 1 0 265.9 6.41435 8
3 1 0 264.675 7.37712 2
-3 1 0 253.46 6.8713 9
3 1 0 255.56 7.24315 9
-3 1 0 265.254 7.36174 2
3 1 0 251.983 6.26033 6
3 1 0 271.305 7.28075 5
3 1 0 268.25 7.8264 4
-3 1 0 263.725 7.43924 5
-3 1 0 254.006 7.41169 3
-3 1 0 259.51 7.13537 7
-3 1 0 263.882 7.29478 10
4 -1 0 2125.01 43.9301 9
-4 -1 0 2162.27 43.0841 10
4 -1 0 2155.01 44.5226 2
-4 -1 0 2179.88 44.3828 7
4 -1 0 2128.81 44.5081 5
4 -1 0 2095.69 44.6725 4
-4 -1 0 2121.04 42.4108 6
-4 -1 0 2123.31 43.9086 8
-4 -1 0 2163.35 44.8093 7
-4 -1 0 2109.21 42.5675 6
4 -1 0 2201.15 45.1051 3
-4 -1 0 2048.19 43.4005 10
-4 -1 0 2110.8 44.3497 3
4 -1 0 2156.42 43.9631 8
-4 -1 0 2137.38 44.2895 5
4 1 0 2059.63 42.6246 6
4 1 0 2131.5 44.2313 5
4 1 0 2209.91 44.5805 9
4 1 0 2112.06 44.4398 2
-4 1 0 2192.62 44.2496 10
4 1 0 2118.82 43.0055 8
4 1 0 2068.68 42.5498 6
4 1 0 2109.35 45.052 4
-4 1 0 2147.38 44.3102 7
5 -1 0 6.46224 1.58705 9
5 -1 0 4.67674 1.66873 3
-5 -1 0 1.45909 1.23913 7
-5 -1 0 2.96798 1.00796 10
-5 -1 0 2.47181 1.12584 10
5 -1 0 4.83856 0.45375 6
5 -1 0 4.33575 1.50574 2
-5 -1 0 4.99861 1.81493 7
5 -1 0 5.44936 1.46641 8
-5 -1 0 4.36369 0.99527 8
-5 -1 0 4.2201 0.79159 6
5 -1 0 4.38776 0.41559 6
-5 -1 0 3.58615 1.30069 5
-5 -1 0 3.37717 0.69399 6
5 -1 0 3.21188 1.41388 5
5 -1 0 5.02553 1.64316 4
5 1 0 2.29478 1.42873 2
-5 1 0 4.56749 1.41379 5
5 1 0 1.73697 1.19747 5
-5 1 0 3.58348 1.37217 7
5 1 0 3.24929 1.03351 8
5 1 0 6.74404 1.88148 4
-5 1 0 3.40594 1.20109 7
5 1 0 1.91485 0.6827 6
-5 1 0 5.01071 1.39107 10
5 1 0 3.78439 0.84152 6
5 1 0 4.93884 1.60024 9
6 -1 0 712.809 18.0653 8
6 -1 0 751.833 19.0501 5
-6 -1 0 728.804 18.6435 3
-6 -1 0 763.497 15.4779 6
-6 -1 0 739.833 15.304 6
6 -1 0 738.362 14.8564 6
-6 -1 0 746.928 18.8849 5
6 -1 0 721.024 18.9644 2
6 -1 0 720.066 18.4154 9
-6 -1 0 718.487 18.0415 10
-6 -1 0 746.033 18.7756 7
6 -1 0 721.238 19.3178 4
-6 -1 0 750.954 19.5637 7
-6 -1 0 746.653 17.4114 10
6 -1 0 746.705 19.6561 3
6 -1 0 724.203 14.8731 6
-6 1 0 766.545 20.9422 5
-6 1 0 738.165 18.3567 7
-6 1 0 758.375 19.3349 10
-6 1 0 742.51 18.4353 10
6 1 0 776.905 19.3264 2
6 1 0 745.9 19.8052 4
-6 1 0 750.956 19.0823 7
6 1 0 724.184 16.2843 6
6 1 0 745.497 18.7576 5
6 1 0 740.494 16.3586 6
6 1 0 717.133 18.7867 9
6 1 0 758.922 17.489 8
7 -1 0 578.37 16.8406 4
-7 -1 0 566.588 16.0369 5
7 -1 0 546.061 11.6878 6
7 -1 0 548.656 16.2097 2
-7 -1 0 554.903 15.9396 3
-7 -1 0 543.746 15.7047 7
-7 -1 0 571.302 14.5027 10
7 -1 0 570.825 15.3603 8
7 -1 0 565.042 11.6906 6
-7 -1 0 562.015 16.6895 7
-7 -1 0 568.54 15.4608 10
7 -1 0 555.625 15.7604 9
7 -1 0 579.073 17.066 3
7 1 0 586.983 16.1275 5
7 1 0 577.014 14.5972 8
-7 1 0 583.076 16.5073 5
-7 1 0 573.962 15.5365 10
7 1 0 576.786 13.2405 6
-7 1 0 589.276 16.6052 10
-7 1 0 564.104 15.6074 7
-7 1 0 567.036 16.2742 7
7 1 0 584.034 16.5569 2
7 1 0 577.387 13.2876 6
8 -1 0 14.2936 0.84977 6
-8 -1 0 13.9522 3.11962 7
-8 -1 0 14.5545 2.613 10
-8 -1 0 10.4747 2.47645 7
-8 -1 0 15.2163 2.3067 10
-8 -1 0 16.9444 2.95235 5
-8 -1 0 15.8083 2.93277 3
8 -1 0 14.6678 3.23005 4
8 -1 0 14.9087 2.71724 8
8 -1 0 11.1802 2.94384 3
8 -1 0 16.1893 3.78749 2
8 -1 0 18.6517 3.20291 9
-8 1 0 15.0347 2.59618 10
-8 1 0 9.53887 2.54862 10
8 1 0 14.3269 2.81467 5
8 1 0 13.8507 1.63731 6
-8 1 0 17.5013 2.81049 7
-8 1 0 19.7227 3.08875 5
-8 1 0 10.7876 2.56796 7
8 1 0 10.8259 2.76179 9
8 1 0 15.4848 1.69478 6
8 1 0 13.8176 3.05746 2
8 1 0 13.1522 2.25262 8
9 -1 0 789.119 26.2074 3
-9 -1 0 834.401 22.5718 3
9 -1 0 812.578 23.5868 4
-9 -1 0 818.48 20.4948 10
9 -1 0 818.221 22.5737 9
9 -1 0 812.484 22.9862 2
-9 -1 0 763.517 25.9361 7
-9 -1 0 793.524 21.7126 10
-9 -1 0 828.867 22.8476 5
-9 -1 0 811.151 22.2045 7
-9 1 0 815.82 23.0644 7
-9 1 0 840.646 23.3251 10
-9 1 0 824.876 23.0954 5
9 1 0 839.893 23.1749 9
9 1 0 803.725 23.1269 2
-9 1 0 827.549 21.9326 7
9 1 0 817.611 18.3955 6
9 1 0 830.821 18.482 6
9 1 0 818.323 20.5969 8
9 1 0 800.256 22.4027 5
-9 1 0 794.154 21.4963 10
-10 -1 0 178.904 9.12484 5
10 -1 0 156.398 8.90665 2
10 -1 0 172.903 9.56566 4
-10 -1 0 167.599 9.30627 7
10 -1 0 172.953 8.1609 8
-10 -1 0 175.907 8.88245 3
-10 -1 0 176.202 8.58993 10
10 -1 0 167.068 8.90921 9
-10 -1 0 165.812 8.72758 4
-10 -1 0 163.893 7.26881 10
-10 1 0 178.495 8.62555 7
-10 1 0 183.22 8.94337 5
10 1 0 181.138 5.78483 6
-10 1 0 168.449 9.15129 10
10 1 0 188.404 9.82806 2
10 1 0 165.409 9.12157 9
-10 1 0 166.64 8.98639 5
10 1 0 175.474 8.89435 5
-10 1 0 171.219 9.10626 7
10 1 0 180.154 7.68608 8
-10 1 0 164.409 7.98283 10
-11 -1 0 78.4504 6.46889 4
11 -1 0 78.7607 5.87892 8
-11 -1 0 92.8613 7.71151 7
-11 -1 0 82.8266 5.25445 10
-11 -1 0 81.8686 7.26662 5
-11 -1 0 74.6882 5.9046 10
11 -1 0 71.5683 6.36052 9
-11 -1 0 72.5206 6.10947 3
11 -1 0 72.8725 6.52931 2
-11 1 0 73.8449 5.92233 7
-11 1 0 81.0194 7.32053 5
11 1 0 82.7879 5.48617 8
11 1 0 81.5961 6.93114 9
-11 1 0 70.0683 5.43768 10
-11 1 0 77.5058 6.21543 5
11 1 0 75.5054 7.80942 2
11 1 0 84.2069 3.60357 6
-11 1 0 91.33 7.03158 10
11 1 0 84.7823 6.30887 5
12 -1 0 5.42795 3.26057 9
12 -1 0 4.68574 2.9399 2
-12 -1 0 7.23612 2.66049 10
-12 -1 0 11.0231 3.10315 7
-12 -1 0 0.45821 2.44097 5
12 -1 0 12.5417 3.07918 8
-12 -1 0 7.56734 2.07516 10
-12 -1 0 5.92566 3.0137 4
-12 -1 0 5.82656 3.04578 3
-12 1 0 8.84222 2.86855 7
-12 1 0 5.44868 2.79184 5
-12 1 0 6.5159 2.60645 10
12 1 0 8.87873 3.59837 2
12 1 0 6.55787 2.31248 8
12 1 0 4.73468 3.44731 9
12 1 0 6.06372 1.18688 6
-12 1 0 3.52998 2.40752 10
-12 1 0 1.10838 2.96363 3
13 -1 0 -1.9049 2.05974 8
-13 -1 0 4.52265 2.79889 3
-13 -1 0 3.33227 1.9855 10
13 -1 0 2.30232 2.93079 2
-13 -1 0 3.63898 3.26351 4
-13 -1 0 0.02128 2.10469 10
-13 -1 0 3.45653 2.54448 7
-13 1 0 -3.5363 2.41794 3
-13 1 0 3.80385 2.22308 10
13 1 0 -0.5485 3.02157 9
-13 1 0 1.47945 2.39993 5
13 1 0 -0.7502 2.73171 2
-13 1 0 -1.1644 2.14654 4
-13 1 0 -1.0145 2.46944 10
-13 1 0 4.08315 2.43639 7
13 1 0 5.5267 2.52245 8
-14 -1 0 14.6992 3.93416 10
-14 -1 0 17.7834 4.53048 4
14 -1 0 12.1939 4.56905 2
-14 -1 0 13.1498 3.62259 7
14 -1 0 23.0592 5.48605 9
14 -1 0 20.7417 4.25787 8
-14 -1 0 15.7587 4.20016 5
-14 -1 0 23.6311 4.57451 3
-14 1 0 13.9169 4.13544 4
-14 1 0 15.778 4.06605 5
-14 1 0 15.9605 4.7642 3
14 1 0 15.9528 4.9999 9
14 1 0 12.7608 4.60559 2
-14 1 0 19.2061 4.24641 7
-15 -1 0 148.284 10.1722 7
-15 -1 0 144.113 10.2675 4
-15 -1 0 136.196 9.28945 3
-15 -1 0 132.017 9.60674 5
15 -1 0 131.673 10.6472 9
15 -1 0 152.084 11.1854 2
-15 -1 0 105.802 13.6742 10
-15 1 0 152.21 10.7999 10
-15 1 0 142.152 10.1425 4
-15 1 0 135.941 10.106 5
15 1 0 128.933 10.8921 9
-15 1 0 150.886 10.6029 3
-15 1 0 139.114 9.53349 7
15 1 0 126.422 10.7142 2
-16 -1 0 182.554 11.6033 4
16 -1 0 164.804 12.3279 2
-16 -1 0 184.94 10.0892 8
-16 -1 0 150.1 12.1766 3
-16 1 0 186.801 11.038 8
-16 1 0 203.915 12.0528 4
16 1 0 179.24 12.7806 2
-16 1 0 161.772 11.2808 3
16 1 0 195.636 15.4192 9
-17 -1 0 2.52001 3.51783 3
-17 -1 0 7.00507 3.72894 4
-17 1 0 -3.5823 2.95665 3
-17 1 0 2.73835 3.69523 4
-17 1 0 -1.216 3.18393 8
17 1 0 6.53108 7.40071 2
18 -1 0 64.5343 9.29166 2
-18 -1 0 81.8979 9.54628 4
-18 1 0 80.5086 9.00259 4
-18 1 0 76.5953 9.00471 9
18 1 0 87.4472 10.9487 2
0 -2 0 17.7793 0.75202 9
0 -2 0 16.7656 1.10439 3
0 -2 0 17.536 1.11611 10
0 -2 0 20.6581 1.35598 5
0 -2 0 17.5493 1.03395 4
0 -2 0 19.48 1.29164 6
0 -2 0 16.7467 1.11441 2
0 -2 0 17.8507 1.2851 6
0 2 0 18.1501 1.14334 2
0 2 0 18.3032 1.11508 8
0 2 0 17.6654 1.00486 4
0 2 0 16.7469 1.0802 3
0 2 0 18.7659 1.2956 5
0 2 0 18.6029 0.76062 9
0 2 0 16.0225 0.7773 7
0 2 0 20.0337 1.34142 6
0 2 0 18.2401 1.17852 10
0 2 0 18.0378 1.22649 6
1 -2 0 2150.27 150.534 1
-1 -2 0 2854.01 143.968 1
1 2 0 2877.93 142.068 1
-1 2 0 2712.67 120.769 1
-2 -2 0 905.435 19.2188 4
-2 -2 0 902.639 19.0679 6
2 -2 0 897.108 18.2147 6
-2 -2 0 924.479 19.2267 7
-2 -2 0 897.241 18.2217 8
2 -2 0 934.344 19.6154 5
2 -2 0 915.119 19.7874 10
2 -2 0 942.735 19.848 3
-2 -2 0 890.107 19.1261 6
-2 -2 0 887.352 17.6087 10
2 -2 0 865.218 18.1398 6
2 -2 0 906.734 18.5974 7
2 -2 0 888.153 19.4032 8
-2 -2 0 886.595 19.2913 2
-2 -2 0 882.745 18.6648 3
2 -2 0 909.028 18.4469 9
-2 -2 0 865.664 19.1425 5
-2 -2 0 924.752 19.3389 9
-2 2 0 892.376 18.0933 6
-2 2 0 891.036 18.3805 9
2 2 0 900.572 18.1347 8
2 2 0 897.624 19.0208 6
2 2 0 866.388 18.8408 3
-2 2 0 921.517 18.6153 7
2 2 0 868.668 19.1656 5
-2 2 0 892.117 18.0921 6
2 2 0 900.415 19.2818 7
-2 2 0 926.346 19.7542 3
-2 2 0 880.265 19.6008 4
2 2 0 881.88 19.3502 4
2 2 0 847.222 19.2107 2
-2 2 0 899.549 19.5113 5
-2 2 0 920.226 19.6882 10
-2 2 0 904.68 19.462 2
-2 2 0 887.21 19.4621 8
-3 -2 0 351.669 9.06657 4
-3 -2 0 332.579 8.47898 6
-3 -2 0 353.366 8.44782 6
-3 -2 0 331.821 8.49234 3
3 -2 0 343.143 9.08234 4
3 -2 0 321.95 8.41101 7
-3 -2 0 345.958 7.391 10
3 -2 0 326.17 7.1854 6
3 -2 0 337.286 9.47857 3
-3 -2 0 347.395 8.92615 5
-3 -2 0 347.336 9.00296 7
-3 -2 0 349.72 7.83282 8
3 -2 0 327.943 7.21592 6
3 -2 0 332.826 9.32529 10
3 -2 0 341.372 9.08854 2
3 -2 0 330.942 8.96686 8
-3 -2 0 328.414 7.54801 10
3 -2 0 342.57 8.34553 9
3 2 0 339.581 9.09251 2
3 2 0 345.679 9.10792 9
-3 2 0 356.254 9.45448 5
-3 2 0 330.708 8.976 4
3 2 0 341.337 7.66972 8
-3 2 0 350.092 9.97676 3
-3 2 0 328.616 9.10815 5
3 2 0 337.355 8.39849 6
-3 2 0 335.529 8.48568 7
-3 2 0 322.373 9.01469 2
-3 2 0 338.951 9.24813 10
3 2 0 333.993 8.8648 5
3 2 0 324.683 9.21743 3
3 2 0 348.737 8.55575 6
-4 -2 0 7.91434 1.51682 5
4 -2 0 8.9799 1.7765 10
-4 -2 0 6.52289 1.66039 7
-4 -2 0 8.71495 1.4529 3
-4 -2 0 8.55501 1.29131 8
4 -2 0 8.42288 0.59511 6
-4 -2 0 7.67649 1.61696 4
4 -2 0 9.95119 1.70353 8
4 -2 0 7.12638 1.60537 4
4 -2 0 8.92436 0.58173 6
-4 -2 0 8.96604 1.16158 10
-4 -2 0 7.1272 0.95749 10
-4 -2 0 8.19639 1.2777 6
4 -2 0 9.43874 1.91328 3
-4 -2 0 7.93993 1.60725 7
4 -2 0 7.79395 1.35612 9
-4 -2 0 7.83753 1.1706 6
4 -2 0 9.28078 1.75944 2
-4 -2 0 7.47717 1.48564 3
4 2 0 9.98272 1.68029 5
-4 2 0 10.8386 1.61664 7
4 2 0 6.55053 1.02117 8
4 2 0 10.004 1.81273 2
4 2 0 5.39965 1.03336 6
4 2 0 8.4996 1.29338 6
-4 2 0 10.8277 1.86853 5
-4 2 0 6.99934 1.56754 5
4 2 0 5.94916 1.50643 9
-4 2 0 8.50432 1.65639 10
-5 -2 0 104.645 4.59801 3
-5 -2 0 100.373 3.85147 8
-5 -2 0 107.672 4.08679 6
-5 -2 0 98.9762 4.71934 5
5 -2 0 105.152 4.60477 9
-5 -2 0 100.353 4.84798 7
-5 -2 0 106.383 3.87696 6
5 -2 0 101.976 4.76742 8
-5 -2 0 107.013 4.08442 10
5 -2 0 111.083 5.54599 3
5 -2 0 113.758 5.33855 4
-5 -2 0 115.083 5.50998 7
-5 -2 0 110.844 3.7599 10
-5 -2 0 103.69 4.8974 4
5 -2 0 112.357 5.17364 2
5 2 0 104.229 5.05099 2
5 2 0 108.78 4.0271 6
5 2 0 111.274 4.98487 5
-5 2 0 107.755 5.08731 10
5 2 0 105.911 5.07933 9
-5 2 0 108.274 4.78889 7
-5 2 0 102.606 5.11619 5
-5 2 0 107.754 5.06048 5
5 2 0 111.159 4.16043 6
5 2 0 107.243 3.84512 8
-6 -2 0 16.7527 1.7883 6
-6 -2 0 15.5347 2.70665 7
6 -2 0 16.1101 2.64851 4
6 -2 0 17.432 2.71738 2
-6 -2 0 15.2898 1.96095 10
6 -2 0 17.6902 2.52576 9
-6 -2 0 15.4302 2.37434 5
6 -2 0 16.9467 2.93137 3
-6 -2 0 14.8082 1.71406 10
-6 -2 0 11.8949 2.16265 3
-6 -2 0 20.0934 2.76968 4
6 -2 0 18.2404 2.57356 8
-6 -2 0 17.5459 2.6325 7
-6 -2 0 16.7424 1.56297 6
-6 2 0 16.3056 2.52492 5
6 2 0 16.6284 2.64777 2
6 2 0 20.1174 1.85183 8
-6 2 0 20.6177 2.75751 10
6 2 0 22.7942 3.08786 9
-6 2 0 17.2292 2.65655 5
6 2 0 15.5383 1.74499 6
6 2 0 15.8213 1.7909 6
-6 2 0 14.5992 2.14424 7
-6 2 0 15.3795 2.8035 7
6 2 0 14.7022 2.4403 5
-7 -2 0 114.838 4.46779 6
7 -2 0 124.399 6.93317 3
7 -2 0 120.052 5.97559 9
-7 -2 0 133.089 6.96094 7
-7 -2 0 128.93 5.4623 10
-7 -2 0 123.364 4.78894 10
7 -2 0 128.362 5.96543 8
7 -2 0 120.475 6.42057 4
-7 -2 0 125.796 4.17073 6
-7 -2 0 112.905 5.92614 7
-7 -2 0 102.817 8.70414 4
7 -2 0 130.387 6.4554 2
-7 -2 0 125.78 5.95853 3
-7 -2 0 121.159 6.10553 5
-7 2 0 115.522 6.27852 5
-7 2 0 124.241 6.06234 10
-7 2 0 123.303 5.7758 7
7 2 0 119.597 4.65394 6
7 2 0 126.434 6.20658 5
7 2 0 117.744 4.65929 6
-7 2 0 124.543 6.20128 7
7 2 0 115.031 6.36706 2
-7 2 0 121.468 6.22894 5
7 2 0 114.877 4.82918 8
-7 2 0 120.512 6.71236 10
7 2 0 120.872 6.38266 9
-8 -2 0 45.7721 3.61735 10
-8 -2 0 42.8642 4.65862 4
-8 -2 0 51.379 4.64078 7
8 -2 0 39.7185 4.36754 8
8 -2 0 38.7629 5.37174 2
8 -2 0 42.1016 5.23892 3
-8 -2 0 44.9524 4.18758 7
-8 -2 0 44.3051 1.93998 6
-8 -2 0 49.5478 3.2059 10
-8 -2 0 46.675 4.04804 5
-8 -2 0 45.9681 3.98339 3
8 -2 0 44.4796 4.09631 9
-8 -2 0 39.6546 1.77202 6
-8 2 0 42.1171 5.03146 10
-8 2 0 44.5094 4.1431 5
8 2 0 38.5505 3.04217 8
8 2 0 39.9987 2.81367 6
8 2 0 43.5776 4.89819 2
8 2 0 40.7026 4.34379 5
-8 2 0 40.9088 3.84342 7
-8 2 0 45.0613 4.1486 7
-8 2 0 40.3499 4.51296 5
8 2 0 37.1456 4.56066 9
8 2 0 45.9727 2.93734 6
-8 2 0 44.2731 3.93258 10
9 -2 0 371.449 13.5135 2
-9 -2 0 361.112 12.6024 3
-9 -2 0 367.397 11.9485 10
9 -2 0 359.835 12.8525 9
-9 -2 0 357.578 13.0217 5
9 -2 0 377.637 14.53 3
-9 -2 0 378.698 13.2507 4
-9 -2 0 367.921 13.0355 7
9 -2 0 384.214 12.7086 8
-9 -2 0 353.129 10.6707 10
9 -2 0 370.896 13.7223 4
9 2 0 359.048 10.22 6
-9 2 0 390.709 14.2173 10
-9 2 0 350.883 12.2783 7
-9 2 0 373.018 12.8145 10
9 2 0 352.87 13.3816 9
9 2 0 364.81 10.2701 6
9 2 0 369.029 13.7304 2
-9 2 0 352.924 13.0278 7
9 2 0 376.094 13.1393 5
9 2 0 368.156 11.136 8
-9 2 0 351.296 13.4329 5
-9 2 0 380.907 13.2893 5
-10 -2 0 185.932 9.02792 4
10 -2 0 179.426 8.96769 9
-10 -2 0 151.042 7.50777 10
-10 -2 0 169.953 8.70544 7
-10 -2 0 163.881 6.79448 10
10 -2 0 159.456 8.19728 8
10 -2 0 176.854 9.74289 4
10 -2 0 148.416 8.83869 2
10 -2 0 158.97 9.48312 3
-10 -2 0 177.054 8.9299 5
10 2 0 165.632 6.15084 6
10 2 0 159.937 7.00832 8
-10 2 0 168.065 9.36409 10
10 2 0 157.728 6.10418 6
-10 2 0 174.108 9.37584 5
10 2 0 162.267 9.1057 2
10 2 0 169.581 8.7336 5
-10 2 0 171.385 8.87644 5
-10 2 0 163.492 8.24551 10
10 2 0 163.907 9.22168 9
-10 2 0 190.798 8.59501 7
-11 -2 0 2.55932 2.57046 4
-11 -2 0 0.03836 1.24852 10
11 -2 0 3.46731 2.88159 4
11 -2 0 4.96318 2.86462 9
11 -2 0 3.70769 2.32214 8
11 -2 0 3.34585 2.72809 2
-11 -2 0 4.57448 2.36908 7
-11 -2 0 1.65685 1.91465 3
-11 -2 0 5.46113 2.07307 10
11 2 0 2.55433 1.22529 6
-11 2 0 -0.2275 1.78627 5
11 2 0 2.61313 1.17718 6
11 2 0 1.76544 2.75498 9
-11 2 0 -0.148 1.67399 10
11 2 0 2.41642 1.99496 5
11 2 0 -0.4749 2.44231 2
11 2 0 3.28344 2.05172 8
-11 2 0 4.19776 2.24856 5
-11 2 0 -0.7595 2.06189 10
-11 2 0 3.04909 2.0033 7
12 -2 0 33.6279 4.87054 8
-12 -2 0 32.4962 4.85291 7
-12 -2 0 27.1163 3.27083 10
12 -2 0 26.2855 5.07866 2
12 -2 0 36.2914 5.67162 9
-12 -2 0 22.1221 4.14756 3
-12 -2 0 39.8947 5.53828 5
-12 -2 0 28.1804 4.05447 10
-12 -2 0 33.4871 5.28687 4
-12 2 0 22.5719 4.36001 5
-12 2 0 30.6186 4.40132 10
12 2 0 26.7404 3.69752 8
-12 2 0 31.3256 4.50117 7
12 2 0 32.9227 2.65383 6
12 2 0 25.7978 5.27028 5
12 2 0 20.9689 4.81503 9
12 2 0 34.5143 5.60049 2
12 2 0 31.3497 2.67089 6
-13 -2 0 90.9896 7.39582 7
-13 -2 0 81.4503 5.45407 10
-13 -2 0 85.5117 9.73572 4
-13 -2 0 85.4511 6.379 10
13 -2 0 86.8277 6.9569 8
13 -2 0 83.1605 8.83647 9
13 -2 0 90.201 8.21426 2
-13 -2 0 98.3466 7.29183 3
13 2 0 87.5243 4.10238 6
13 2 0 88.2934 9.24164 2
-13 2 0 91.0791 7.26026 7
13 2 0 80.9847 5.80213 8
13 2 0 97.4277 8.49064 9
-13 2 0 106.013 8.71287 3
-13 2 0 84.1549 8.10833 10
-13 2 0 97.5472 7.74072 5
-14 -2 0 32.2469 5.07556 3
-14 -2 0 36.2029 6.1816 4
-14 -2 0 37.9701 6.795 7
-14 -2 0 28.8067 4.45361 10
14 -2 0 34.4592 5.52895 8
14 -2 0 42.3296 7.10919 2
-14 -2 0 30.9576 5.16346 5
14 -2 0 25.8416 5.4394 9
-14 2 0 40.5479 6.15308 4
14 2 0 27.5718 5.8621 2
-14 2 0 28.0727 5.65995 10
-14 2 0 30.0092 5.34785 5
14 2 0 27.7711 6.13322 9
14 2 0 31.8726 1.65154 6
-14 2 0 29.561 4.95694 7
-14 2 0 31.4079 5.92324 3
14 2 0 34.9895 1.78593 6
-15 -2 0 52.5413 7.3258 4
-15 -2 0 60.2049 7.4538 5
15 -2 0 57.5625 8.32309 2
-15 -2 0 47.4297 6.38836 3
-15 -2 0 55.4541 7.23907 7
-15 2 0 53.7109 7.24302 4
-15 2 0 62.7706 9.60359 3
15 2 0 58.523 8.55834 9
-15 2 0 57.2954 6.85128 7
15 2 0 52.9772 8.40218 2
-15 2 0 42.6223 7.27756 10
-15 2 0 53.8726 7.40239 5
-16 -2 0 6.87534 3.54099 5
16 -2 0 13.1171 4.80235 2
-16 -2 0 7.02326 3.07335 3
-16 -2 0 4.1038 3.57588 4
16 2 0 12.0123 4.75351 2
-16 2 0 5.90455 3.54864 4
-16 2 0 15.8288 4.62061 3
-16 2 0 8.21437 4.84739 10
-16 2 0 5.83291 3.84253 5
-17 -2 0 4.36302 4.06317 4
-17 2 0 9.42286 4.29839 8
-17 2 0 14.272 5.95066 4
-17 2 0 14.7734 4.81164 3
-18 -2 0 16.3576 5.37692 4
-18 2 0 22.632 5.19199 9
-18 2 0 27.395 5.94668 4
18 2 0 21.4236 6.29331 2
0 -3 0 -0.0688 0.77032 5
0 -3 0 1.83948 0.8627 6
0 -3 0 1.41057 0.46856 7
0 -3 0 3.05654 0.91727 3
0 -3 0 1.57339 0.76451 4
0 -3 0 0.7987 0.83861 6
0 -3 0 1.63288 0.7392 10
0 -3 0 0.76517 0.3694 9
0 3 0 1.41084 0.74247 4
0 3 0 2.00284 0.50626 7
0 3 0 2.8508 0.81483 3
0 3 0 1.04962 0.83532 6
0 3 0 0.40603 0.70754 2
0 3 0 2.13387 0.87052 6
0 3 0 0.0887 0.77941 5
0 3 0 0.69799 0.3785 9
0 3 0 3.15453 0.82122 10
1 -3 0 1903.67 38.4837 3
-1 -3 0 1877.82 38.5708 6
1 -3 0 1927.99 38.6755 10
-1 -3 0 1891.22 37.6056 8
-1 3 0 1883.64 38.5031 10
-1 3 0 1839.46 38.3503 8
1 3 0 1976.57 38.6484 6
1 3 0 1849.75 37.9662 4
1 3 0 1887.47 37.1964 10
-1 3 0 1767.47 38.2022 3
-2 -3 0 84.7439 3.65878 6
2 -3 0 83.1502 3.66838 8
2 -3 0 86.627 3.02392 6
2 -3 0 88.1725 2.78378 7
2 -3 0 89.5439 3.90514 3
2 -3 0 88.2104 3.10275 6
-2 -3 0 90.4419 2.78077 8
-2 -3 0 91.8195 3.43893 9
2 -3 0 91.9463 3.86971 5
2 -3 0 89.3651 3.41504 4
-2 -3 0 81.8316 3.4678 5
-2 -3 0 88.0266 3.60582 6
-2 -3 0 93.2475 3.64451 2
-2 -3 0 91.6329 3.44158 3
-2 -3 0 85.8533 3.40506 4
-2 -3 0 93.6479 3.44637 7
-2 -3 0 91.2986 2.21765 10
2 -3 0 93.1315 4.03921 10
2 3 0 84.7972 3.51746 4
-2 3 0 83.2512 2.95579 6
-2 3 0 90.2061 3.83982 5
2 3 0 90.5717 2.81595 8
2 3 0 92.1661 3.50578 9
2 3 0 81.11 3.49374 2
-2 3 0 89.2053 2.99549 6
-2 3 0 87.0028 4.07129 8
-2 3 0 91.7294 2.78986 7
2 3 0 86.0433 3.53594 3
-2 3 0 88.6451 2.53832 9
-2 3 0 93.8512 3.64814 4
2 3 0 90.8397 2.28395 10
2 3 0 91.328 3.6651 5
2 3 0 93.8058 3.68851 6
2 3 0 97.2483 3.76032 6
-2 3 0 91.0658 3.42882 2
-2 3 0 89.849 3.92696 10
2 3 0 93.3942 3.55005 7
-2 3 0 87.4557 3.75096 3
3 -3 0 1037.35 23.3767 5
3 -3 0 1019.83 23.6259 3
3 -3 0 1040.15 21.4597 6
-3 -3 0 1042.43 22.817 6
-3 -3 0 998.579 22.7849 5
3 -3 0 1013.35 21.3793 6
3 -3 0 1037.52 21.9647 7
-3 -3 0 1048.3 22.7324 6
3 -3 0 1057.33 23.3213 8
-3 -3 0 1034.36 20.3137 10
3 -3 0 1042.48 22.9324 4
3 -3 0 1026.72 21.7713 9
-3 -3 0 1061.41 22.9473 4
3 -3 0 999.804 23.5439 10
-3 -3 0 1060.22 21.4489 8
-3 -3 0 1032.72 22.7979 7
-3 -3 0 1048.78 22.0837 3
3 3 0 1049.86 22.6774 6
-3 3 0 1027.39 22.7062 4
-3 3 0 1011.2 21.1745 6
3 3 0 1040.82 22.9486 5
3 3 0 1065.2 23.1282 7
-3 3 0 1075.25 23.5329 5
-3 3 0 1034.86 21.1825 6
-3 3 0 1026.56 21.6748 9
3 3 0 1042.7 23.1593 2
-3 3 0 1038.21 21.9589 7
-3 3 0 1078.75 23.6871 10
3 3 0 1065.87 23.0833 9
3 3 0 1031.95 21.2425 8
-4 -3 0 486.106 10.6042 10
-4 -3 0 485.598 12.0931 3
4 -3 0 489.452 11.9847 9
4 -3 0 509.61 13.2234 8
-4 -3 0 498.662 12.8679 7
-4 -3 0 493.892 12.894 4
4 -3 0 492.772 13.0187 4
-4 -3 0 505.046 12.907 5
4 -3 0 487.189 13.5491 10
4 -3 0 486.54 10.7884 6
4 -3 0 487.488 10.7483 6
-4 -3 0 499.149 12.4988 6
-4 -3 0 507.103 12.3678 6
-4 -3 0 524.33 11.7435 8
4 -3 0 492.201 13.0626 2
4 -3 0 500.697 12.232 7
-4 -3 0 495.61 10.4037 10
-4 3 0 518.632 13.6884 5
-4 3 0 477.025 11.8267 9
4 3 0 493.526 13.0121 9
-4 3 0 510.482 12.2685 7
4 3 0 493.867 12.4406 6
-4 3 0 526.362 13.6557 10
4 3 0 502.964 12.3625 6
4 3 0 487.922 12.8507 5
4 3 0 481.997 13.0877 2
4 3 0 495.045 12.5928 3
-4 3 0 506.884 13.3276 5
4 3 0 514.87 11.6501 8
5 -3 0 1040.05 23.7936 8
5 -3 0 1003.71 20.2978 6
-5 -3 0 1012.81 21.0984 10
5 -3 0 992.779 24.5274 3
5 -3 0 1007.31 20.2767 6
-5 -3 0 964.055 23.516 7
-5 -3 0 991.95 22.5627 3
-5 -3 0 995.423 24.3232 7
5 -3 0 1005.55 22.5909 9
5 -3 0 998.04 24.2612 10
-5 -3 0 1027.12 23.4793 5
5 -3 0 969.867 23.5915 2
-5 -3 0 1009.7 22.5758 6
-5 -3 0 995.461 20.6246 10
5 -3 0 961.63 23.6041 4
-5 -3 0 997.385 22.3425 6
-5 -3 0 976.549 23.358 4
5 3 0 1041.33 23.9822 9
-5 3 0 1027.56 24.547 5
-5 3 0 1000.03 22.8875 7
5 3 0 1017.64 23.9162 2
5 3 0 990.902 21.1876 8
5 3 0 961.55 22.3309 6
5 3 0 1014.27 22.5399 6
5 3 0 1021.49 23.5 5
-5 3 0 995.851 23.7938 5
6 -3 0 321.417 10.3438 8
-6 -3 0 308.514 10.1135 5
-6 -3 0 305.043 8.52669 8
6 -3 0 313.744 9.67166 9
-6 -3 0 305.683 8.82293 6
-6 -3 0 311.775 10.9174 7
-6 -3 0 307.681 8.34827 10
6 -3 0 324.827 11.4459 3
-6 -3 0 316.207 9.21247 6
-6 -3 0 325.225 9.64131 3
-6 -3 0 321.44 10.3414 7
-6 -3 0 317.459 7.84895 10
-6 -3 0 304.451 10.1518 4
6 -3 0 308.489 6.76617 6
6 -3 0 312.195 10.5148 2
6 -3 0 309.1 10.5263 4
6 3 0 323.306 9.19372 6
-6 3 0 321.297 10.6571 10
-6 3 0 312.902 9.46386 7
-6 3 0 310.54 9.99089 7
6 3 0 313.278 10.2017 5
6 3 0 316.39 10.6401 2
6 3 0 304.557 8.20997 8
6 3 0 326.862 10.7007 9
-6 3 0 309.239 11.9308 5
-6 3 0 308.5 10.7536 5
6 3 0 314.8 9.18744 6
-7 -3 0 435.953 14.2965 7
-7 -3 0 426.259 10.5652 10
7 -3 0 432.238 12.7946 9
7 -3 0 448.561 13.8158 2
7 -3 0 434.956 14.6101 3
7 -3 0 431.988 13.2591 8
-7 -3 0 427.644 11.6051 6
-7 -3 0 425.819 13.2703 4
-7 -3 0 430.124 12.5202 3
-7 -3 0 411.004 11.241 10
7 -3 0 420.593 13.6313 4
-7 -3 0 428.777 11.2922 6
-7 -3 0 408.104 13.022 5
-7 -3 0 422.487 13.2827 7
-7 3 0 443.219 14.1009 5
-7 3 0 423.237 13.0132 7
-7 3 0 458.376 13.835 10
7 3 0 421.197 13.6124 9
7 3 0 419.644 11.0126 8
7 3 0 432.442 11.7276 6
-7 3 0 440.095 14.6396 10
7 3 0 433.935 13.3351 5
-7 3 0 441.887 13.6785 5
7 3 0 427.302 11.7258 6
-7 3 0 429.818 12.6956 7
-8 -3 0 151.795 7.06786 3
-8 -3 0 162.702 6.32239 10
-8 -3 0 181.451 8.1319 7
8 -3 0 158.431 8.88199 3
8 -3 0 166.163 8.12775 2
-8 -3 0 170.15 6.04596 6
-8 -3 0 162.491 5.60814 10
-8 -3 0 169.088 5.77015 6
-8 -3 0 173.158 7.87736 5
-8 -3 0 173.626 8.07488 4
-8 -3 0 172.141 8.72031 7
8 -3 0 156.45 7.56146 8
8 3 0 159.031 7.60995 5
-8 3 0 187.579 9.23885 10
-8 3 0 176.525 8.20544 5
8 3 0 158.903 8.14517 9
-8 3 0 169.167 7.72542 7
8 3 0 155.452 5.90573 8
8 3 0 180.936 6.58223 6
8 3 0 159.035 8.15809 2
-8 3 0 169.177 8.25359 5
-8 3 0 171.907 7.37238 7
8 3 0 167.16 6.39777 6
-8 3 0 171.404 7.9411 10
-9 -3 0 11.7692 1.58468 6
-9 -3 0 12.9413 2.64744 3
-9 -3 0 15.4226 2.0339 10
9 -3 0 11.3033 2.94994 8
-9 -3 0 12.4936 3.3503 7
9 -3 0 9.63496 2.89002 9
-9 -3 0 17.2148 2.536 10
9 -3 0 14.9332 3.88119 3
-9 -3 0 13.9351 3.23961 4
9 -3 0 24.1127 4.24638 4
-9 -3 0 19.9025 3.43183 7
-9 -3 0 15.8378 3.01183 5
9 -3 0 24.3433 4.11617 2
-9 3 0 14.8483 2.76709 7
-9 3 0 9.67926 2.60737 10
-9 3 0 11.8937 3.35351 10
9 3 0 12.4885 2.84399 5
9 3 0 13.3465 2.12417 6
9 3 0 16.9384 2.35339 6
9 3 0 13.2215 2.19428 8
-9 3 0 17.9461 3.41599 5
9 3 0 24.9279 4.18908 2
-9 3 0 19.396 3.43341 5
-9 3 0 15.2254 2.86428 7
9 3 0 12.9398 3.35422 9
10 -3 0 43.8757 5.36141 8
-10 -3 0 39.7791 3.00702 10
-10 -3 0 36.2628 5.0111 4
-10 -3 0 38.856 4.68554 5
10 -3 0 35.5138 5.00934 2
-10 -3 0 35.6031 3.4358 10
10 -3 0 34.7355 4.73027 9
-10 -3 0 33.2542 4.21848 3
-10 -3 0 32.7058 4.48892 7
10 -3 0 37.3573 5.27724 4
10 -3 0 32.377 5.49949 3
-10 3 0 29.3396 4.39549 5
10 3 0 36.583 4.82172 5
10 3 0 31.0436 3.36569 8
-10 3 0 41.8723 5.85666 7
-10 3 0 38.8899 4.39369 7
10 3 0 37.9336 5.43478 2
10 3 0 34.4952 5.19704 9
10 3 0 36.4268 3.32233 6
-10 3 0 35.5689 5.30553 10
10 3 0 34.6206 3.14054 6
-10 3 0 38.309 5.07646 5
-11 -3 0 163.703 8.9912 7
-11 -3 0 145.165 6.98612 10
-11 -3 0 151.766 8.04805 3
11 -3 0 150.283 8.394 8
11 -3 0 172.905 10.4275 3
11 -3 0 152.015 9.54913 4
11 -3 0 150.747 8.72038 9
-11 -3 0 157.471 8.82718 4
11 -3 0 155.47 9.23304 2
-11 3 0 147.375 9.59532 10
11 3 0 154.863 9.48793 2
-11 3 0 144.964 9.10073 5
-11 3 0 134.65 8.16168 10
11 3 0 148.295 6.42779 6
11 3 0 149.76 6.51907 6
-11 3 0 157.714 10.2986 7
11 3 0 139.663 9.4214 9
11 3 0 150.548 8.64856 5
-11 3 0 158.271 8.34259 7
11 3 0 166.093 7.02793 8
12 -3 0 6.47821 3.2395 9
-12 -3 0 12.5414 2.2006 10
12 -3 0 9.03441 3.96722 3
12 -3 0 9.32644 3.74278 2
12 -3 0 5.18137 3.26376 4
12 -3 0 11.4283 3.47305 8
-12 -3 0 14.4705 3.59328 7
-12 -3 0 14.8101 3.35519 5
-12 -3 0 7.95413 3.2723 4
-12 -3 0 6.36918 2.30177 10
-12 -3 0 7.79053 2.88214 3
12 3 0 11.0228 4.0444 2
-12 3 0 8.25743 2.82264 7
12 3 0 13.958 4.11839 5
12 3 0 8.36157 2.38546 8
12 3 0 5.44456 4.09864 9
12 3 0 8.64681 1.95743 6
-12 3 0 14.1097 3.98998 10
12 3 0 11.2653 2.01118 6
-13 -3 0 32.0782 5.14257 7
13 -3 0 26.3607 5.36627 2
13 -3 0 27.1106 4.82084 8
-13 -3 0 30.031 5.40518 4
13 -3 0 27.7158 5.31227 9
-13 -3 0 30.8719 4.7317 3
-13 -3 0 25.6311 3.07514 10
-13 3 0 26.7851 4.4874 7
13 3 0 32.9771 3.17539 6
13 3 0 38.9103 6.46602 9
13 3 0 27.9333 3.85088 6
13 3 0 34.5749 4.04079 8
-13 3 0 25.1553 4.93506 5
13 3 0 28.6182 5.8891 5
-13 3 0 33.0368 5.99114 10
-14 -3 0 35.0895 5.83451 4
14 -3 0 35.0772 6.30649 9
-14 -3 0 28.1288 5.41926 7
-14 -3 0 36.0204 4.72243 10
-14 -3 0 46.2249 5.72872 3
14 -3 0 31.688 6.02654 2
-14 3 0 40.2015 6.01813 4
-14 3 0 34.269 4.95889 7
-14 3 0 42.1153 6.38871 5
14 3 0 25.5951 2.80096 6
14 3 0 38.6612 6.78015 2
-14 3 0 36.8088 6.49827 10
14 3 0 36.622 7.01558 9
-14 3 0 29.1932 5.90417 3
-15 -3 0 361.536 15.9328 4
-15 -3 0 343.106 13.9978 3
-15 -3 0 304.766 11.9984 8
-15 -3 0 344.626 15.7099 5
15 -3 0 341.415 16.7841 2
15 3 0 338.619 8.33859 6
-15 3 0 351.546 15.6238 4
15 3 0 360.134 17.9424 9
-15 3 0 316.01 20.7477 7
-15 3 0 320.67 17.4883 10
15 3 0 300.722 9.32705 6
-15 3 0 353.251 17.5249 3
15 3 0 321.004 17.1534 2
-16 -3 0 2.50579 3.70364 5
-16 -3 0 -0.8728 2.53259 3
-16 -3 0 5.9364 3.60544 4
16 -3 0 -0.9583 3.32036 2
-16 3 0 4.83373 3.7677 4
-16 3 0 10.5904 4.24133 5
16 3 0 6.48435 4.32516 2
-16 3 0 1.94948 4.05395 3
16 3 0 9.40059 4.50942 9
-16 3 0 20.9673 5.82964 10
-16 3 0 -2.1541 3.12727 8
17 3 0 4.85286 4.24258 2
-17 3 0 0.79504 3.56254 8
-17 3 0 7.07075 3.30987 9
-17 3 0 2.94656 4.33625 3
17 3 0 6.45704 4.99267 9
-18 -3 0 -4.748 3.16501 4
-18 3 0 4.78654 3.44028 9
-18 3 0 -5.4595 4.72122 3
-18 3 0 -0.2776 3.47677 4
18 3 0 5.65018 4.63328 2
-18 3 0 -6.0262 4.32694 8
0 -4 0 363.213 7.97745 9
0 -4 0 358.69 9.18043 10
0 -4 0 358.288 8.06007 7
0 -4 0 355.585 8.81041 4
0 -4 0 365.25 9.2839 2
0 -4 0 354.963 9.10434 3
0 -4 0 370.58 9.65977 5
0 -4 0 377.858 9.71928 6
0 -4 0 354.358 9.48933 6
0 4 0 379.303 9.32261 2
0 4 0 368.118 7.99906 9
0 4 0 370.981 9.13232 3
0 4 0 370.636 8.15897 7
0 4 0 357.652 8.78472 4
0 4 0 353.707 9.0381 10
0 4 0 369.656 9.66089 5
0 4 0 372.001 9.63428 6
0 4 0 376.096 9.21742 8
0 4 0 375.559 9.56436 6
1 -4 0 927.428 20.205 3
1 -4 0 894.661 20.1878 10
1 -4 0 899.803 18.2025 7
1 -4 0 889.873 19.7472 2
-1 -4 0 934.11 20.3055 6
-1 -4 0 909.788 18.989 10
1 -4 0 884.019 20.2772 5
-1 -4 0 898.68 18.932 7
-1 -4 0 902.198 19.0724 9
-1 -4 0 884.483 19.3808 4
1 -4 0 949.445 20.1416 8
1 -4 0 868.407 19.8036 6
1 -4 0 849.687 17.7194 9
-1 -4 0 885.742 19.2503 3
-1 -4 0 918.061 20.4095 6
1 -4 0 919.967 19.3644 4
-1 -4 0 900.645 20.0661 5
-1 4 0 906.378 20.1248 10
1 4 0 907.329 19.0268 9
-1 4 0 903.045 20.3385 5
-1 4 0 930.192 19.783 2
1 4 0 896.031 18.8651 10
1 4 0 930.305 20.2607 6
1 4 0 942.612 20.4126 6
1 4 0 873.223 19.2794 3
1 4 0 864.187 19.2341 8
-1 4 0 885.444 19.1746 4
1 4 0 899.916 19.8334 2
1 4 0 892.49 19.4975 4
-1 4 0 910.14 18.0764 7
-1 4 0 896.937 17.6729 9
-1 4 0 869.802 19.8452 6
-1 4 0 902.271 19.8139 6
-1 4 0 872.286 20.0459 8
1 4 0 900.768 19.1056 7
1 4 0 919.737 20.2276 5
2 -4 0 0.29282 0.70474 6
2 -4 0 -0.3946 1.01817 10
-2 -4 0 0.02533 0.84792 6
2 -4 0 2.26895 1.11296 3
-2 -4 0 -0.6487 0.77329 6
-2 -4 0 0.18704 0.70445 3
-2 -4 0 0.23892 0.83178 5
-2 -4 0 0.37092 0.42192 10
2 -4 0 0.92768 0.7989 4
2 -4 0 -0.1588 0.91346 8
-2 -4 0 3.01575 0.90573 9
-2 -4 0 0.01248 0.68466 7
2 -4 0 -0.2906 0.42208 7
2 -4 0 -0.2928 0.87708 5
2 -4 0 -0.1068 0.64634 6
-2 -4 0 0.78143 0.5338 8
-2 -4 0 -0.5576 0.79527 4
2 4 0 -0.2343 0.7479 7
-2 4 0 0.06298 0.98261 5
-2 4 0 0.7363 0.82212 2
2 4 0 1.04204 0.66453 8
-2 4 0 0.61127 0.31205 9
2 4 0 -0.4915 0.71766 9
2 4 0 -0.0193 0.80291 6
2 4 0 0.22488 0.80294 2
-2 4 0 0.53299 0.39725 7
-2 4 0 -0.2164 0.59233 6
-2 4 0 0.24528 0.644 6
2 4 0 0.8874 0.46331 10
-2 4 0 0.48446 0.26967 9
2 4 0 -0.7959 0.53212 3
2 4 0 -0.0709 0.89857 6
-2 4 0 -0.3185 0.94006 10
2 4 0 0.0825 0.86297 5
3 -4 0 176.884 6.72616 10
-3 -4 0 176.999 6.19024 6
3 -4 0 177.831 5.95682 4
3 -4 0 171.32 5.13725 6
3 -4 0 179.196 6.71056 3
-3 -4 0 171.961 5.19239 3
-3 -4 0 168.894 5.83254 4
3 -4 0 163.261 4.8934 7
3 -4 0 165.199 6.35606 5
-3 -4 0 168.403 5.951 5
-3 -4 0 178.87 6.10215 6
-3 -4 0 171.999 4.75239 8
-3 -4 0 181.217 5.88832 7
3 -4 0 164.82 6.24765 8
-3 -4 0 171.165 3.68019 10
3 4 0 172.731 5.59953 3
3 4 0 163.934 6.05294 6
-3 4 0 180.637 6.63783 10
3 4 0 180.399 6.06508 9
3 4 0 173.036 6.17949 2
-3 4 0 175.419 5.02822 6
3 4 0 168.734 3.95475 10
-3 4 0 169.124 4.86483 7
-3 4 0 179.486 6.53166 5
3 4 0 164.274 6.04444 5
-3 4 0 181.192 5.89866 2
3 4 0 177.442 4.75997 8
-3 4 0 174.583 4.81037 9
-3 4 0 172.698 5.00379 6
3 4 0 172.025 6.00093 7
-3 4 0 174.164 6.15962 4
3 4 0 163.57 5.9034 6
4 -4 0 66.415 3.13426 7
4 -4 0 68.4787 4.04801 8
4 -4 0 67.7188 4.31896 10
4 -4 0 70.4083 4.40166 3
4 -4 0 67.0497 3.01161 9
-4 -4 0 65.3241 3.68896 7
4 -4 0 66.9009 2.78492 6
-4 -4 0 74.5566 4.43426 6
-4 -4 0 66.3749 3.14537 3
-4 -4 0 72.3921 3.90066 5
4 -4 0 63.6885 2.70355 6
4 -4 0 69.2403 3.82272 4
-4 -4 0 63.3597 3.66587 6
-4 -4 0 60.5997 3.6139 4
-4 -4 0 63.7493 2.60786 8
4 4 0 66.8464 3.68673 6
4 4 0 68.129 3.94877 2
-4 4 0 64.7757 3.48719 2
4 4 0 66.254 3.84451 9
4 4 0 68.4053 2.75586 8
-4 4 0 65.6466 4.87574 10
-4 4 0 71.277 3.19629 7
4 4 0 69.5892 3.86444 5
-4 4 0 71.2699 2.91286 9
-4 4 0 70.5702 2.48989 6
-4 4 0 69.2468 2.48769 6
4 4 0 60.4486 3.33348 3
-4 4 0 70.8527 4.1917 5
-5 -4 0 426.772 11.8672 6
-5 -4 0 434.094 12.276 4
5 -4 0 421.117 14.7417 10
5 -4 0 415.925 11.2203 7
5 -4 0 410.864 12.4138 8
-5 -4 0 408.514 11.0186 3
-5 -4 0 421.548 8.66204 10
-5 -4 0 421.289 12.1454 7
5 -4 0 407.084 10.5669 6
-5 -4 0 442.743 13.14 7
-5 -4 0 438.819 11.7376 6
-5 -4 0 430.354 12.1806 5
5 -4 0 408.573 11.0164 9
5 -4 0 403.503 12.2013 4
-5 -4 0 418.82 10.2409 8
5 -4 0 425.435 13.3674 3
5 -4 0 423.77 9.85456 6
-5 -4 0 428.693 8.75328 10
-5 4 0 436.941 12.8306 5
-5 4 0 398.915 12.6565 10
5 4 0 422.023 11.8998 6
5 4 0 425.81 9.89735 8
5 4 0 418.373 12.5295 2
5 4 0 439.861 12.3058 5
-5 4 0 424.624 11.3064 7
5 4 0 441.017 12.6409 9
-5 4 0 453.282 13.3575 5
5 4 0 452.028 11.985 6
-6 -4 0 205.451 8.05944 4
-6 -4 0 209.458 6.37302 8
-6 -4 0 224.933 9.10082 7
6 -4 0 206.225 8.29051 8
6 -4 0 218.187 5.56883 6
-6 -4 0 206.873 7.13754 3
-6 -4 0 213.587 5.14873 10
6 -4 0 224.152 8.54494 4
6 -4 0 217.37 5.56474 6
-6 -4 0 213.887 5.42695 10
6 -4 0 205.857 8.2975 2
-6 -4 0 212.582 8.15469 7
6 -4 0 213.123 7.36637 9
6 -4 0 201.255 8.97362 3
-6 -4 0 224.817 7.70519 6
-6 -4 0 221.776 7.44271 6
6 4 0 220.753 8.27771 5
-6 4 0 216.185 8.70615 10
6 4 0 197.498 8.30825 2
6 4 0 214.529 7.5184 6
-6 4 0 206.85 8.68926 5
6 4 0 233.01 7.79928 6
-6 4 0 213.78 8.53642 5
-6 4 0 222.845 7.65823 7
6 4 0 210.092 9.64917 9
6 4 0 214.007 6.07128 8
-7 -4 0 36.378 2.05858 10
-7 -4 0 37.6068 2.92401 6
7 -4 0 37.5329 3.37944 9
7 -4 0 35.6182 4.21128 2
-7 -4 0 36.2311 4.47364 7
-7 -4 0 34.5871 1.79433 10
7 -4 0 34.4981 1.60214 6
-7 -4 0 36.4702 3.06915 3
-7 -4 0 38.0815 3.51759 5
7 -4 0 36.8112 1.66008 6
-7 -4 0 42.3355 3.88019 7
-7 -4 0 32.8945 3.93164 4
-7 -4 0 37.3033 3.12525 6
7 -4 0 36.1669 4.27534 4
7 -4 0 39.3048 4.44577 8
-7 4 0 32.1721 3.93915 5
-7 4 0 33.0165 3.55545 7
-7 4 0 35.6585 4.16274 10
7 4 0 31.7335 4.09243 9
7 4 0 36.96 3.10672 6
7 4 0 37.4213 4.35957 2
7 4 0 34.6272 2.32723 8
-7 4 0 33.4157 3.78226 7
7 4 0 37.0441 3.14434 6
-7 4 0 34.7824 4.22452 5
-8 -4 0 16.5461 2.95862 5
-8 -4 0 12.5965 2.16099 6
-8 -4 0 13.1335 2.0982 6
-8 -4 0 16.1548 1.52518 10
8 -4 0 14.1525 2.74663 9
-8 -4 0 14.5145 2.51684 3
8 -4 0 12.5445 3.43664 3
-8 -4 0 14.2706 2.92649 7
8 -4 0 11.3155 2.8441 8
-8 -4 0 20.407 3.45316 4
8 -4 0 14.0562 3.19379 2
-8 -4 0 18.9823 1.81994 10
8 4 0 14.8381 3.27999 2
-8 4 0 12.8193 2.32075 7
-8 4 0 8.9707 2.2646 7
-8 4 0 15.2837 3.49244 10
-8 4 0 14.3565 2.99559 5
8 4 0 12.2819 2.17905 6
8 4 0 18.6533 2.15821 8
-8 4 0 16.9282 3.1579 5
8 4 0 10.9947 2.13087 6
8 4 0 15.6805 3.31061 9
-8 4 0 15.1116 3.06199 10
8 4 0 13.6442 2.81168 5
-9 -4 0 369.122 12.0195 3
-9 -4 0 340.519 14.679 7
9 -4 0 360.223 12.5778 9
-9 -4 0 359.985 14.3651 7
-9 -4 0 372.972 10.5872 6
-9 -4 0 374.819 13.2571 5
9 -4 0 365.854 13.7369 4
9 -4 0 381.452 15.1949 3
-9 -4 0 355.658 9.2692 10
-9 -4 0 379.887 13.3084 4
-9 -4 0 347.48 9.94714 10
9 -4 0 360.899 13.2683 8
-9 -4 0 355.204 10.8083 6
9 -4 0 373.479 13.7212 2
-9 4 0 354.441 11.9183 7
-9 4 0 350.473 14.5198 10
9 4 0 367.515 11.493 6
9 4 0 375.403 13.2133 5
-9 4 0 360.245 12.7779 7
-9 4 0 362.962 13.4676 10
9 4 0 347.029 10.1731 8
9 4 0 368.548 13.982 2
-9 4 0 353.963 13.8416 5
9 4 0 350.553 13.8545 6
-9 4 0 383.816 13.8602 5
9 4 0 368.102 13.8478 9
-10 -4 0 299.963 11.9517 4
10 -4 0 269.908 12.116 2
-10 -4 0 266.662 11.5014 5
-10 -4 0 281.022 10.5992 3
-10 -4 0 279.137 8.49269 6
10 -4 0 275.829 11.267 9
10 -4 0 262.233 13.0667 3
10 -4 0 293.268 11.9318 8
10 -4 0 275.156 12.2556 4
-10 -4 0 286.908 8.81568 10
-10 -4 0 281.766 8.00986 10
10 4 0 272.356 11.5361 5
10 4 0 295.14 12.889 2
-10 4 0 269.792 12.6055 5
-10 4 0 286.851 13.2311 7
-10 4 0 284.471 13.3054 10
-10 4 0 306.719 10.993 7
10 4 0 272.382 12.4454 9
-10 4 0 278.28 12.0288 10
-10 4 0 285.048 12.1796 5
10 4 0 284.908 8.98798 8
10 4 0 287.936 9.9837 6
-11 -4 0 3.1719 1.22094 10
11 -4 0 5.60355 2.81352 8
-11 -4 0 2.86828 2.23763 3
-11 -4 0 4.02951 2.10646 5
-11 -4 0 4.02118 2.62258 4
-11 -4 0 2.72849 2.52387 7
11 -4 0 2.3411 2.3087 4
11 -4 0 8.83367 3.17971 2
-11 -4 0 5.20758 1.5004 10
11 -4 0 4.6526 2.98283 3
11 -4 0 2.92414 2.5662 9
-11 4 0 5.06942 2.35233 5
11 4 0 5.47231 1.78499 8
11 4 0 5.82904 1.89873 6
-11 4 0 2.08654 2.37147 10
11 4 0 4.96034 1.78236 6
11 4 0 6.05025 2.71879 5
11 4 0 0.92124 2.55058 2
11 4 0 4.52488 3.37311 9
-11 4 0 4.83677 2.48691 7
-11 4 0 9.63195 2.6442 7
-12 -4 0 -1.0325 0.93582 10
-12 -4 0 -0.177 1.81304 3
-12 -4 0 3.0861 1.29238 10
12 -4 0 4.1366 2.767 2
-12 -4 0 1.13155 2.34808 5
12 -4 0 2.05761 2.35429 8
-12 -4 0 3.97865 2.58302 7
12 -4 0 1.56736 2.53172 9
12 -4 0 0.76826 2.80758 3
-12 -4 0 -1.1811 2.37764 4
12 -4 0 -0.241 2.62062 4
12 4 0 2.86478 1.73701 6
-12 4 0 -1.6091 2.48905 10
12 4 0 2.50377 2.73005 2
-12 4 0 0.3626 2.35355 5
12 4 0 3.90888 1.63826 6
12 4 0 -0.2542 1.41792 8
12 4 0 -0.7183 2.94265 9
13 -4 0 39.7948 5.84578 8
13 -4 0 42.5658 6.24376 2
-13 -4 0 47.3595 5.3906 3
-13 -4 0 41.2328 6.20071 4
-13 -4 0 39.6728 5.85896 7
-13 -4 0 34.1302 2.73736 10
-13 -4 0 33.7316 2.94208 10
13 -4 0 45.2599 7.40618 3
13 4 0 32.2307 3.79876 6
13 4 0 28.4674 5.92453 2
13 4 0 35.1228 6.44209 9
-13 4 0 40.7383 5.98163 5
13 4 0 34.1322 3.71789 8
-13 4 0 35.5013 6.55533 10
13 4 0 29.935 3.54464 6
-13 4 0 35.8384 5.06744 7
13 4 0 33.9714 6.34637 5
-14 -4 0 54.844 5.79308 3
-14 -4 0 53.6458 7.07068 7
-14 -4 0 45.945 6.72445 4
14 -4 0 61.9449 8.06989 2
14 4 0 41.4609 7.23905 2
-14 4 0 40.0623 6.22334 5
-14 4 0 45.6602 5.87477 7
-14 4 0 41.1292 6.88458 10
14 4 0 48.8642 4.15091 6
14 4 0 53.3126 8.06557 9
14 4 0 46.4798 3.99023 6
-15 -4 0 10.889 4.20351 4
-15 -4 0 9.65374 3.17074 3
-15 4 0 11.0949 5.05612 10
15 4 0 13.0462 5.20021 9
-15 4 0 0.54635 3.2634 5
15 4 0 13.7825 2.28369 6
-15 4 0 18.1805 4.50002 4
15 4 0 26.7592 5.88667 2
-15 4 0 14.4759 5.11332 3
15 4 0 8.99581 2.59998 6
-16 -4 0 14.3266 4.84397 5
-16 4 0 15.0845 4.76164 8
-16 4 0 5.36655 5.01085 10
-16 4 0 9.44644 4.56507 3
16 4 0 9.82963 4.78166 2
-16 4 0 10.1798 4.00402 4
-16 4 0 14.5359 3.97817 9
-16 4 0 5.91989 4.33715 5
16 4 0 12.044 5.34284 9
-17 -4 0 73.655 9.12117 4
-17 4 0 63.3585 9.09903 3
-17 4 0 65.7522 7.59163 9
17 4 0 58.2418 9.44181 2
-17 4 0 66.7761 8.95308 8
17 4 0 95.6297 11.829 9
-18 -4 0 9.96021 5.00051 4
-18 4 0 4.87829 5.13939 3
-18 4 0 11.698 3.98357 2
-18 4 0 5.97529 4.19793 4
-18 4 0 11.8195 4.38892 9
18 4 0 6.49681 5.34195 2
0 -5 0 -0.4514 0.73069 4
0 -5 0 0.5802 0.41019 9
0 -5 0 0.34809 0.89809 10
0 -5 0 0.75483 1.00516 6
0 -5 0 0.46672 0.51846 7
0 -5 0 0.5341 1.0444 6
0 -5 0 0.4595 0.95624 5
0 -5 0 0.15844 0.87098 3
0 5 0 0.35721 0.98175 6
0 5 0 1.22152 1.09611 5
0 5 0 0.3549 0.85677 8
0 5 0 0.24279 0.47369 7
0 5 0 0.34102 0.97057 6
0 5 0 1.08736 0.87894 10
0 5 0 0.22128 0.44701 9
0 5 0 1.27315 0.92547 2
1 -5 0 707.101 17.0866 3
-1 -5 0 757.087 17.4179 5
-1 -5 0 719.016 15.819 9
1 -5 0 759.722 17.1628 8
1 -5 0 707.573 14.3079 9
-1 -5 0 727.784 15.7262 7
1 -5 0 709.415 16.296 4
-1 -5 0 732.024 16.1282 10
-1 -5 0 717.165 16.3285 4
1 -5 0 706.243 16.8835 6
-1 -5 0 727.772 17.3593 6
1 -5 0 722.007 17.3136 10
-1 -5 0 752.898 17.6749 6
1 -5 0 727.948 17.4793 5
1 -5 0 696.217 16.9699 6
1 -5 0 715.665 14.9495 7
-1 -5 0 733.376 16.3523 3
1 5 0 730.001 16.2221 8
1 5 0 721.032 15.9118 10
-1 5 0 706.498 14.3565 9
1 5 0 715.444 16.3867 8
-1 5 0 693.72 16.8629 6
-1 5 0 716.775 16.8478 6
-1 5 0 694.06 17.3431 5
1 5 0 715.631 17.2751 6
1 5 0 727.057 15.7855 9
1 5 0 767.088 17.6492 6
1 5 0 718.149 17.2799 5
-1 5 0 720.773 14.8152 7
1 5 0 728.108 16.9305 2
-1 5 0 713.382 16.7485 4
1 5 0 708.336 15.88 7
-1 5 0 709.996 16.6473 2
-1 5 0 699.957 16.993 10
-2 -5 0 209.204 7.05729 6
2 -5 0 211.96 7.37276 10
-2 -5 0 199.189 6.77924 5
2 -5 0 195.885 6.33307 6
-2 -5 0 198.871 5.90632 3
-2 -5 0 195.886 5.31949 10
2 -5 0 201.94 6.48272 6
2 -5 0 200.553 7.15897 5
2 -5 0 216.486 7.26702 3
-2 -5 0 194.956 6.33224 4
2 -5 0 203.196 6.95438 8
2 -5 0 198.742 6.29616 4
-2 -5 0 201.687 6.0278 7
2 -5 0 199.221 5.04539 7
-2 -5 0 200.889 7.09812 6
-2 5 0 213.212 6.4567 6
-2 5 0 204.327 6.50586 2
2 5 0 198.278 6.85902 5
-2 5 0 193.277 4.26857 9
2 5 0 197.9 6.6958 2
2 5 0 208.51 6.34197 7
-2 5 0 194.356 6.21365 6
2 5 0 206.237 6.22701 9
-2 5 0 200.168 4.8366 7
-2 5 0 195.574 4.32695 9
2 5 0 198.942 7.01531 6
-2 5 0 192.989 7.02957 5
2 5 0 193.261 5.78401 8
-2 5 0 199.976 7.05835 10
2 5 0 203.642 6.99443 6
2 5 0 199.713 5.20431 10
3 -5 0 59.5154 3.99055 3
-3 -5 0 54.5062 1.84081 10
-3 -5 0 53.095 2.7105 8
-3 -5 0 56.1446 2.78211 3
3 -5 0 46.907 3.46423 8
3 -5 0 56.9427 2.95499 6
-3 -5 0 55.8176 3.16074 7
3 -5 0 54.228 3.70832 5
3 -5 0 53.5835 3.87415 10
-3 -5 0 63.3117 3.72803 6
3 -5 0 54.254 2.96535 6
-3 -5 0 53.226 3.54228 6
3 -5 0 55.6259 3.16511 4
-3 -5 0 55.2088 3.49176 5
-3 -5 0 56.9501 3.28668 4
3 -5 0 55.7977 2.39106 7
-3 5 0 52.7273 2.23984 7
-3 5 0 56.0265 3.76907 5
-3 5 0 54.965 2.85215 6
-3 5 0 58.2543 3.90202 10
3 5 0 52.9108 3.50207 6
3 5 0 59.3993 2.61367 8
3 5 0 52.6929 3.2457 7
-3 5 0 55.4286 2.90284 6
-3 5 0 54.5571 1.84919 9
3 5 0 57.9915 3.5452 2
3 5 0 45.9191 3.06445 9
3 5 0 54.2187 3.45855 5
-3 5 0 56.1851 3.21872 2
-3 5 0 55.8408 1.99435 9
3 5 0 56.5077 1.91958 10
3 5 0 54.2882 3.49548 6
-4 -5 0 264.337 8.58596 6
-4 -5 0 252.767 8.17332 7
-4 -5 0 253.979 8.28643 4
4 -5 0 251.909 9.36211 10
-4 -5 0 255.351 8.42358 5
4 -5 0 251.33 7.2648 6
4 -5 0 267.556 8.47611 4
-4 -5 0 258.256 7.33242 3
4 -5 0 259.174 8.93295 8
4 -5 0 250.605 8.96953 5
4 -5 0 262.521 7.28965 6
4 -5 0 241.359 9.15469 3
4 -5 0 241.567 6.99104 7
-4 5 0 254.091 8.12621 2
4 5 0 246.944 8.3517 6
4 5 0 241.715 8.37785 5
4 5 0 258.902 8.48022 9
-4 5 0 264.918 9.28728 10
-4 5 0 252.844 8.94538 5
-4 5 0 260.868 6.95248 6
4 5 0 217.79 8.41017 6
-4 5 0 256.778 7.04786 7
4 5 0 252.487 8.63875 2
-4 5 0 259.361 6.94164 6
-4 5 0 248.145 6.6375 9
-5 -5 0 4.64105 1.59312 5
5 -5 0 3.88336 1.99008 3
5 -5 0 5.05706 1.11832 6
-5 -5 0 3.91566 1.49242 6
-5 -5 0 5.06467 1.30702 3
-5 -5 0 3.88989 1.52868 4
-5 -5 0 4.55829 1.63432 7
5 -5 0 6.84884 2.05231 8
5 -5 0 3.3918 1.90485 10
-5 -5 0 5.82434 1.00236 8
5 -5 0 3.90072 1.53636 4
5 -5 0 4.34452 0.99199 6
5 -5 0 4.50372 1.22238 7
5 -5 0 6.01174 1.32472 9
-5 -5 0 5.30149 1.55809 6
5 5 0 4.16955 1.53727 6
-5 5 0 4.79165 1.50152 2
5 5 0 4.64617 1.60111 5
-5 5 0 4.49804 1.14427 7
5 5 0 4.25623 0.87294 8
5 5 0 5.8656 1.86271 2
-5 5 0 4.34596 0.78373 6
5 5 0 5.52797 1.75817 9
-5 5 0 5.4766 1.95205 10
-5 5 0 5.96466 0.84273 6
-5 5 0 4.69339 1.79372 5
6 -5 0 3.72177 2.25293 3
-6 -5 0 4.25262 1.7997 4
-6 -5 0 6.69565 1.6419 6
6 -5 0 4.66216 1.42212 9
-6 -5 0 3.72136 1.47763 6
-6 -5 0 8.09195 1.94707 5
-6 -5 0 8.84218 1.65941 3
6 -5 0 4.79075 1.85057 4
6 -5 0 3.8297 0.96734 6
6 -5 0 4.75364 0.98742 6
-6 -5 0 2.5989 1.69601 7
-6 -5 0 6.27199 1.89532 7
-6 -5 0 5.1782 1.20738 8
-6 5 0 4.57825 1.37424 7
6 5 0 4.81822 1.7256 5
-6 5 0 3.73956 1.60608 2
6 5 0 4.15266 1.55139 6
6 5 0 7.10657 1.10606 8
6 5 0 5.75788 1.71763 6
-6 5 0 6.91052 2.15903 5
-6 5 0 4.23505 1.84704 5
-6 5 0 5.28155 2.0064 10
6 5 0 4.69038 2.05371 9
-7 -5 0 -0.1602 1.56377 4
-7 -5 0 6.06701 2.03652 7
-7 -5 0 0.6081 1.16234 3
-7 -5 0 1.03141 0.94534 6
7 -5 0 1.15068 0.80534 6
-7 -5 0 -1.9005 0.90916 5
7 -5 0 0.90047 1.1916 9
7 -5 0 0.97694 1.82499 8
7 -5 0 1.0015 0.72188 6
-7 -5 0 2.08371 1.68188 7
-7 -5 0 -1.3308 0.94525 6
7 -5 0 1.46135 1.61431 4
7 -5 0 0.15222 1.95526 3
-7 -5 0 1.36279 0.84469 8
7 5 0 0.26021 1.278 5
-7 5 0 1.10944 1.15183 7
-7 5 0 1.0019 1.15665 7
7 5 0 -1.8441 0.96312 6
7 5 0 0.76704 0.76948 8
-7 5 0 1.188 1.64991 5
-7 5 0 1.8848 1.61183 10
-7 5 0 -0.156 1.36046 5
7 5 0 0.98621 1.79871 9
7 5 0 3.39451 2.03072 2
7 5 0 0.48143 1.22263 6
8 -5 0 6.40415 0.95147 6
8 -5 0 8.53487 2.66523 8
8 -5 0 9.10661 2.26122 9
-8 -5 0 11.5532 2.85596 4
8 -5 0 9.36889 3.25186 3
-8 -5 0 3.18604 1.61819 6
-8 -5 0 9.10115 2.52767 7
-8 -5 0 7.97502 2.03213 3
8 -5 0 6.76849 0.95414 6
-8 -5 0 5.1263 2.03175 5
-8 -5 0 7.57541 2.66231 7
-8 -5 0 10.4541 2.14257 6
8 5 0 9.01459 2.50351 5
8 5 0 5.3261 2.54624 2
-8 5 0 9.85709 2.43948 5
-8 5 0 7.97 2.61892 5
-8 5 0 12.9033 3.39413 10
-8 5 0 5.10819 2.14175 10
-8 5 0 6.42566 1.9584 7
-8 5 0 7.0317 1.93152 7
8 5 0 7.91565 2.8084 9
8 5 0 8.38439 1.4303 8
8 5 0 8.3231 2.02069 6
8 5 0 7.58419 2.03157 6
9 -5 0 162.936 8.56153 4
-9 -5 0 150.853 6.84718 3
-9 -5 0 160.328 3.84132 10
-9 -5 0 150.349 6.92317 6
-9 -5 0 158.682 6.86561 6
9 -5 0 158.113 8.49903 8
9 -5 0 143.392 7.34945 9
-9 -5 0 149.552 7.94539 5
-9 -5 0 151.933 8.15554 7
-9 -5 0 153.262 3.92169 10
-9 -5 0 145.052 8.07717 4
9 -5 0 156.427 9.6574 3
-9 5 0 156.126 9.53021 10
9 5 0 152.645 8.1541 5
-9 5 0 151.807 8.82027 5
-9 5 0 167.363 8.98585 5
9 5 0 148.04 7.09771 6
-9 5 0 166.858 7.31682 7
9 5 0 158.172 8.86412 9
9 5 0 151.384 7.07192 6
9 5 0 149.84 5.5066 8
9 5 0 160.662 9.00073 2
-9 5 0 151.689 7.6059 7
-10 -5 0 4.70417 0.77757 10
10 -5 0 1.93015 2.99305 3
-10 -5 0 6.86522 0.84118 10
10 -5 0 6.79197 2.77733 4
-10 -5 0 5.10208 2.52872 7
-10 -5 0 11.0445 2.66893 5
10 -5 0 7.68856 2.68388 9
-10 -5 0 9.28185 3.18983 4
10 -5 0 2.36521 2.4422 8
-10 -5 0 2.70697 1.5232 6
-10 -5 0 4.90068 2.03469 3
10 5 0 2.58797 1.29489 8
-10 5 0 1.79857 2.22704 5
10 5 0 8.71774 3.23735 2
-10 5 0 7.41654 3.5975 10
10 5 0 8.54118 3.556 9
-10 5 0 7.72769 2.22764 7
-10 5 0 5.96565 2.2293 10
10 5 0 5.14871 1.97701 6
10 5 0 7.12784 2.16183 6
-10 5 0 5.70613 2.24277 7
-10 5 0 5.20361 2.71654 5
10 5 0 1.99138 2.05978 5
-11 -5 0 14.1127 2.9108 3
-11 -5 0 16.9021 3.98868 4
11 -5 0 15.1108 3.7878 4
11 -5 0 16.329 3.91451 8
-11 -5 0 12.5725 3.53188 7
-11 -5 0 14.1453 0.97018 10
11 -5 0 16.2796 3.68981 9
11 -5 0 6.74081 3.9557 3
11 5 0 15.377 2.26701 8
11 5 0 16.6368 2.89454 6
-11 5 0 16.9865 3.23261 7
11 5 0 19.0459 4.26456 6
-11 5 0 18.1567 3.97204 5
11 5 0 13.7498 3.92653 2
-11 5 0 19.863 3.60169 7
11 5 0 11.1073 3.99113 9
11 5 0 20.0916 3.87435 5
-12 -5 0 5.0868 2.86383 7
-12 -5 0 0.46478 1.74176 5
12 -5 0 1.69689 2.65473 4
12 -5 0 2.41676 2.64318 8
12 -5 0 -3.2914 2.42385 3
-12 -5 0 6.67123 2.47699 3
12 5 0 -0.77 2.99021 9
12 5 0 5.38383 3.06668 5
-12 5 0 3.78342 2.55869 5
-12 5 0 5.9383 3.32043 10
12 5 0 3.2094 1.46673 8
12 5 0 2.31978 1.983 6
12 5 0 1.80222 2.8928 2
-12 5 0 5.89699 2.46756 7
12 5 0 1.46063 1.68632 6
13 -5 0 56.1633 7.11342 8
-13 -5 0 47.9934 5.30306 3
13 -5 0 65.5205 8.08358 4
-13 -5 0 48.7873 6.55992 7
-13 -5 0 43.7809 6.30807 4
13 -5 0 57.4573 8.64991 3
13 5 0 38.9766 4.41796 6
13 5 0 59.6213 8.14599 2
13 5 0 48.6928 4.6088 6
-13 5 0 44.7641 7.43263 10
-13 5 0 46.1311 5.65287 7
13 5 0 50.6591 7.65043 9
-13 5 0 37.861 5.94974 5
-14 -5 0 10.8953 4.62733 4
-14 -5 0 9.47548 2.76268 3
-14 -5 0 8.8512 3.80872 7
14 5 0 10.7321 2.58588 6
14 5 0 2.57489 3.7781 2
-14 5 0 5.69384 3.43339 5
-14 5 0 8.38565 2.9831 7
14 5 0 4.34024 4.22371 9
-14 5 0 11.3434 4.0918 10
14 5 0 3.3557 3.16625 5
-15 -5 0 200.943 12.1159 4
-15 -5 0 166.851 8.69854 3
15 5 0 218.603 14.0702 2
15 5 0 200.942 13.7043 9
-15 5 0 186.98 10.2854 9
-15 5 0 186.358 10.6026 7
-15 5 0 187.88 11.1982 4
-16 -5 0 45.983 7.0152 4
16 5 0 31.4404 3.4819 6
-16 5 0 42.7742 5.9586 9
-16 5 0 57.6266 7.83039 2
16 5 0 29.4401 7.19796 9
-16 5 0 30.9499 5.98712 7
-16 5 0 35.5125 6.1234 4
-16 5 0 43.9825 8.40552 10
16 5 0 45.4228 7.71892 2
-16 5 0 36.3365 7.35077 3
-16 5 0 45.2835 7.57876 8
-17 -5 0 112.807 9.75043 4
-17 5 0 127.285 9.17499 9
-17 5 0 109.794 9.75399 2
17 5 0 125.069 14.1807 9
-18 -5 0 7.18614 4.40594 4
-18 5 0 2.66356 3.33026 2
-18 5 0 9.68224 3.40394 9
-18 5 0 -0.5414 4.21073 8
-18 5 0 -5.1324 3.7738 3
18 5 0 -6.0205 3.38926 2
0 -6 0 2862.55 57.6814 10
0 -6 0 2864.99 58.432 5
0 -6 0 2856.77 58.2562 6
0 -6 0 2875.92 55.9003 9
0 -6 0 2861.83 57.6719 3
0 -6 0 2855.7 58.4958 6
0 -6 0 2784.14 56.8967 4
0 6 0 2477.44 56.3546 9
0 6 0 2844.39 58.3232 6
0 6 0 2793.9 58.3311 5
0 6 0 2782.29 57.2861 10
0 6 0 2734.88 55.68 7
0 6 0 2925.36 58.3556 6
0 6 0 2781.8 57.693 8
1 -6 0 1.12549 1.12993 5
1 -6 0 1.00807 1.06941 4
-1 -6 0 0.589 1.0751 5
1 -6 0 0.62592 1.20723 3
1 -6 0 -0.2054 1.0062 6
-1 -6 0 2.41427 1.35168 6
1 -6 0 0.6462 1.16958 10
-1 -6 0 0.40168 0.97869 4
1 -6 0 1.04917 1.05471 6
-1 -6 0 1.37714 0.65124 9
1 -6 0 2.44027 0.39656 9
-1 -6 0 -0.4112 0.89623 3
-1 -6 0 2.37585 0.99627 10
-1 -6 0 1.7389 1.20314 6
-1 -6 0 1.26921 0.78158 7
1 -6 0 1.18645 0.55245 7
-1 6 0 0.66548 1.05059 6
1 6 0 1.1682 1.20476 5
1 6 0 2.29852 1.26605 6
-1 6 0 2.11922 1.18803 2
1 6 0 1.15796 0.78798 10
-1 6 0 0.74997 1.06092 6
1 6 0 0.64546 0.904 8
1 6 0 1.23793 1.13801 2
1 6 0 1.18481 0.73631 9
1 6 0 0.51604 0.69606 7
-1 6 0 2.30385 1.20627 10
-1 6 0 0.50306 1.11828 5
-1 6 0 2.06117 0.56739 7
1 6 0 1.07138 1.21807 6
-1 6 0 1.34943 0.34755 9
-2 -6 0 153.701 6.61312 6
2 -6 0 171.834 6.59118 8
-2 -6 0 163.884 5.91045 4
-2 -6 0 174.773 6.76505 6
2 -6 0 162.578 6.67605 3
-2 -6 0 163.085 5.6111 3
2 -6 0 165.286 5.87916 4
-2 -6 0 166.635 5.47698 7
2 -6 0 171.19 6.92883 10
-2 -6 0 159.623 6.34654 5
2 -6 0 168.135 6.2765 6
-2 -6 0 170.282 5.17033 10
2 -6 0 167.172 4.49718 7
-2 6 0 173.106 4.24783 7
-2 6 0 164.588 6.17244 6
-2 6 0 180.396 7.01663 5
2 6 0 171.376 5.82617 7
2 6 0 169.348 5.59025 8
2 6 0 166.337 4.94112 10
2 6 0 184.461 6.82011 5
2 6 0 173.013 6.81827 6
2 6 0 164.321 6.31802 2
-2 6 0 163.882 5.99311 6
2 6 0 179.306 6.78373 6
-2 6 0 162.209 6.56328 10
-2 6 0 167.331 6.07542 2
2 6 0 171.339 5.69731 9
2 6 0 164.482 5.32694 8
-3 -6 0 53.8629 3.87206 6
-3 -6 0 58.2743 3.9129 6
3 -6 0 57.418 4.11519 3
3 -6 0 58.6232 4.08284 5
3 -6 0 57.5857 2.44741 7
-3 -6 0 59.1805 2.29828 10
3 -6 0 57.673 4.21514 10
3 -6 0 58.1611 3.48805 4
-3 -6 0 54.0668 2.98823 3
3 -6 0 56.7642 3.41277 6
-3 -6 0 60.9898 3.36378 7
3 -6 0 60.4039 3.37656 6
-3 -6 0 62.4983 3.84495 5
3 -6 0 58.6381 3.97107 8
-3 -6 0 55.6138 3.48295 4
-3 6 0 55.9745 3.18717 6
-3 6 0 55.8178 3.49446 2
-3 6 0 55.5849 1.81865 9
3 6 0 56.1193 3.40633 9
3 6 0 66.7698 4.02244 2
-3 6 0 56.3206 4.01617 10
-3 6 0 57.5656 1.73556 9
3 6 0 58.864 3.56829 7
-3 6 0 59.4951 2.25621 7
-3 6 0 61.2745 4.19526 5
3 6 0 58.2197 3.95415 6
3 6 0 65.2593 4.05576 5
3 6 0 53.953 2.79027 8
3 6 0 54.8431 3.80468 6
-3 6 0 57.1478 3.21872 6
3 6 0 57.3682 2.24983 10
4 -6 0 638.688 17.8207 3
4 -6 0 623.291 15.4462 6
-4 -6 0 657.802 17.0582 5
4 -6 0 621.201 16.2755 4
-4 -6 0 631.417 15.0205 3
4 -6 0 640.568 15.3781 6
-4 -6 0 613.795 16.1206 4
-4 -6 0 629.952 16.8352 6
-4 -6 0 630.93 17.027 6
4 -6 0 616.635 17.0416 8
4 -6 0 626.873 14.4018 7
4 -6 0 629.745 17.4683 5
4 -6 0 627.567 17.854 10
-4 6 0 626.109 17.459 10
4 6 0 644.503 16.9083 6
4 6 0 643.987 14.377 8
4 6 0 619.984 16.2903 9
-4 6 0 631.51 16.132 2
4 6 0 635.883 16.9496 2
-4 6 0 624.581 14.9861 6
-4 6 0 624.806 17.3165 5
4 6 0 626.105 16.9182 6
-4 6 0 632.621 15.0569 6
-4 6 0 623.368 13.4915 9
-4 6 0 637.32 14.2501 7
4 6 0 653.789 16.9724 5
-4 6 0 623.948 13.7862 9
-5 -6 0 573.966 16.2762 6
-5 -6 0 587.939 15.7377 7
5 -6 0 594.781 14.3247 6
5 -6 0 579.918 17.4348 10
-5 -6 0 575.266 14.3171 3
5 -6 0 595.366 16.0674 4
5 -6 0 577.09 14.1277 7
5 -6 0 597.734 17.6975 3
5 -6 0 567.526 14.2754 6
-5 -6 0 572.71 16.0324 6
-5 -6 0 593.135 16.1883 5
5 -6 0 556.206 18.1198 8
-5 6 0 588.425 13.6812 6
5 6 0 597.851 16.2608 6
5 6 0 573.134 16.0685 9
-5 6 0 592.561 13.2562 9
-5 6 0 590.558 17.0998 10
5 6 0 591.428 13.2532 8
-5 6 0 571.439 15.5563 2
-5 6 0 591.532 14.1022 7
5 6 0 576.226 16.2511 5
-5 6 0 597.892 13.6833 6
5 6 0 608.498 16.6754 2
-5 6 0 552.027 13.4997 9
-5 6 0 611.746 17.2144 5
-6 -6 0 105.362 5.73872 4
-6 -6 0 105.056 5.73055 7
-6 -6 0 111.777 5.95591 6
6 -6 0 104.314 6.19086 8
6 -6 0 99.2225 5.73368 4
6 -6 0 105.033 4.36101 6
-6 -6 0 105.932 4.69039 3
-6 -6 0 105.253 5.54866 6
-6 -6 0 105.999 5.78045 5
6 -6 0 105.375 6.92071 3
6 -6 0 112.984 4.40362 6
-6 -6 0 106.218 6.40166 7
-6 6 0 110.165 6.44737 5
6 6 0 115.977 7.30973 5
6 6 0 104.916 3.62588 8
-6 6 0 109.445 3.11202 6
6 6 0 112.714 6.36628 2
6 6 0 106.832 5.72004 6
-6 6 0 109.195 5.5456 2
-6 6 0 109.686 4.76661 7
6 6 0 107.373 5.85489 6
-6 6 0 107.168 3.09656 6
-6 6 0 106.737 6.37519 10
-6 6 0 107.229 6.56522 5
6 6 0 103.625 6.01078 9
-7 -6 0 26.0097 1.9048 8
-7 -6 0 24.9576 3.18338 6
-7 -6 0 29.0551 4.09095 7
-7 -6 0 27.7414 3.62749 5
-7 -6 0 25.4368 2.88781 3
7 -6 0 33.4027 4.89739 3
-7 -6 0 24.9303 3.46786 6
-7 -6 0 26.835 3.64883 7
-7 -6 0 22.8969 3.4546 4
7 -6 0 27.7183 2.20785 6
7 -6 0 25.6492 3.68597 4
7 -6 0 24.8532 2.0753 6
7 -6 0 30.7365 4.31716 8
7 6 0 23.7515 3.7823 9
-7 6 0 24.7124 3.39107 7
7 6 0 24.8277 3.33511 6
7 6 0 25.719 1.83523 8
-7 6 0 30.4775 4.24824 5
7 6 0 27.6432 3.82779 5
-7 6 0 23.0851 3.82691 5
-7 6 0 27.0304 4.05188 10
-7 6 0 25.666 2.8402 7
7 6 0 28.4428 4.16421 2
7 6 0 24.8696 3.40887 6
-7 6 0 24.4771 3.38344 2
8 -6 0 192.22 9.33844 8
8 -6 0 195.245 5.9171 6
-8 -6 0 192.52 7.42726 3
8 -6 0 197.808 10.503 3
-8 -6 0 194.834 9.9633 7
-8 -6 0 196.031 8.9387 4
-8 -6 0 186.699 6.12767 8
-8 -6 0 200.283 8.66872 6
-8 -6 0 188.421 8.73833 5
-8 -6 0 191.674 8.83562 7
8 -6 0 187.114 9.171 4
-8 -6 0 189.518 8.07991 6
8 -6 0 206.923 6.09801 6
-8 6 0 200.98 9.58318 5
-8 6 0 186.954 9.45195 10
8 6 0 204.292 9.65969 9
-8 6 0 199.233 8.09144 7
-8 6 0 208.073 10.402 5
8 6 0 205.763 8.58025 6
8 6 0 196.975 5.85366 8
8 6 0 191.829 8.95021 5
-8 6 0 195.858 10.6398 10
-8 6 0 202.342 7.65735 7
-8 6 0 203.442 8.62283 2
8 6 0 217.68 10.0674 2
8 6 0 196.849 8.50532 6
9 -6 0 55.5931 2.32189 6
9 -6 0 49.3574 2.20857 6
9 -6 0 42.869 5.57219 8
-9 -6 0 53.1187 3.98813 3
-9 -6 0 45.3809 5.25404 7
-9 -6 0 54.6228 4.95927 6
-9 -6 0 54.1701 4.87358 5
9 -6 0 50.1147 6.6772 3
-9 -6 0 42.4423 5.12936 4
9 -6 0 59.087 5.48738 4
-9 6 0 41.6758 3.99951 7
-9 6 0 49.2963 4.03042 7
-9 6 0 49.9309 9.86191 10
9 6 0 44.1262 4.73253 6
9 6 0 48.1266 2.74618 8
-9 6 0 41.1645 5.27074 10
9 6 0 52.5503 4.54048 6
-9 6 0 55.9518 6.12314 5
9 6 0 50.6261 6.07493 9
9 6 0 52.9306 4.95175 5
9 6 0 48.4037 6.00929 2
-9 6 0 46.493 5.05809 2
-9 6 0 61.0299 5.70842 5
-10 -6 0 1.9728 1.60905 3
-10 -6 0 -2.5305 1.29732 6
10 -6 0 -1.3104 1.90942 4
10 -6 0 -0.0802 2.13102 8
-10 -6 0 0.95856 1.9456 7
-10 -6 0 -1.9102 1.97724 4
-10 -6 0 1.84305 2.0221 5
10 -6 0 1.90115 2.9711 3
10 6 0 -2.373 0.75915 8
10 6 0 -2.7035 2.14822 2
10 6 0 1.43751 1.74695 6
-10 6 0 -3.4571 1.20564 7
-10 6 0 -3.4868 1.32965 2
10 6 0 -1.552 2.32109 9
-10 6 0 1.61546 2.59837 10
-10 6 0 -1.3078 1.25503 7
10 6 0 -0.1683 1.61188 5
10 6 0 -1.1848 1.35565 6
-10 6 0 -0.6032 1.76004 5
11 -6 0 2.38774 2.74966 8
11 -6 0 -1.3251 2.77938 3
-11 -6 0 -0.1203 2.16072 7
-11 -6 0 1.21818 2.55691 4
-11 -6 0 -1.1163 1.17089 6
11 -6 0 1.59075 2.71809 4
-11 -6 0 -0.2178 1.47448 3
-11 -6 0 0.49404 2.12702 5
-11 6 0 -2.1171 1.4177 7
11 6 0 0.87551 0.99503 8
11 6 0 0.22682 1.69431 6
11 6 0 -0.6071 1.83939 5
11 6 0 1.28303 2.72725 2
11 6 0 -1.5328 1.35928 6
-11 6 0 -1.1996 2.10685 10
-11 6 0 0.2577 2.09653 2
-11 6 0 -2.5828 1.53955 5
-11 6 0 0.96804 1.99244 7
11 6 0 4.34535 3.17989 9
12 -6 0 1.00635 3.49866 3
12 -6 0 -1.2327 2.58017 8
-12 -6 0 -1.5674 1.47057 3
12 -6 0 -0.1178 2.70283 4
-12 -6 0 -1.3895 2.08736 7
-12 -6 0 4.69697 3.18434 4
12 6 0 4.83292 3.51799 9
-12 6 0 0.53989 2.2109 2
12 6 0 2.84102 2.44658 5
12 6 0 2.05553 1.85887 6
12 6 0 -1.105 1.56052 6
12 6 0 5.17165 3.71833 2
-12 6 0 1.75689 2.05188 7
-12 6 0 1.64213 2.31147 5
-12 6 0 2.71936 2.85635 10
13 -6 0 9.25576 4.08521 4
13 -6 0 3.85304 4.54651 3
-13 -6 0 4.09241 3.46588 4
-13 -6 0 6.30838 2.38247 3
13 -6 0 8.48329 3.72078 8
-13 6 0 10.4437 3.7399 5
-13 6 0 14.8617 4.52877 2
13 6 0 9.41157 4.54427 9
13 6 0 10.9586 4.33391 2
13 6 0 8.64508 2.75604 6
-13 6 0 6.77339 2.7003 9
-13 6 0 3.91003 2.63306 7
13 6 0 7.57137 3.30256 5
-13 6 0 0.7598 3.1543 10
-14 -6 0 71.3581 8.35162 4
14 -6 0 60.4399 9.59015 3
-14 -6 0 61.257 5.12769 3
-14 -6 0 67.7784 7.96101 7
-14 6 0 64.6555 7.55036 2
-14 6 0 52.8135 5.86847 7
-14 6 0 63.6703 5.83635 9
-14 6 0 48.4769 8.33644 10
-14 6 0 58.4163 7.6885 5
14 6 0 52.1309 5.0966 6
14 6 0 50.1975 6.67077 6
14 6 0 55.1261 7.22636 5
14 6 0 42.4129 7.67021 9
14 6 0 75.3709 9.28339 2
-15 -6 0 70.1797 8.63322 4
-15 -6 0 76.1714 6.19145 3
-15 6 0 66.5714 7.92125 2
-15 6 0 51.5469 6.12231 7
-15 6 0 78.3377 10.624 10
-15 6 0 76.8357 9.24 5
-15 6 0 61.0199 6.7414 9
15 6 0 60.654 5.83586 6
15 6 0 90.982 17.4319 9
15 6 0 65.3776 7.90659 5
15 6 0 82.5329 10.1216 2
-16 -6 0 28.1097 6.02169 4
-16 6 0 33.8169 5.90321 4
-16 6 0 34.4326 6.28384 2
-16 6 0 29.8943 4.89144 7
-16 6 0 34.1703 6.85165 8
-16 6 0 41.5364 5.72947 9
16 6 0 25.2566 9.62087 2
-17 -6 0 -6.2899 2.46972 4
-17 6 0 -0.7372 3.53912 3
-17 6 0 -4.0819 4.38089 4
-17 6 0 -9.7331 2.40074 9
17 6 0 4.72422 4.84507 9
-17 6 0 -0.0168 2.84428 2
-17 6 0 0.95781 3.62149 8
17 6 0 0.28698 4.15225 2
-18 -6 0 35.0145 7.29859 4
-18 6 0 29.2904 4.85833 9
-18 6 0 33.2459 6.30242 2
18 6 0 39.3041 8.56225 2
-18 6 0 30.5044 5.56261 4
-18 6 0 31.4987 7.36319 3
-18 6 0 40.1699 7.51987 8
0 -7 0 -0.9205 0.97639 4
0 -7 0 0.60356 0.63234 7
0 -7 0 1.46484 0.54873 9
0 -7 0 -0.2494 1.11071 5
0 -7 0 -0.0162 1.23302 6
0 -7 0 0.1487 1.17132 6
0 -7 0 0.28908 1.14954 10
0 -7 0 -0.0466 1.16231 3
0 7 0 -0.2637 1.18005 5
0 7 0 -1.3678 0.96009 6
0 7 0 -1.1815 0.77534 10
0 7 0 0.353 1.17098 6
0 7 0 0.22938 0.56971 7
0 7 0 -0.3082 0.4756 9
0 7 0 1.26494 1.21865 2
0 7 0 0.36489 1.08585 8
1 -7 0 1.1536 1.3267 10
1 -7 0 2.31982 1.30168 6
-1 -7 0 1.96548 1.40846 6
1 -7 0 3.53983 0.5128 9
-1 -7 0 3.1322 1.24642 10
-1 -7 0 2.73543 1.34513 3
1 -7 0 4.45857 1.58406 5
-1 -7 0 2.56049 0.91566 7
-1 -7 0 4.33862 1.57856 6
-1 -7 0 2.54967 0.81804 9
1 -7 0 3.07632 0.74487 7
1 -7 0 3.02386 1.57408 6
1 -7 0 3.69283 1.32065 4
-1 -7 0 1.65583 1.49481 5
1 -7 0 4.03601 1.68597 3
-1 -7 0 1.18403 1.22339 4
-1 7 0 3.88505 1.46712 6
-1 7 0 3.86076 1.4538 10
1 7 0 0.18491 1.19059 2
-1 7 0 2.99649 0.68713 7
-1 7 0 3.2772 1.41027 2
1 7 0 3.38034 0.98533 7
-1 7 0 6.23799 1.65605 6
1 7 0 4.47418 1.08172 9
-1 7 0 2.50479 1.52039 5
1 7 0 2.21739 1.39242 6
-1 7 0 3.42013 0.5224 9
1 7 0 3.0658 1.26009 8
1 7 0 1.84947 1.37858 5
1 7 0 3.56668 1.09809 10
1 7 0 1.50628 1.24126 6
2 -7 0 1128.99 27.2694 3
-2 -7 0 1146.91 25.1628 7
2 -7 0 1188.45 27.794 5
-2 -7 0 1170.61 27.506 6
-2 -7 0 1132.3 25.5888 3
-2 -7 0 1203.75 27.945 6
2 -7 0 1155.19 26.8186 6
2 -7 0 1189.99 27.8358 10
-2 -7 0 1155.58 25.0455 10
2 -7 0 1157.67 27.0173 8
2 -7 0 1172.7 26.0511 4
2 -7 0 1134.7 23.7595 7
-2 -7 0 1130.72 25.9551 4
-2 7 0 1150.87 26.4194 6
-2 7 0 1142.65 26.2768 2
2 7 0 1158.94 27.5285 6
-2 7 0 1169.8 23.4297 7
2 7 0 1168.29 27.4344 6
-2 7 0 1162.78 26.5537 6
2 7 0 1133.53 25.5604 8
2 7 0 1110.8 27.0864 5
2 7 0 1168.88 26.8858 2
2 7 0 1158.02 25.7034 7
2 7 0 1115.96 24.639 10
2 7 0 1163.11 25.4508 9
-2 7 0 1162.34 27.294 10
-3 -7 0 142.557 5.87271 4
-3 -7 0 141.057 6.64686 6
-3 -7 0 145.731 5.53244 7
-3 -7 0 139.706 5.28795 3
3 -7 0 135.961 5.86753 6
-3 -7 0 139.184 6.24613 5
3 -7 0 132.663 4.11769 7
3 -7 0 133.504 6.58492 5
3 -7 0 139.716 5.80789 6
3 -7 0 134.943 6.41745 8
3 -7 0 143.014 6.81753 3
3 -7 0 142.361 5.82547 4
3 -7 0 132.033 6.72803 10
-3 -7 0 136.146 4.38639 10
-3 7 0 133.29 5.63803 6
3 7 0 139.96 6.58255 6
-3 7 0 146.595 6.7624 10
-3 7 0 135.627 5.58749 6
-3 7 0 129.227 6.52822 5
3 7 0 134.121 6.17669 2
3 7 0 150.627 6.075 7
-3 7 0 138.398 3.83916 7
3 7 0 138.089 5.05696 8
3 7 0 143.219 5.67007 9
3 7 0 127.37 6.16886 5
3 7 0 139.304 4.30011 10
-3 7 0 138.621 5.83373 2
3 7 0 129.29 6.3177 6
4 -7 0 13.9498 2.08847 6
4 -7 0 15.7097 2.25883 6
4 -7 0 14.1326 2.87312 10
-4 -7 0 15.2325 2.50772 4
-4 -7 0 14.1965 2.56585 6
-4 -7 0 18.0872 2.84527 6
4 -7 0 12.8635 2.92774 3
4 -7 0 17.1803 2.88312 8
4 -7 0 13.5991 1.51402 7
-4 -7 0 16.348 2.11603 3
4 -7 0 14.8681 2.45316 4
4 -7 0 19.1995 3.09896 5
-4 -7 0 15.2089 2.48805 5
-4 -7 0 15.5587 2.3176 7
-4 7 0 14.0445 0.95161 9
-4 7 0 12.6211 2.60233 10
-4 7 0 14.4529 2.72512 5
4 7 0 12.6692 2.5991 2
4 7 0 11.6535 2.4248 6
4 7 0 15.8272 1.85572 8
-4 7 0 14.8651 1.05563 9
4 7 0 12.6543 2.4703 5
4 7 0 16.4591 1.08037 10
-4 7 0 14.0241 2.33372 2
-4 7 0 14.8278 2.00482 6
-4 7 0 12.2135 1.31029 7
4 7 0 11.7335 0.99222 10
-4 7 0 14.9813 1.98015 6
4 7 0 13.3295 2.39895 9
4 7 0 14.4115 2.74207 6
5 -7 0 59.7573 3.07786 7
5 -7 0 64.8329 4.88862 8
5 -7 0 54.5951 4.64365 5
-5 -7 0 55.7097 4.19639 5
-5 -7 0 61.2813 4.6185 6
5 -7 0 57.3792 3.55062 6
5 -7 0 61.3919 4.25341 4
-5 -7 0 57.8074 2.79906 8
-5 -7 0 67.7033 4.34543 7
5 -7 0 61.2359 5.19155 10
-5 -7 0 54.943 4.31161 6
5 -7 0 53.3935 5.69249 3
-5 -7 0 57.9094 3.42689 3
5 -7 0 59.9117 3.68345 6
-5 -7 0 56.5709 4.22124 4
5 7 0 58.3245 4.51157 5
5 7 0 58.8539 2.7743 8
5 7 0 54.8643 4.3864 6
-5 7 0 59.9622 4.12084 2
-5 7 0 60.112 3.2483 6
5 7 0 58.6654 5.03573 9
-5 7 0 58.4083 2.59945 9
-5 7 0 62.312 3.30831 6
5 7 0 63.0383 4.5617 6
5 7 0 55.8244 4.50894 2
-5 7 0 58.0232 2.91338 7
-5 7 0 60.4815 2.44014 9
-5 7 0 50.9098 4.59633 5
-5 7 0 56.56 4.65983 10
6 -7 0 409.28 11.6881 6
-6 -7 0 418.279 13.3275 4
6 -7 0 424.069 11.6764 6
6 -7 0 454.239 15.6357 3
-6 -7 0 429.084 13.2563 7
-6 -7 0 423.847 14.5706 7
-6 -7 0 420.854 13.6361 6
6 -7 0 420.204 13.5566 4
-6 -7 0 448.951 14.2285 6
-6 -7 0 418.987 13.6133 5
-6 -7 0 441.092 11.8423 3
6 -7 0 436.415 14.4133 8
-6 7 0 426.571 10.5179 9
-6 7 0 447.49 10.7276 6
6 7 0 410.219 14.0895 2
-6 7 0 439.336 14.7042 5
-6 7 0 415.286 11.3758 7
-6 7 0 439.226 14.8935 10
6 7 0 424.409 13.8172 9
6 7 0 453.884 14.0431 6
6 7 0 422.79 10.2367 8
6 7 0 444.48 14.0641 5
7 -7 0 497.047 13.2183 6
-7 -7 0 510.361 17.2102 6
-7 -7 0 494.129 15.7886 5
7 -7 0 513.848 13.2735 6
-7 -7 0 500.12 15.5029 7
-7 -7 0 497.688 13.6134 3
7 -7 0 527.454 18.159 3
-7 -7 0 492.945 15.8553 6
7 -7 0 504.54 15.9373 4
-7 -7 0 508.415 15.6742 4
7 -7 0 517.447 16.8232 8
7 7 0 554.353 17.1464 2
7 7 0 518.388 16.0428 6
7 7 0 499.798 11.7408 8
-7 7 0 504.434 13.9434 7
-7 7 0 525.45 17.6941 5
7 7 0 502.616 15.6516 6
-7 7 0 498.251 12.7738 9
7 7 0 525.548 16.2041 5
-7 7 0 525.109 15.5362 2
-7 7 0 526.308 13.624 7
7 7 0 537.181 16.6187 9
-7 7 0 553.911 17.3666 5
8 -7 0 -1.4324 1.56658 4
-8 -7 0 -0.4835 1.85745 4
8 -7 0 -3.2508 1.88378 8
-8 -7 0 -0.2907 1.23383 3
8 -7 0 -0.5238 0.79225 6
8 -7 0 2.90137 2.80597 3
-8 -7 0 1.00404 2.01403 7
8 -7 0 -0.1481 0.8515 6
-8 -7 0 -1.4396 1.16683 6
-8 -7 0 3.05018 1.50344 5
-8 -7 0 -0.4314 1.49883 6
8 7 0 1.02953 2.23258 9
-8 7 0 -1.1107 1.43267 2
8 7 0 0.6629 1.63954 5
-8 7 0 0.21086 1.21439 7
8 7 0 -0.8159 1.30169 6
8 7 0 1.39101 1.9469 6
-8 7 0 1.69152 2.01707 5
-8 7 0 0.3525 1.6603 10
8 7 0 0.40269 0.68311 8
-8 7 0 0.10605 1.0706 7
-8 7 0 2.69415 2.63037 10
-8 7 0 0.06681 1.01951 9
8 7 0 1.09809 2.13038 2
9 -7 0 11.575 1.59395 6
9 -7 0 10.4557 1.57375 6
-9 -7 0 10.6904 2.87756 5
9 -7 0 12.9495 3.63114 8
-9 -7 0 10.8235 2.24103 3
9 -7 0 11.4991 3.25559 4
-9 -7 0 13.4881 2.95061 6
-9 -7 0 8.32664 3.03079 4
9 -7 0 13.6542 4.1611 3
-9 7 0 13.5295 2.52375 7
9 7 0 10.2348 2.68966 6
-9 7 0 6.98508 3.29103 10
9 7 0 13.6882 3.84793 2
-9 7 0 13.2341 2.26708 9
9 7 0 13.0965 1.45758 8
9 7 0 11.5285 4.31527 6
9 7 0 14.6613 3.89873 9
-9 7 0 8.4525 2.71067 2
-9 7 0 14.12 4.01748 5
9 7 0 10.0716 2.87405 5
-9 7 0 16.3675 2.66937 7
-9 7 0 7.52175 2.9381 5
-10 -7 0 126.536 8.90082 5
-10 -7 0 114.539 5.8652 3
-10 -7 0 116.75 7.72228 7
10 -7 0 114.364 3.21467 6
10 -7 0 125.719 9.74196 3
10 -7 0 123.961 8.33652 8
10 -7 0 102.546 7.49537 4
-10 -7 0 121.013 7.96153 4
-10 -7 0 115.977 7.1134 6
10 7 0 129.52 8.84651 9
-10 7 0 126.757 6.90331 7
10 7 0 120.362 7.33252 6
-10 7 0 109.05 6.05448 7
-10 7 0 125.414 7.67426 2
-10 7 0 118.178 9.45851 10
10 7 0 122.159 7.22034 6
10 7 0 110.605 4.0028 8
-10 7 0 112.719 5.81265 9
10 7 0 129.811 8.81042 2
10 7 0 113.624 7.61141 5
-11 -7 0 42.8916 6.48077 4
-11 -7 0 58.4914 5.4537 5
-11 -7 0 47.2655 4.0342 3
11 -7 0 45.2588 7.50842 3
11 -7 0 49.4479 6.34895 4
-11 -7 0 36.8062 4.22907 6
11 -7 0 56.5416 7.10226 8
-11 -7 0 51.2446 6.27159 7
-11 7 0 41.3322 4.3583 9
-11 7 0 52.8664 6.71624 5
-11 7 0 44.9904 5.568 2
11 7 0 38.2985 4.82034 6
11 7 0 45.9492 6.65947 2
-11 7 0 48.3359 5.34934 7
11 7 0 45.9933 5.29402 6
-11 7 0 47.5935 7.33764 10
11 7 0 44.7201 5.70045 5
-11 7 0 51.9483 4.46041 7
-12 -7 0 282.831 10.3316 3
-12 -7 0 283.757 13.3802 4
-12 -7 0 298.567 13.7696 7
12 -7 0 298.768 16.4794 3
-12 -7 0 314.105 15.7582 6
12 -7 0 310.637 14.305 4
12 7 0 260.156 12.4239 6
-12 7 0 286.446 14.3598 5
-12 7 0 277.848 16.0679 10
12 7 0 269.039 12.9079 5
12 7 0 262.967 11.8358 6
12 7 0 293.885 14.8405 2
-12 7 0 280.734 11.2573 7
-12 7 0 288.243 12.9795 2
-12 7 0 297.021 11.0468 9
12 7 0 285.046 14.7355 9
-13 -7 0 14.0197 2.92739 3
-13 -7 0 11.6438 3.91278 7
13 -7 0 5.13767 4.36144 3
13 -7 0 10.2942 4.11646 4
-13 -7 0 18.4091 4.73347 4
-13 7 0 5.49955 3.41032 5
-13 7 0 10.5418 4.22182 10
-13 7 0 18.1881 3.5482 9
13 7 0 12.8051 4.52281 2
-13 7 0 10.2657 2.88199 7
-13 7 0 12.8906 4.60098 2
13 7 0 8.09976 4.39621 9
13 7 0 11.9503 3.33061 6
13 7 0 16.1988 4.16788 5
13 7 0 10.6983 2.84936 6
14 -7 0 238.81 15.5495 3
-14 -7 0 201.783 12.0838 4
-14 -7 0 207.884 8.82278 3
14 -7 0 232.063 13.3271 4
-14 7 0 193.212 10.0251 7
-14 7 0 222.689 12.2042 2
14 7 0 207.891 12.1118 5
14 7 0 227.691 14.1512 2
-14 7 0 228.316 17.0463 10
14 7 0 209.698 13.9899 9
14 7 0 188.309 11.1958 6
-15 -7 0 -1.6923 3.6133 4
15 -7 0 1.6263 4.15574 3
-15 7 0 5.85203 3.73295 5
-15 7 0 1.81329 3.14719 2
15 7 0 7.35775 4.37993 9
15 7 0 7.20063 4.645 2
-15 7 0 3.87766 2.66951 9
-15 7 0 -4.5998 2.40183 7
15 7 0 3.82277 3.90575 5
16 7 0 -6.0531 2.97828 2
-16 7 0 -1.126 3.04616 2
-16 7 0 3.86991 2.50889 9
16 7 0 5.55474 4.89264 9
-16 7 0 2.11319 2.99943 4
-17 -7 0 -0.9348 3.64393 4
17 7 0 -1.8726 4.29284 9
-17 7 0 2.68393 4.31409 2
-17 7 0 -5.1124 4.04565 8
-17 7 0 5.04829 4.42259 4
17 7 0 4.6565 4.03938 2
0 -8 0 1961.96 41.8496 4
0 -8 0 1985.23 42.6851 10
0 -8 0 1962.23 43.5643 5
0 -8 0 1979.66 43.4583 6
0 -8 0 1986.27 43.6728 6
0 -8 0 1922.42 39.8639 7
0 -8 0 2006.88 42.7584 3
0 8 0 1925.03 43.2075 6
0 8 0 1946.98 42.708 8
0 8 0 1964.03 42.637 2
0 8 0 1932.25 39.6125 9
0 8 0 2029.64 43.947 5
0 8 0 2019.32 44.0577 6
0 8 0 1879.65 40.036 7
0 8 0 1945.04 42.0745 10
1 -8 0 188.249 7.85153 6
1 -8 0 197.667 4.57935 9
-1 -8 0 190.444 6.95861 10
1 -8 0 191.243 8.05169 5
1 -8 0 185.725 7.6276 6
1 -8 0 190.046 6.97849 4
-1 -8 0 195.002 5.97718 7
-1 -8 0 191.889 7.18119 3
-1 -8 0 192.344 7.90364 5
-1 -8 0 197.362 8.07188 6
1 -8 0 203.097 5.44362 7
1 -8 0 196.005 7.77798 3
1 -8 0 191.078 7.79401 10
-1 -8 0 185.676 6.89344 4
-1 -8 0 209.977 8.47812 6
-1 8 0 194.931 7.67574 6
1 8 0 190.35 8.16552 5
-1 8 0 191.945 5.27411 7
-1 8 0 204.402 8.3227 5
1 8 0 207.03 8.20996 6
-1 8 0 185.55 7.63316 6
1 8 0 184.193 5.88762 9
-1 8 0 192.576 4.63934 9
-1 8 0 201.087 7.54725 2
-1 8 0 188.018 7.46113 10
1 8 0 184.91 6.59235 10
1 8 0 190.294 7.86022 6
1 8 0 194.093 6.26512 7
1 8 0 187.302 7.14221 8
-1 8 0 182.806 7.58491 8
1 8 0 190.949 7.4574 2
-2 -8 0 557.713 16.1981 6
2 -8 0 551.074 16.1676 10
2 -8 0 569.29 15.5464 6
-2 -8 0 574.013 15.9999 5
-2 -8 0 554.125 13.7727 7
-2 -8 0 584.868 16.6552 6
-2 -8 0 572.557 14.0666 10
2 -8 0 566.136 15.7268 6
2 -8 0 539.42 14.6677 4
2 -8 0 542.442 12.4355 7
-2 -8 0 547.91 14.5739 3
-2 -8 0 553.546 14.7552 4
2 -8 0 559.347 16.0875 3
2 -8 0 563.085 16.3361 5
-2 8 0 553.319 15.3703 6
-2 8 0 552.919 12.1002 7
-2 8 0 594.929 16.1486 10
2 8 0 589.862 16.3701 6
2 8 0 542.165 15.4574 2
2 8 0 556.728 14.5023 8
2 8 0 549.299 13.5989 10
-2 8 0 568.939 16.3798 5
2 8 0 547.159 14.2763 7
2 8 0 548.547 16.2025 5
2 8 0 573.881 16.3356 6
2 8 0 553.112 13.9953 9
-2 8 0 570.624 15.1721 2
3 -8 0 78.3001 4.64752 6
-3 -8 0 74.3542 4.86124 5
3 -8 0 74.4052 2.80573 7
-3 -8 0 75.0649 5.116 6
-3 -8 0 76.5983 4.49959 4
3 -8 0 67.7019 4.1876 4
-3 -8 0 79.0842 4.05242 3
3 -8 0 67.2414 4.80476 8
-3 -8 0 69.3064 3.98266 7
3 -8 0 65.6988 4.22148 6
3 -8 0 76.7785 5.40309 10
3 -8 0 70.7155 5.00751 5
-3 -8 0 68.5084 4.91115 6
-3 8 0 70.9657 2.44525 7
-3 8 0 64.7819 4.11823 6
3 8 0 76.9842 4.19654 9
3 8 0 71.5305 4.95553 6
-3 8 0 68.0479 4.80769 10
3 8 0 81.7745 5.24655 6
-3 8 0 76.8954 4.53328 2
3 8 0 78.2724 3.92265 8
-3 8 0 67.2087 4.97727 5
3 8 0 72.2761 3.14595 10
-3 8 0 72.9123 4.3814 6
3 8 0 70.7578 4.81544 5
3 8 0 69.7256 4.13035 7
4 -8 0 158.534 8.06738 3
4 -8 0 143.833 4.59316 7
4 -8 0 144.19 7.24935 8
-4 -8 0 135.748 6.68735 5
-4 -8 0 154.579 7.52658 6
-4 -8 0 148.789 6.25092 7
4 -8 0 143.764 6.308 6
-4 -8 0 151.086 5.86765 3
-4 -8 0 151.577 6.63788 4
4 -8 0 151.89 6.65557 4
4 -8 0 140.153 6.32084 6
-4 -8 0 161.66 7.54114 6
4 -8 0 145.548 7.77203 10
4 -8 0 150.474 7.61535 5
-4 8 0 144.908 3.33237 9
4 8 0 143.084 4.43291 10
-4 8 0 143.052 7.34291 10
4 8 0 152.663 4.39134 10
4 8 0 146.383 7.17315 2
-4 8 0 141.632 7.42417 5
-4 8 0 148.395 6.6212 2
4 8 0 141.747 7.03959 5
4 8 0 140.831 6.37775 9
-4 8 0 146.985 3.37518 9
-4 8 0 140.404 5.98507 6
4 8 0 147.156 7.23602 6
-4 8 0 148.197 6.10595 6
-4 8 0 148.214 4.2961 7
4 8 0 148.453 7.32691 6
4 8 0 149.29 5.43831 8
5 -8 0 26.0067 3.05886 6
-5 -8 0 30.6273 3.51684 7
-5 -8 0 25.7982 3.74954 6
5 -8 0 35.7622 4.87199 3
-5 -8 0 23.902 3.36863 4
-5 -8 0 29.7282 3.72835 5
5 -8 0 30.5492 3.65271 4
5 -8 0 22.6229 3.90006 10
5 -8 0 22.259 2.76402 6
5 -8 0 28.5127 2.1697 7
5 -8 0 24.5537 3.87664 8
-5 -8 0 28.2135 3.78295 6
5 -8 0 25.0427 3.8281 5
-5 -8 0 26.2765 2.82991 3
5 8 0 28.3084 3.96836 2
5 8 0 25.1626 3.4783 9
-5 8 0 29.604 4.12607 2
-5 8 0 31.4904 2.71826 6
-5 8 0 27.7984 4.08243 5
-5 8 0 32.2858 2.69671 6
5 8 0 26.5022 3.70915 5
5 8 0 26.0171 2.10935 8
-5 8 0 24.6779 3.76512 10
-5 8 0 29.2432 1.98309 7
5 8 0 24.8091 3.51999 6
-5 8 0 25.489 2.32395 9
-5 8 0 29.5864 2.17902 9
5 8 0 27.078 3.68951 6
-6 -8 0 689.336 20.5221 7
-6 -8 0 695.613 19.8679 6
-6 -8 0 665.107 17.0469 3
6 -8 0 677.022 20.336 8
-6 -8 0 670.971 18.7645 7
6 -8 0 681.032 19.2843 4
6 -8 0 698.144 17.6544 6
6 -8 0 662.999 21.2293 3
-6 -8 0 698.05 19.2353 4
6 -8 0 686.711 17.7172 6
-6 -8 0 700.637 19.6993 5
6 8 0 674.334 15.5231 8
6 8 0 723.986 20.1049 6
-6 8 0 696.952 16.3338 7
-6 8 0 705.001 23.3153 10
-6 8 0 702.061 16.7573 6
-6 8 0 694.604 16.5566 6
6 8 0 690.324 19.5714 9
-6 8 0 701.796 19.0404 2
6 8 0 715.788 20.1344 5
-6 8 0 691.506 15.2675 9
-6 8 0 690 20.6592 5
6 8 0 670.447 19.8021 6
6 8 0 692.065 20.2656 2
7 -8 0 44.0408 3.38996 6
-7 -8 0 46.2866 5.09636 4
7 -8 0 45.3526 3.434 6
-7 -8 0 45.7048 4.83407 7
-7 -8 0 42.4075 4.88108 6
7 -8 0 45.9567 5.63862 8
-7 -8 0 44.6834 4.87742 5
-7 -8 0 54.2858 4.74279 6
7 -8 0 53.4355 6.58217 3
-7 -8 0 47.0803 3.49253 3
7 8 0 44.0486 2.23852 8
7 8 0 40.5605 4.94208 9
7 8 0 40.9227 5.13856 2
7 8 0 48.2258 4.60377 6
-7 8 0 44.6814 3.11152 7
-7 8 0 54.1927 5.99145 10
-7 8 0 51.6969 5.13153 2
-7 8 0 49.6092 2.26691 6
-7 8 0 46.2382 3.19928 7
-7 8 0 48.1294 2.70544 9
7 8 0 44.0246 5.05684 5
-7 8 0 41.9119 6.01025 5
-7 8 0 53.751 5.92668 5
8 -8 0 72.4217 5.7533 4
8 -8 0 69.5524 6.20389 8
-8 -8 0 64.0685 5.4345 7
8 -8 0 60.5338 3.86472 6
-8 -8 0 67.5815 5.56252 5
-8 -8 0 72.6274 5.82842 4
8 -8 0 71.8825 4.11222 6
8 -8 0 62.9229 7.62155 3
-8 -8 0 76.0927 5.86704 6
-8 -8 0 65.9325 4.23842 3
8 8 0 55.0644 6.29802 2
-8 8 0 64.393 4.13562 7
8 8 0 67.6393 5.66505 6
8 8 0 66.6139 5.69546 5
-8 8 0 73.0367 5.44746 2
-8 8 0 72.3771 8.04065 10
8 8 0 69.1178 5.52805 6
-8 8 0 65.2169 3.59595 9
8 8 0 63.9347 5.93237 9
-8 8 0 61.2783 6.84994 5
-8 8 0 62.8849 4.59356 7
-9 -8 0 152.134 8.57026 6
9 -8 0 156.306 5.99128 6
9 -8 0 159.807 8.97424 4
-9 -8 0 149.603 8.4308 7
9 -8 0 157.692 10.6023 3
-9 -8 0 159.279 8.69836 5
-9 -8 0 153.6 6.66828 3
-9 -8 0 150.128 8.57122 4
9 -8 0 156.861 9.44257 8
9 8 0 142.062 8.42806 5
9 8 0 154.571 9.30969 9
-9 8 0 158.265 9.35838 5
9 8 0 166.553 9.84348 2
9 8 0 157.921 4.35192 8
-9 8 0 165.422 8.51768 2
-9 8 0 154.247 10.9569 10
-9 8 0 163.013 6.82918 7
9 8 0 153.654 8.39964 6
9 8 0 160.111 8.66914 6
-9 8 0 151.433 6.11438 9
-9 8 0 155.798 7.14939 7
-10 -8 0 22.6627 4.5802 5
-10 -8 0 21.8073 4.41555 6
10 -8 0 23.6428 4.53315 4
10 -8 0 25.6658 5.7752 3
10 -8 0 30.2138 2.31625 6
-10 -8 0 28.2657 4.601 7
10 -8 0 28.4379 2.2189 6
-10 -8 0 30.3787 4.94422 4
10 -8 0 27.8096 5.09691 8
10 8 0 33.0059 4.83387 5
10 8 0 23.1986 4.99159 2
-10 8 0 29.6282 3.50053 7
10 8 0 29.814 4.53901 6
-10 8 0 26.9031 3.27982 9
-10 8 0 32.5068 5.2876 5
10 8 0 29.816 5.60467 9
-10 8 0 33.7562 6.28301 10
-10 8 0 28.3836 4.41419 2
10 8 0 17.2818 3.53283 6
-10 8 0 31.04 3.71047 7
-11 -8 0 -1.0829 1.78949 6
11 -8 0 3.58074 3.63962 3
-11 -8 0 4.10773 2.58713 7
11 -8 0 2.95782 2.98913 8
-11 -8 0 2.73587 2.89206 4
-11 -8 0 2.09542 1.64957 3
11 -8 0 5.16673 2.99993 4
11 8 0 6.15619 2.61189 6
-11 8 0 2.18683 1.85417 7
11 8 0 4.53108 2.52649 6
11 8 0 4.63105 3.72803 9
-11 8 0 -2.6806 2.16294 2
-11 8 0 5.76996 3.42338 10
-11 8 0 3.24208 1.88241 9
11 8 0 0.47224 2.54474 5
11 8 0 -0.5971 3.12428 2
-11 8 0 3.92281 2.29143 7
-11 8 0 5.66641 3.321 5
12 -8 0 6.90984 4.58181 3
-12 -8 0 4.9653 3.54302 4
-12 -8 0 10.5628 2.39356 3
12 -8 0 12.8936 3.96505 4
-12 -8 0 2.31134 3.00023 7
-12 8 0 11.3418 4.07106 5
12 8 0 13.0065 4.8671 9
12 8 0 2.66674 2.51018 6
-12 8 0 12.2394 3.15667 7
-12 8 0 8.28444 2.51353 9
12 8 0 9.64043 4.25558 2
-12 8 0 8.86763 3.41749 2
-12 8 0 10.053 4.34391 10
12 8 0 3.34865 2.5894 6
13 -8 0 3.50425 2.78711 4
-13 -8 0 1.04073 2.60859 7
-13 -8 0 0.13954 1.78277 3
-13 -8 0 5.9714 3.76507 4
13 -8 0 -0.6123 3.57382 3
-13 8 0 0.96373 2.48118 2
-13 8 0 3.32105 3.65772 10
13 8 0 2.78708 2.26143 6
13 8 0 -1.2272 3.4037 9
13 8 0 -2.6788 2.33914 5
-13 8 0 2.12099 2.95439 5
13 8 0 -7.9782 2.56586 2
13 8 0 2.05445 2.5784 6
-13 8 0 -0.1508 1.84354 9
14 -8 0 94.9831 10.3213 4
-14 -8 0 86.8455 5.54448 3
14 -8 0 83.2942 11.0228 3
-14 -8 0 101.257 9.11239 4
-14 8 0 89.5693 11.5974 10
14 8 0 94.783 8.67076 5
-14 8 0 99.2344 8.36545 2
-14 8 0 104.705 6.98637 7
-14 8 0 93.0342 10.2067 5
14 8 0 109.422 11.4631 2
14 8 0 93.0046 8.19775 6
-14 8 0 110.048 6.89022 9
14 8 0 98.7063 11.1542 9
-15 -8 0 -4.0667 3.18707 4
15 -8 0 -7.3511 3.66716 3
-15 8 0 3.06191 3.09489 2
-15 8 0 -0.767 2.04238 9
15 8 0 0.03388 3.51798 9
15 8 0 4.32097 4.26583 5
-15 8 0 0.78124 2.56814 7
15 8 0 -3.2601 3.22135 2
-15 8 0 3.22986 4.11691 8
-16 -8 0 1.09285 3.8154 4
-16 8 0 3.02095 4.25453 8
16 8 0 0.15484 4.51393 9
-16 8 0 9.11116 3.77989 4
-16 8 0 12.9204 3.40262 9
-16 8 0 13.8716 5.32138 2
-17 -8 0 80.7479 10.3648 4
-17 8 0 73.8138 10.1737 2
17 8 0 78.8567 10.8715 2
-17 8 0 78.3369 8.70153 4
17 8 0 75.6318 11.3147 9
-17 8 0 80.73 10.8985 8
0 -9 0 0.65144 0.77764 7
0 -9 0 1.04855 1.35337 10
0 -9 0 0.9496 1.35495 6
0 -9 0 1.02056 1.51316 6
0 -9 0 0.74112 1.33545 5
0 -9 0 -0.0137 1.48958 3
0 -9 0 0.7958 0.59915 9
0 -9 0 1.3249 1.40938 4
0 9 0 0.65382 0.66206 9
0 9 0 1.08701 1.54467 2
0 9 0 -0.4435 1.24288 6
0 9 0 -0.3322 1.4468 5
0 9 0 -0.1809 1.42861 8
0 9 0 1.23925 1.24614 10
0 9 0 0.82541 1.52617 6
0 9 0 -0.8854 0.61133 7
-1 -9 0 238.68 8.42114 4
1 -9 0 250.76 9.60772 6
1 -9 0 239.99 6.50943 7
1 -9 0 238.012 8.3566 4
-1 -9 0 246.576 8.70642 3
-1 -9 0 247.953 9.63675 5
-1 -9 0 236.344 7.04542 7
1 -9 0 246.505 9.41938 6
1 -9 0 240.553 9.60165 5
1 -9 0 233.903 9.22482 10
-1 -9 0 235.983 9.53139 6
1 -9 0 231.068 5.48787 9
-1 -9 0 232.55 8.33343 10
-1 -9 0 234.884 9.72929 6
1 -9 0 235.415 9.25684 3
-1 9 0 241.479 9.71464 5
-1 9 0 234.697 8.68931 2
1 9 0 244.698 9.62888 5
1 9 0 231.643 10.985 6
-1 9 0 241.102 6.46039 7
1 9 0 231.828 9.42642 6
1 9 0 243.823 8.07459 10
-1 9 0 248.455 9.45177 6
-1 9 0 233.671 5.6005 9
-1 9 0 236.888 9.10162 6
-1 9 0 231.177 9.14895 8
-1 9 0 239.684 8.90452 10
1 9 0 228.884 8.49796 8
1 9 0 228.687 7.03263 9
1 9 0 243.898 7.52266 7
-2 -9 0 33.9713 4.13402 6
-2 -9 0 38.0802 4.51443 6
-2 -9 0 37.558 3.21102 3
2 -9 0 42.6353 3.91434 6
-2 -9 0 32.8029 3.93376 5
-2 -9 0 35.304 4.18214 4
2 -9 0 35.6298 4.29895 10
2 -9 0 35.6587 2.00684 7
2 -9 0 36.5222 3.54475 6
2 -9 0 34.7273 4.14783 5
-2 -9 0 37.9743 3.01241 10
2 -9 0 33.594 3.5451 4
-2 -9 0 38.1463 2.78333 7
2 -9 0 37.1 4.33412 3
2 9 0 36.0539 4.30004 6
2 9 0 35.6449 2.80348 9
2 9 0 35.8024 3.97223 2
-2 9 0 35.9624 1.82678 7
2 9 0 35.4886 4.10817 5
2 9 0 37.2214 3.16131 8
-2 9 0 38.8362 4.08808 6
2 9 0 34.8117 2.70575 10
-2 9 0 36.6283 4.08229 10
-2 9 0 42.6738 3.71867 2
-2 9 0 36.7704 3.45384 6
-2 9 0 39.7552 4.49139 5
2 9 0 36.2673 3.46263 7
2 9 0 29.5459 3.82877 6
3 -9 0 264.872 9.70535 6
-3 -9 0 235.21 9.91547 6
-3 -9 0 250.705 9.77685 5
-3 -9 0 248.333 8.44816 3
3 -9 0 234.098 10.0646 5
3 -9 0 249.964 6.41397 7
3 -9 0 248.326 10.2876 3
-3 -9 0 239.568 10.1536 6
3 -9 0 238.574 8.89574 4
3 -9 0 236.827 10.2114 10
-3 -9 0 251.499 8.23608 7
-3 -9 0 242.6 8.80081 4
3 9 0 246.206 9.92555 5
3 9 0 244.776 8.2529 8
3 9 0 248.633 8.49744 9
3 9 0 252.333 9.67209 2
-3 9 0 230.4 8.87024 6
3 9 0 239.8 8.62226 7
-3 9 0 255.211 10.0262 10
3 9 0 241.66 9.95066 6
-3 9 0 237.696 8.93262 6
-3 9 0 240.584 10.1148 5
-3 9 0 243.274 5.95564 7
3 9 0 240.923 10.006 6
3 9 0 248.154 7.26805 10
-4 -9 0 246.695 8.45376 3
-4 -9 0 257.346 8.76018 7
4 -9 0 227.87 10.5112 10
4 -9 0 247.259 9.22474 6
4 -9 0 246.446 9.37879 6
-4 -9 0 248.831 10.2396 6
4 -9 0 241.372 10.4831 5
-4 -9 0 248.005 9.29013 4
-4 -9 0 247.047 10.5143 6
4 -9 0 256.948 10.3616 8
4 -9 0 244.24 6.562 7
-4 -9 0 259.068 10.0235 5
4 -9 0 239.699 9.14138 4
4 -9 0 234.917 10.6372 3
-4 9 0 234.769 8.74323 6
-4 9 0 246.15 10.2857 10
4 9 0 256.18 10.4576 6
4 9 0 246.655 9.08033 9
4 9 0 247.746 10.0504 5
-4 9 0 245.731 6.10962 7
-4 9 0 235.152 9.15464 2
4 9 0 262.013 10.5022 6
4 9 0 248.957 9.96264 2
4 9 0 242.494 6.75417 10
-4 9 0 258.128 10.7666 5
-4 9 0 247.541 8.9161 6
4 9 0 250.549 7.05574 10
4 9 0 242.979 7.92732 8
-5 -9 0 330.335 12.8188 6
5 -9 0 330.663 13.1141 5
-5 -9 0 342.797 11.7487 4
5 -9 0 336.908 11.7441 4
5 -9 0 330.581 11.0707 6
5 -9 0 334.053 13.5167 3
-5 -9 0 340.228 12.135 5
5 -9 0 336.636 11.2219 6
5 -9 0 328.697 12.6502 8
5 -9 0 341.721 8.78337 7
-5 -9 0 341.41 10.3795 3
-5 -9 0 338.114 11.1387 7
-5 -9 0 338.036 12.5699 6
-5 9 0 326.793 7.12827 9
5 9 0 326.479 12.5578 6
-5 9 0 345.122 13.2416 10
5 9 0 337.676 9.4941 8
-5 9 0 343.098 8.38149 7
5 9 0 346.245 11.7631 9
-5 9 0 350.377 10.7526 6
-5 9 0 332.891 7.19914 9
5 9 0 327.291 12.3483 2
-5 9 0 326.842 11.4498 2
5 9 0 349.063 12.6488 5
-5 9 0 328.291 12.8675 5
-5 9 0 358.137 11.2105 6
5 9 0 343.652 12.7248 6
-6 -9 0 64.5702 4.89618 7
6 -9 0 70.3968 5.97097 8
-6 -9 0 70.0123 6.46517 7
-6 -9 0 80.3431 4.44577 3
6 -9 0 75.5385 4.76429 6
-6 -9 0 67.3027 5.73663 6
-6 -9 0 72.2223 5.41486 4
-6 -9 0 70.6192 5.34652 5
6 -9 0 57.6231 6.72404 3
6 -9 0 72.0443 5.39023 4
6 -9 0 68.9502 4.56007 6
6 9 0 73.1201 3.32411 8
-6 9 0 72.0245 5.16691 2
-6 9 0 78.0266 6.195 5
-6 9 0 75.0237 6.0801 10
-6 9 0 82.2477 6.22394 6
6 9 0 72.2371 5.71181 5
6 9 0 69.6386 3.21854 8
6 9 0 72.7443 5.86407 2
-6 9 0 70.9326 3.2861 7
6 9 0 56.8344 5.2801 6
6 9 0 77.3236 5.72721 9
-6 9 0 69.3963 2.58827 9
6 9 0 80.1237 5.94918 6
-7 -9 0 133.219 7.23585 7
7 -9 0 144.019 8.53614 8
-7 -9 0 133.828 5.97578 3
-7 -9 0 139.504 7.65852 4
7 -9 0 129.536 6.30624 6
7 -9 0 132.133 6.2051 6
-7 -9 0 137.059 7.81311 6
-7 -9 0 145.236 8.34629 6
7 -9 0 131.469 9.07389 3
-7 -9 0 124.233 7.90297 7
-7 -9 0 144.525 7.676 5
7 -9 0 125.153 7.33685 4
-7 9 0 135.772 7.31614 2
-7 9 0 132.666 5.16182 7
-7 9 0 135.095 5.05398 6
7 9 0 136.129 7.86528 5
7 9 0 122.823 7.44601 9
7 9 0 125.924 7.72766 6
7 9 0 141.932 8.4126 2
-7 9 0 136.616 5.04074 6
-7 9 0 146.832 10.144 5
7 9 0 143.417 8.02217 6
-7 9 0 140.481 5.2885 7
-7 9 0 123.11 4.33588 9
-7 9 0 115.339 8.11293 5
7 9 0 124.908 4.19367 8
-8 -9 0 91.9273 6.70749 4
8 -9 0 90.3219 5.08809 6
-8 -9 0 86.1472 4.87362 3
8 -9 0 89.9296 7.46145 6
8 -9 0 93.8426 6.67427 4
8 -9 0 103.529 7.50928 8
-8 -9 0 92.8509 6.47821 5
-8 -9 0 101.121 6.62568 7
8 -9 0 92.0924 8.2978 3
-8 -9 0 104.381 7.16987 6
-8 9 0 80.5041 5.96347 2
8 9 0 87.7096 3.78863 8
8 9 0 93.6886 6.69387 6
8 9 0 90.8521 3.80005 8
8 9 0 85.0286 6.42107 5
-8 9 0 100.579 5.47441 7
8 9 0 90.9725 6.98911 9
-8 9 0 93.9892 4.01193 9
-8 9 0 87.222 4.43043 7
8 9 0 88.674 7.14094 2
-8 9 0 81.9547 6.99012 5
-9 -9 0 478.414 16.6762 4
9 -9 0 496.336 13.6266 6
9 -9 0 482.888 18.0482 8
9 -9 0 494.853 20.0105 3
-9 -9 0 470.152 16.5049 7
9 -9 0 475.455 16.9055 4
9 -9 0 466.508 13.5822 6
-9 -9 0 462.931 14.5471 3
-9 -9 0 462.757 17.1357 6
-9 9 0 475.814 18.1834 5
-9 9 0 498.22 16.3857 2
9 9 0 498.831 17.313 5
-9 9 0 466.433 12.5401 9
9 9 0 463.16 17.4322 9
9 9 0 466.507 16.7458 6
-9 9 0 490.352 13.4916 7
9 9 0 497.389 18.3837 2
9 9 0 462.923 16.7989 6
-9 9 0 468.698 13.8436 7
-9 9 0 481.231 20.2024 10
10 -9 0 84.9381 4.33382 6
-10 -9 0 84.8065 5.488 3
10 -9 0 96.8595 8.20842 8
10 -9 0 89.0694 4.5515 6
-10 -9 0 73.0879 8.62155 4
-10 -9 0 98.5011 7.1809 6
10 -9 0 98.0951 7.5186 4
-10 -9 0 78.3172 6.81856 7
-10 -9 0 85.4715 6.84131 5
10 -9 0 76.9891 9.62733 3
10 9 0 97.3943 8.63466 5
-10 9 0 80.4559 4.96316 7
-10 9 0 86.3038 6.63537 2
-10 9 0 75.1325 7.22896 5
-10 9 0 83.617 5.30868 7
-10 9 0 91.0063 10.1487 10
10 9 0 93.7347 8.09891 2
10 9 0 89.5883 6.93171 6
10 9 0 96.7061 8.13264 9
10 9 0 93.3589 7.10529 6
11 -9 0 6.37428 7.24107 3
11 -9 0 2.90269 0.85561 6
-11 -9 0 2.11505 2.51659 7
11 -9 0 3.64089 3.00208 4
11 -9 0 3.76448 0.93947 6
-11 -9 0 4.37876 1.93233 3
-11 -9 0 4.39715 2.54868 6
-11 -9 0 7.53978 3.59739 4
11 9 0 3.44458 2.52521 6
-11 9 0 4.95213 3.321 10
11 9 0 8.18852 4.05761 9
-11 9 0 -3.0597 1.7702 2
-11 9 0 0.85805 1.49654 7
-11 9 0 4.00748 1.64023 9
11 9 0 1.67124 2.36229 5
-11 9 0 1.17985 1.79357 7
11 9 0 2.26299 3.55882 2
-11 9 0 9.59662 3.38371 5
11 9 0 1.00405 2.3412 6
12 -9 0 95.9322 8.25819 4
-12 -9 0 105.84 8.79681 4
-12 -9 0 87.3592 5.26078 3
12 -9 0 106.881 12.3335 3
-12 9 0 105.072 9.07069 5
12 9 0 88.8902 7.68638 5
-12 9 0 89.0687 6.47058 7
-12 9 0 98.8521 11.5346 10
-12 9 0 99.0602 8.91233 2
-12 9 0 97.8713 5.56244 9
-12 9 0 94.6767 5.88322 7
12 9 0 96.588 10.3128 2
12 9 0 91.3772 7.65313 6
12 9 0 104 9.36809 9
13 -9 0 51.2051 7.34014 4
-13 -9 0 30.7021 5.9693 4
-13 -9 0 34.1545 5.99091 7
13 -9 0 38.6375 8.12757 3
-13 -9 0 29.195 3.63954 3
13 9 0 29.1478 4.89695 6
13 9 0 36.5103 6.95592 9
13 9 0 41.0187 5.90298 6
-13 9 0 30.8764 3.96084 9
-13 9 0 29.8474 5.25722 2
13 9 0 36.2478 7.21815 2
-13 9 0 28.4238 7.05156 10
13 9 0 28.9564 5.00909 5
14 -9 0 13.7826 5.55476 3
14 -9 0 12.7508 4.6812 4
-14 -9 0 8.27413 4.4054 4
14 9 0 6.57035 3.81682 5
-14 9 0 5.3722 3.54361 2
-14 9 0 8.23139 2.55633 9
-14 9 0 1.6868 3.58615 5
14 9 0 8.86206 4.61039 9
14 9 0 6.58024 4.40164 2
-14 9 0 5.25218 2.87664 7
15 -9 0 -8.4474 3.48478 3
-15 -9 0 1.08918 3.60924 4
15 9 0 6.4586 5.01414 2
-15 9 0 6.89057 3.23993 2
-15 9 0 -1.8293 2.2212 9
16 -9 0 60.3133 10.8909 3
-16 -9 0 58.2943 8.34139 4
-16 9 0 45.6862 5.28962 9
-16 9 0 46.3215 7.83992 2
16 9 0 70.893 10.851 9
16 9 0 50.8274 8.97301 2
-16 9 0 59.8305 11.4616 8
-17 -9 0 11.6004 4.85444 4
17 9 0 5.76196 4.61785 2
17 9 0 6.00009 5.51879 9
-17 9 0 9.1656 3.91978 2
-17 9 0 11.5726 5.69389 8
-17 9 0 4.11004 3.61161 4
0 -10 0 310.197 8.34505 7
0 -10 0 299.702 11.54 5
0 -10 0 292.607 10.7988 3
0 -10 0 319.168 10.3875 4
0 -10 0 292.474 11.374 6
0 -10 0 287.297 7.78645 9
0 -10 0 320.434 10.9972 10
0 -10 0 322.05 12.0031 6
0 10 0 288.236 7.82991 9
0 10 0 322.9 11.9008 5
0 10 0 309.929 11.4112 6
0 10 0 310.714 10.8713 2
0 10 0 303.297 10.3148 10
0 10 0 301.281 8.54646 7
0 10 0 308.364 11.5985 6
0 10 0 309.493 10.9238 8
1 -10 0 58.8584 4.86621 3
1 -10 0 67.1126 5.26635 5
1 -10 0 60.0207 4.86348 6
-1 -10 0 54.3386 4.71563 4
1 -10 0 59.0597 2.8465 7
1 -10 0 69.6768 5.04441 10
1 -10 0 58.9427 5.00808 6
-1 -10 0 60.2896 5.00748 6
1 -10 0 54.9662 4.06875 4
-1 -10 0 59.5194 3.24875 7
-1 -10 0 57.7295 5.09435 6
-1 -10 0 57.6799 4.1925 10
-1 -10 0 58.9463 4.75897 5
1 -10 0 59.4298 1.95029 9
1 10 0 65.0576 5.1454 6
-1 10 0 55.0334 4.39004 10
1 10 0 58.8866 3.89186 10
-1 10 0 55.1364 4.41552 2
1 10 0 63.4391 4.50094 8
-1 10 0 58.6116 4.64614 6
-1 10 0 59.1784 2.084 9
-1 10 0 61.0253 2.86149 7
1 10 0 63.8341 4.71015 2
1 10 0 72.1958 5.34584 6
-1 10 0 55.5451 4.5571 6
1 10 0 58.4997 3.23282 9
1 10 0 62.0411 3.58148 7
1 10 0 53.9621 4.85467 5
-1 10 0 64.4011 5.19666 5
2 -10 0 10.4481 2.59256 6
2 -10 0 13.1884 3.00285 10
-2 -10 0 14.7804 2.80765 5
-2 -10 0 11.877 2.75573 6
-2 -10 0 11.5178 2.43974 3
2 -10 0 11.4452 2.61608 5
-2 -10 0 10.6827 2.4598 4
2 -10 0 13.5261 1.45402 7
2 -10 0 10.3543 2.55422 6
-2 -10 0 11.2358 1.98684 7
-2 -10 0 10.3907 2.70103 6
2 -10 0 11.4151 2.46105 4
2 -10 0 10.8843 2.91696 3
2 10 0 11.427 1.9816 10
-2 10 0 11.4499 2.5306 6
-2 10 0 11.1603 2.86159 5
2 10 0 13.9921 2.95782 5
-2 10 0 9.56258 2.35712 6
2 10 0 14.0202 2.20027 7
-2 10 0 13.2683 1.3319 7
-2 10 0 14.4283 3.08696 8
-2 10 0 7.01042 2.22221 10
2 10 0 14.7035 2.18827 9
2 10 0 13.5326 2.96482 6
2 10 0 14.377 2.49913 8
-2 10 0 17.3657 2.99209 2
2 10 0 11.7157 2.774 2
3 -10 0 13.8316 1.37342 7
-3 -10 0 14.9167 3.3501 6
-3 -10 0 18.2309 3.08565 4
3 -10 0 12.8899 2.91575 5
3 -10 0 12.6811 3.21618 3
-3 -10 0 13.681 2.9904 6
-3 -10 0 11.8873 2.52784 3
3 -10 0 9.21434 2.85845 10
-3 -10 0 9.37539 2.3728 5
3 -10 0 11.3265 2.74633 6
-3 -10 0 9.9246 1.95083 7
3 -10 0 16.361 2.93955 4
-3 10 0 13.1537 1.16756 7
3 10 0 20.1668 3.67148 6
3 10 0 16.3533 3.21891 2
-3 10 0 13.8001 3.05243 5
-3 10 0 11.7819 2.66744 6
-3 10 0 13.8003 2.67347 6
3 10 0 16.9754 3.26565 5
-3 10 0 13.3595 2.8041 10
-3 10 0 12.5902 2.69723 2
3 10 0 13.2533 2.37203 9
3 10 0 16.3195 3.30515 6
3 10 0 12.8978 1.85388 10
3 10 0 13.672 2.37748 8
-4 -10 0 2.29287 1.58504 7
-4 -10 0 2.50384 2.1862 6
4 -10 0 2.04561 2.49797 3
4 -10 0 3.09486 1.85959 6
-4 -10 0 5.8254 2.33964 6
4 -10 0 4.10401 0.88227 7
-4 -10 0 6.25838 2.37425 4
4 -10 0 3.24818 1.88346 4
4 -10 0 10.798 3.06922 10
-4 -10 0 6.3309 2.18939 5
4 -10 0 3.8491 1.7615 6
-4 -10 0 8.13218 2.10311 3
4 10 0 4.84947 1.3046 10
4 10 0 1.31585 1.80209 5
4 10 0 2.30318 2.09655 6
-4 10 0 5.81187 1.8252 6
4 10 0 4.53516 2.23831 2
4 10 0 4.76852 1.5951 8
4 10 0 5.33319 1.20105 10
4 10 0 2.85831 2.03439 6
-4 10 0 1.28232 1.97518 5
-4 10 0 4.50032 0.78758 7
-4 10 0 2.28424 1.86505 10
-4 10 0 5.99387 2.24083 2
-5 -10 0 819.619 22.5737 5
5 -10 0 770.799 26.3266 5
5 -10 0 798.549 21.4705 6
5 -10 0 775.884 23.9158 3
5 -10 0 772.668 21.7652 4
-5 -10 0 773.122 19.916 3
-5 -10 0 794.743 20.6908 7
5 -10 0 782.783 17.3915 7
-5 -10 0 784.674 21.4681 4
-5 -10 0 812.831 23.2885 6
5 -10 0 810.169 21.3163 6
-5 -10 0 810.247 23.5608 6
5 10 0 839.497 23.1541 5
-5 10 0 763.315 20.4301 6
-5 10 0 827.757 23.7779 5
5 10 0 790.933 19.0208 8
5 10 0 795.592 23.4279 6
-5 10 0 811.431 16.8712 7
5 10 0 777.273 16.3314 10
-5 10 0 798.548 20.9536 6
5 10 0 777.958 22.599 2
-5 10 0 720.022 25.2848 10
5 10 0 779.825 16.3654 10
-5 10 0 807.705 21.6795 2
5 10 0 779.969 22.8519 6
5 10 0 815.389 21.5501 9
-6 -10 0 213.487 8.07968 3
6 -10 0 206.877 9.14739 6
6 -10 0 200.238 8.56106 6
-6 -10 0 187.307 9.27727 5
6 -10 0 199.977 10.2378 8
-6 -10 0 209.001 10.4236 6
-6 -10 0 206.691 8.81562 7
6 -10 0 202.242 10.5971 5
6 -10 0 202.473 9.31217 4
-6 -10 0 209.769 9.44393 4
6 -10 0 220.708 11.4406 3
6 10 0 224.151 10.6213 6
6 10 0 211.859 10.1306 6
6 10 0 211.828 10.295 2
-6 10 0 215.416 5.98877 7
-6 10 0 206.301 10.5557 10
6 10 0 199.739 9.79551 5
6 10 0 212.072 9.4677 9
-6 10 0 203.438 9.11125 2
6 10 0 209.846 6.65499 8
7 -10 0 9.1285 2.26298 6
-7 -10 0 10.1248 2.66725 7
7 -10 0 12.2857 3.69707 8
7 -10 0 11.9735 2.34649 6
-7 -10 0 13.5331 3.31615 4
7 -10 0 6.11233 3.48376 3
-7 -10 0 9.45624 2.78305 5
-7 -10 0 12.8844 3.39892 6
-7 -10 0 9.90693 2.29299 3
7 -10 0 9.88979 2.79604 4
-7 10 0 11.5686 2.97674 2
-7 10 0 13.4969 1.99987 6
-7 10 0 13.0898 1.66866 7
7 10 0 9.95732 3.24816 2
7 10 0 10.4976 2.03253 8
-7 10 0 11.7162 1.22183 9
7 10 0 11.6729 2.98691 5
7 10 0 9.96315 3.11522 6
-7 10 0 10.4919 1.61038 7
-7 10 0 9.94769 3.27013 5
7 10 0 10.3549 1.37536 8
7 10 0 11.3989 3.34277 9
8 -10 0 6.77786 2.13914 6
8 -10 0 4.92932 1.91608 6
8 -10 0 8.14933 2.85893 4
-8 -10 0 6.85922 3.01305 4
-8 -10 0 4.30497 2.26504 7
8 -10 0 5.80587 3.23664 8
8 -10 0 5.09606 3.69242 3
-8 -10 0 4.64395 2.43284 6
-8 10 0 3.01658 1.23991 7
8 10 0 5.83608 3.04987 9
8 10 0 10.1245 3.44991 2
8 10 0 5.79723 3.37557 6
8 10 0 4.65662 0.66528 8
-8 10 0 8.30748 3.14128 5
8 10 0 -0.282 2.09158 5
-8 10 0 4.02179 2.43129 2
8 10 0 7.85714 2.97503 6
-8 10 0 6.21145 3.31128 10
8 10 0 4.56504 0.73701 8
-8 10 0 6.24144 1.22259 9
-8 10 0 5.73663 1.50669 7
9 -10 0 20.7577 2.97122 6
-9 -10 0 17.802 3.50327 5
-9 -10 0 23.9053 4.23362 7
-9 -10 0 22.2624 4.61474 6
9 -10 0 22.0985 3.05023 6
9 -10 0 20.8116 5.53073 3
9 -10 0 24.4904 4.46746 4
9 -10 0 18.5964 4.6479 8
-9 -10 0 17.3437 2.86986 3
-9 -10 0 20.6193 4.46853 4
9 10 0 20.4 4.01747 6
9 10 0 22.7655 4.86726 9
9 10 0 19.7836 4.13302 5
-9 10 0 25.1218 4.71888 5
-9 10 0 16.8643 2.3896 7
-9 10 0 19.7621 2.16758 9
-9 10 0 28.7616 5.73461 10
9 10 0 26.1683 5.37248 2
-9 10 0 24.9105 4.33952 2
10 -10 0 9.46228 5.26372 3
-10 -10 0 9.01698 2.23103 3
-10 -10 0 14.1556 3.61804 7
10 -10 0 10.1758 3.65939 4
-10 -10 0 4.4595 3.46576 4
10 -10 0 10.1227 2.1228 6
-10 -10 0 4.70533 2.96448 6
10 -10 0 9.54128 2.05065 6
-10 10 0 8.21296 3.12311 2
10 10 0 14.1008 5.14534 9
-10 10 0 9.98538 4.29127 10
-10 10 0 10.4112 2.17196 7
10 10 0 5.18294 2.87086 6
-10 10 0 8.04205 1.88274 7
10 10 0 13.5029 3.50228 5
-10 10 0 10.3521 3.67834 5
10 10 0 10.5165 3.42236 6
-10 10 0 11.0549 1.93783 9
11 -10 0 36.4379 6.00854 4
11 -10 0 34.7073 3.02743 6
-11 -10 0 30.923 5.51673 6
-11 -10 0 31.8086 5.33983 7
-11 -10 0 39.3154 3.6274 3
-11 -10 0 31.1778 5.66539 4
11 -10 0 32.0299 3.02553 6
11 -10 0 37.1961 7.31178 3
-11 10 0 37.8082 3.41085 7
11 10 0 32.8431 5.27609 6
-11 10 0 33.2847 3.77969 7
-11 10 0 26.4803 6.35433 10
-11 10 0 36.6499 5.58919 2
11 10 0 32.008 6.33345 9
-11 10 0 35.336 3.4847 9
11 10 0 29.4416 6.14083 5
11 10 0 34.1326 6.40554 2
-11 10 0 40.559 6.41768 5
11 10 0 32.5003 5.35884 6
-12 -10 0 44.7406 6.74251 4
12 -10 0 35.7331 7.61748 3
-12 -10 0 46.8077 6.3791 7
-12 -10 0 44.8718 4.06738 3
12 -10 0 39.0112 6.2746 4
-12 10 0 56.42 7.70891 5
-12 10 0 44.5633 6.17221 2
12 10 0 42.069 6.21267 5
12 10 0 43.0113 5.96686 6
-12 10 0 49.6297 4.04285 9
12 10 0 48.7519 7.74387 9
12 10 0 50.6239 6.83789 6
12 10 0 52.8614 7.90939 2
-12 10 0 50.9987 4.22204 7
-13 -10 0 43.8456 6.89255 4
13 -10 0 36.6799 6.20809 4
13 -10 0 37.8207 8.01544 3
-13 -10 0 27.1955 3.33463 3
13 10 0 34.7587 6.77773 9
-13 10 0 38.1594 7.04826 5
13 10 0 25.1667 6.10373 2
-13 10 0 30.7938 3.94077 7
13 10 0 25.1277 5.35895 5
-13 10 0 34.0747 3.96835 9
-13 10 0 38.224 5.98099 2
-13 10 0 37.7195 7.2693 10
14 -10 0 29.9471 7.43624 3
14 -10 0 27.5192 6.03365 4
-14 10 0 29.3809 3.97452 9
-14 10 0 37.0619 6.25033 2
14 10 0 24.0112 6.32849 2
14 10 0 30.0681 5.94213 5
-14 10 0 47.2446 8.04364 8
14 10 0 25.79 7.81958 9
-15 -10 0 60.5845 9.96545 4
15 -10 0 48.7722 10.2934 3
-15 10 0 81.2178 10.7723 8
15 10 0 74.4397 10.0547 2
15 10 0 67.4389 10.1408 9
-15 10 0 55.607 7.61574 2
16 -10 0 35.1531 8.63898 3
-16 -10 0 30.9997 6.99663 4
16 10 0 45.5666 8.83024 9
-16 10 0 36.2177 7.82329 8
-16 10 0 37.3319 6.40448 2
-17 -10 0 13.1039 5.34411 4
-17 10 0 8.09024 4.80578 8
17 10 0 4.37026 5.65151 2
17 10 0 2.99552 5.58277 9
-17 10 0 13.7207 4.79006 2
0 -11 0 1.5163 1.72478 10
0 -11 0 1.59538 1.7572 4
0 -11 0 -0.138 0.80666 7
0 -11 0 1.09777 1.86881 6
0 -11 0 -0.987 0.5615 9
0 -11 0 -0.2092 1.58397 3
0 -11 0 -0.211 1.70087 6
0 -11 0 -0.7156 1.32347 5
0 11 0 -0.7898 1.62467 5
0 11 0 -0.1465 1.72028 8
0 11 0 0.53865 1.55935 6
0 11 0 -0.091 1.57912 6
0 11 0 0.10374 1.22129 10
0 11 0 0.87639 0.93157 7
0 11 0 0.70136 1.82194 2
0 11 0 -0.0995 0.73706 9
-1 -11 0 -0.02 1.74511 6
-1 -11 0 0.66398 1.61107 4
1 -11 0 2.72649 2.11751 3
-1 -11 0 0.51069 1.5888 6
1 -11 0 -0.3331 1.55865 6
1 -11 0 -2.2814 1.442 10
1 -11 0 0.39383 1.51581 4
-1 -11 0 2.00487 1.90609 3
1 -11 0 0.99972 1.59899 5
1 -11 0 0.95248 0.37692 9
1 -11 0 -0.4509 0.7307 7
-1 -11 0 0.93523 1.7343 5
1 -11 0 -0.1129 1.72584 6
-1 -11 0 0.52396 1.03296 7
-1 11 0 2.00524 1.67574 10
1 11 0 -1.8224 1.28195 6
1 11 0 0.68276 1.52435 8
1 11 0 -0.6249 1.61554 5
-1 11 0 2.5641 1.58368 6
1 11 0 0.31846 1.09113 10
-1 11 0 2.25751 1.83282 6
1 11 0 0.40057 0.92781 9
-1 11 0 -0.5251 1.26933 2
-1 11 0 0.32813 1.82545 8
1 11 0 -0.4746 1.58754 6
-1 11 0 0.3259 1.72252 5
-1 11 0 1.42797 0.85952 7
1 11 0 -0.0955 1.67083 2
2 -11 0 323.566 12.7271 4
2 -11 0 335.16 12.7587 3
-2 -11 0 321.14 11.2878 3
-2 -11 0 340.595 9.85656 7
2 -11 0 309.163 12.1034 6
-2 -11 0 309.229 12.777 6
2 -11 0 320.446 8.29616 7
-2 -11 0 331.587 11.3176 4
-2 -11 0 330.126 12.9681 6
2 -11 0 321.969 12.4581 6
2 -11 0 326.729 12.655 10
-2 -11 0 312.141 12.2229 5
2 11 0 324.541 10.3212 10
2 11 0 336.04 12.8175 6
2 11 0 315.198 11.9684 2
-2 11 0 309.269 11.4474 2
2 11 0 293.036 12.3725 6
2 11 0 332.894 12.8506 5
-2 11 0 311.882 8.04369 7
-2 11 0 315.907 11.9198 6
-2 11 0 316.999 12.7205 5
-2 11 0 317.406 11.9445 6
2 11 0 316.403 10.309 7
2 11 0 330.238 9.90748 9
2 11 0 322.976 11.0828 8
-2 11 0 323.067 12.0336 10
-2 11 0 312.161 12.3014 8
3 -11 0 -3.0408 1.61824 5
3 -11 0 -0.0768 0.5476 7
-3 -11 0 1.69415 1.90297 6
3 -11 0 0.59689 1.65777 6
3 -11 0 -0.5389 1.36938 6
-3 -11 0 0.93349 1.86382 4
3 -11 0 -0.7138 1.70208 4
-3 -11 0 2.01194 1.72329 3
3 -11 0 -0.0524 1.8925 3
3 -11 0 1.27341 2.12052 10
-3 -11 0 -0.1813 1.38524 5
-3 -11 0 1.55954 2.20475 6
-3 -11 0 1.02528 1.43396 7
3 11 0 1.57344 1.39135 9
3 11 0 2.23662 2.0057 6
-3 11 0 0.19093 1.50696 10
-3 11 0 -0.5994 1.39841 6
-3 11 0 -2.9513 1.35899 5
3 11 0 -0.2724 1.80252 2
-3 11 0 0.78968 0.56414 7
3 11 0 3.15568 1.63326 8
-3 11 0 -0.9118 1.85493 8
-3 11 0 -0.0859 1.7114 2
3 11 0 2.31612 2.03186 6
3 11 0 0.53868 1.03918 10
3 11 0 1.66867 1.99811 5
-4 -11 0 87.9915 5.44983 3
-4 -11 0 91.4751 6.00523 4
-4 -11 0 100.663 7.32671 6
4 -11 0 96.1845 6.28426 6
4 -11 0 96.7407 7.50344 3
-4 -11 0 100.751 6.36769 5
4 -11 0 90.0291 3.12162 7
4 -11 0 92.0504 6.87848 5
4 -11 0 94.2925 6.24701 6
-4 -11 0 98.1918 6.86779 6
4 -11 0 96.0689 6.11706 4
-4 -11 0 100.485 5.47501 7
-4 11 0 94.4438 5.83887 6
4 11 0 91.061 4.51297 10
4 11 0 99.2169 7.00056 6
-4 11 0 92.9204 2.85322 7
4 11 0 105.586 6.97725 5
4 11 0 92.9846 5.14271 8
4 11 0 95.8598 4.27206 10
4 11 0 109.167 6.95114 2
-4 11 0 81.8495 11.3502 10
-4 11 0 101.559 6.00525 6
4 11 0 97.9082 5.75182 9
-4 11 0 102.716 7.20995 5
4 11 0 100.423 7.16246 6
-4 11 0 105.225 6.37051 2
-5 -11 0 3.88002 2.59227 6
-5 -11 0 0.63143 2.09877 6
5 -11 0 3.39374 2.59988 6
-5 -11 0 1.82836 1.7374 7
-5 -11 0 6.89588 2.31168 5
5 -11 0 3.99498 2.11903 4
5 -11 0 -0.9943 1.83526 5
-5 -11 0 6.62615 2.44702 7
5 -11 0 5.11482 3.15856 3
-5 -11 0 2.5063 1.90959 3
-5 -11 0 3.75097 2.40707 4
5 -11 0 5.47625 2.281 6
-5 11 0 5.01065 3.06872 5
-5 11 0 2.53505 1.76541 6
-5 11 0 3.76788 2.34133 2
5 11 0 5.17758 0.99273 10
-5 11 0 8.63116 2.96759 10
5 11 0 3.47118 2.30518 6
5 11 0 2.53186 2.41561 6
5 11 0 3.36787 2.08235 5
5 11 0 3.86951 0.89458 10
-5 11 0 3.214 1.69386 6
5 11 0 4.87394 1.64676 8
5 11 0 2.35111 1.96656 9
5 11 0 3.15997 2.72911 2
-5 11 0 4.71224 0.74546 7
-6 -11 0 123.445 7.46053 4
-6 -11 0 126.059 6.87532 7
6 -11 0 129.196 7.41496 4
-6 -11 0 116.236 7.56512 7
6 -11 0 118.334 8.88184 3
-6 -11 0 117.627 7.66781 6
-6 -11 0 119.968 8.49611 5
-6 -11 0 133.223 6.47033 3
-6 -11 0 122.051 8.3714 6
6 -11 0 113.987 6.82733 6
6 -11 0 121.595 6.91707 6
-6 11 0 124.864 8.4455 5
6 11 0 116.04 7.93118 2
6 11 0 117.124 7.62045 5
-6 11 0 125.632 7.26374 2
6 11 0 123.274 8.13266 6
-6 11 0 124.751 3.75508 7
-6 11 0 115.419 3.87348 7
6 11 0 121.265 5.03026 8
6 11 0 120.786 8.07072 6
6 11 0 131.121 7.60472 9
-7 -11 0 217.131 12.0142 5
7 -11 0 203.641 9.98993 4
-7 -11 0 202.769 8.28186 3
-7 -11 0 222.529 10.4153 4
7 -11 0 204.71 9.13238 6
7 -11 0 207.259 9.26965 6
-7 -11 0 211.762 11.3194 6
-7 -11 0 238.449 10.0262 7
7 -11 0 226.504 12.6761 3
7 11 0 206.695 6.36578 8
7 11 0 224.273 11.1239 6
-7 11 0 211.759 6.08404 7
-7 11 0 205.358 8.02229 6
-7 11 0 207.087 6.15864 7
-7 11 0 217.052 12.7529 10
7 11 0 242.199 11.658 2
7 11 0 203.776 6.15725 8
-7 11 0 203.801 11.3206 5
7 11 0 218.579 11.1895 6
7 11 0 236.173 11.2084 5
7 11 0 201.242 10.1137 9
-7 11 0 203.485 9.71427 2
8 -11 0 0.79164 2.67307 6
8 -11 0 0.57404 2.08471 4
-8 -11 0 4.63532 2.55726 6
-8 -11 0 0.54536 2.45667 4
8 -11 0 1.02691 3.03018 3
-8 -11 0 3.52756 2.23622 5
-8 -11 0 3.04502 2.07517 7
8 -11 0 1.68976 1.6466 6
-8 -11 0 1.28114 1.76398 3
-8 11 0 3.86068 3.29042 10
8 11 0 1.2282 2.63794 9
8 11 0 3.12251 2.78144 5
-8 11 0 1.99072 1.01429 7
-8 11 0 -0.4616 2.07488 2
8 11 0 2.49864 2.298 6
-8 11 0 1.63557 0.9385 7
8 11 0 1.9696 2.9008 2
-8 11 0 8.20189 3.11953 5
8 11 0 2.86807 2.60837 6
-9 -11 0 232.787 13.7129 4
-9 -11 0 262.301 9.71267 3
9 -11 0 259.309 10.3344 6
-9 -11 0 271.228 11.966 7
9 -11 0 257.556 12.0947 4
9 -11 0 273.749 16.4488 3
9 -11 0 265.739 10.2886 6
-9 -11 0 256.661 13.1698 6
-9 11 0 292.164 14.2448 5
-9 11 0 253.889 7.14004 9
9 11 0 273.603 13.173 6
-9 11 0 261.373 8.10141 7
9 11 0 279.712 13.1457 6
9 11 0 253.773 12.4523 5
9 11 0 285.848 13.3504 9
-9 11 0 256.905 15.2145 10
-9 11 0 277.076 12.0751 2
9 11 0 260.909 15.7233 2
10 -11 0 8.82333 4.76819 3
10 -11 0 16.1242 2.8214 6
10 -11 0 16.6986 2.86619 6
10 -11 0 15.3844 4.07187 4
-10 -11 0 20.854 4.54611 6
-10 -11 0 12.6592 2.74679 3
-10 -11 0 14.7982 3.90711 7
-10 -11 0 10.1994 3.93595 4
-10 11 0 18.3489 4.75177 5
10 11 0 15.7724 4.98365 2
-10 11 0 13.5458 2.2797 7
-10 11 0 17.4395 2.01513 9
-10 11 0 12.4765 2.1227 7
10 11 0 19.7367 5.1061 9
-10 11 0 17.5756 5.25853 10
10 11 0 21.0099 4.53626 6
10 11 0 26.7719 5.05255 6
-10 11 0 21.395 4.47401 2
-11 -11 0 92.817 5.61502 3
11 -11 0 98.8073 5.45084 6
-11 -11 0 108.54 8.95188 4
11 -11 0 106.218 12.1368 3
11 -11 0 99.966 8.19502 4
-11 -11 0 87.5212 7.86242 7
-11 -11 0 110.835 10.1532 6
11 -11 0 94.9383 5.70387 6
-11 11 0 93.9416 11.5672 10
11 11 0 105.198 9.48436 2
-11 11 0 89.0362 9.93312 5
11 11 0 95.37 8.24809 5
11 11 0 91.5539 9.95312 9
-11 11 0 88.88 4.47752 9
11 11 0 90.9049 8.20366 6
11 11 0 97.1319 8.43775 6
-11 11 0 97.9136 5.07965 7
-11 11 0 93.791 5.76158 7
-12 -11 0 31.2905 3.93356 3
12 -11 0 44.5979 2.46396 6
12 -11 0 40.2598 2.23382 6
-12 -11 0 40.1584 6.17824 7
12 -11 0 43.7091 8.44121 3
12 -11 0 58.551 7.59304 4
-12 -11 0 42.2873 6.75109 4
12 11 0 32.8723 6.51638 9
-12 11 0 43.0706 3.56769 9
12 11 0 31.1892 5.66305 5
-12 11 0 39.6529 3.80352 7
12 11 0 45.5671 7.63478 2
12 11 0 40.0537 6.21736 6
-12 11 0 43.3413 6.15679 2
-12 11 0 36.595 7.60745 10
-12 11 0 50.2561 7.70758 5
-13 -11 0 46.8921 7.40209 4
13 -11 0 51.32 9.11856 3
13 11 0 46.0629 7.87234 9
13 11 0 52.0839 8.44459 2
-13 11 0 50.7432 8.58213 8
-13 11 0 41.9995 6.26621 2
-13 11 0 42.4135 4.74458 9
13 11 0 30.6963 5.6719 5
-13 11 0 38.3858 7.86904 5
14 -11 0 34.7212 6.50266 4
14 -11 0 27.0144 8.13074 3
-14 -11 0 42.8594 7.48156 4
14 11 0 18.2332 5.4819 5
-14 11 0 36.7733 7.29624 8
-14 11 0 32.7979 6.1396 2
14 11 0 30.4762 8.27632 2
14 11 0 35.2466 7.61817 9
15 -11 0 15.9342 5.2511 4
-15 -11 0 3.56771 4.11494 4
15 -11 0 10.9208 8.13064 3
-15 11 0 8.4188 4.28591 8
15 11 0 -0.5277 3.48766 2
15 11 0 3.53165 4.14193 9
-15 11 0 7.79109 4.49247 2
-16 -11 0 5.76731 4.19381 4
16 -11 0 14.2705 6.49979 3
16 11 0 15.9218 5.66905 2
-16 11 0 6.92325 5.50409 8
-16 11 0 4.37965 3.88727 2
16 11 0 4.45148 5.02751 9
0 -12 0 149.393 5.25385 9
0 -12 0 162.266 10.27 5
0 -12 0 181.965 9.50443 6
0 -12 0 179.878 9.32437 6
0 -12 0 161.017 8.39152 3
0 -12 0 152.066 7.56647 4
0 -12 0 167.962 5.87382 7
0 12 0 168.494 8.92342 6
0 12 0 164.517 8.8685 6
0 12 0 166.665 6.11638 7
0 12 0 172.543 9.29676 5
0 12 0 169.647 7.76112 10
0 12 0 176.91 8.58485 2
0 12 0 159.462 5.23467 9
0 12 0 161.489 8.33311 8
1 -12 0 3.25722 2.01214 4
1 -12 0 -0.1997 1.96949 3
1 -12 0 1.87681 0.98571 7
-1 -12 0 1.6756 1.16869 7
-1 -12 0 1.31001 1.98254 3
1 -12 0 2.1069 2.37336 5
-1 -12 0 -0.3187 1.83672 5
-1 -12 0 1.5941 2.07087 6
-1 -12 0 -0.1136 1.76954 6
1 -12 0 0.63269 1.89944 6
1 -12 0 1.94519 0.39034 9
1 -12 0 3.14848 2.04273 6
-1 -12 0 1.03638 1.9124 4
-1 12 0 1.86354 1.9861 2
1 12 0 1.37685 1.21156 7
-1 12 0 1.41571 2.07309 5
1 12 0 1.3618 1.97089 6
1 12 0 0.86232 1.90461 5
1 12 0 1.68874 1.93837 8
-1 12 0 1.53174 1.49534 10
1 12 0 1.76372 1.07163 9
1 12 0 2.32241 2.05932 2
1 12 0 2.00464 1.37992 10
-1 12 0 1.14625 2.06278 8
-1 12 0 0.54033 1.68281 6
-1 12 0 -0.4496 0.77584 7
-1 12 0 -0.231 1.53818 6
1 12 0 1.82414 1.90935 6
-2 -12 0 14.1114 2.14829 7
2 -12 0 13.3741 1.61503 7
-2 -12 0 8.69771 2.69162 4
-2 -12 0 10.24 3.10643 6
2 -12 0 13.3194 3.19314 6
-2 -12 0 19.0227 3.43984 5
-2 -12 0 20.8442 3.51298 3
2 -12 0 8.01513 2.80235 6
2 -12 0 13.3937 3.46164 3
-2 -12 0 16.3171 3.77539 6
2 -12 0 10.3922 2.95092 5
2 -12 0 15.1234 3.14285 4
2 12 0 19.2603 3.25976 8
2 12 0 8.52151 2.86033 2
2 12 0 20.8315 3.87998 5
2 12 0 13.7144 3.40073 6
-2 12 0 13.6737 3.03601 6
-2 12 0 11.5976 1.4455 7
2 12 0 16.441 2.45164 9
-2 12 0 16.9077 3.34103 6
-2 12 0 14.8226 3.19656 2
2 12 0 14.7933 3.48695 6
-2 12 0 7.30286 2.87838 5
-2 12 0 11.8025 2.86883 10
-2 12 0 19.99 3.9353 8
2 12 0 12.052 2.32304 10
3 -12 0 17.7146 3.59091 6
3 -12 0 22.0569 3.82282 6
3 -12 0 24.8424 1.63028 7
3 -12 0 24.6478 3.88533 4
-3 -12 0 20.6236 4.08862 6
-3 -12 0 22.864 3.66889 3
-3 -12 0 25.318 3.04436 7
-3 -12 0 27.3863 4.57165 6
-3 -12 0 20.7034 3.69896 4
-3 -12 0 25.0682 4.09344 5
3 -12 0 23.4208 4.11989 5
3 -12 0 22.401 4.5177 3
3 12 0 23.3827 4.29831 6
-3 12 0 20.3689 3.51481 6
-3 12 0 22.1504 3.69189 2
3 12 0 21.6788 4.18175 6
-3 12 0 22.3679 1.4742 7
3 12 0 25.2792 3.25477 10
3 12 0 16.646 3.62102 2
3 12 0 22.327 3.30602 8
-3 12 0 24.1358 4.47181 8
-3 12 0 23.7826 3.85226 6
3 12 0 23.9137 3.28103 9
3 12 0 23.908 4.16347 5
4 -12 0 26.8709 1.37563 7
-4 -12 0 20.8678 4.29879 6
-4 -12 0 30.5046 4.04473 3
-4 -12 0 21.7802 3.10382 7
-4 -12 0 30.1862 4.36158 4
4 -12 0 28.1402 5.83857 6
4 -12 0 29.5968 5.28597 3
-4 -12 0 29.4148 4.66746 6
4 -12 0 27.1945 4.18041 4
4 -12 0 21.5188 3.88989 6
-4 12 0 34.7423 4.93102 10
4 12 0 25.0101 2.63931 10
4 12 0 28.4333 4.60884 2
4 12 0 28.3735 3.71799 9
-4 12 0 31.0355 5.12991 8
4 12 0 34.2617 3.86931 8
4 12 0 25.0829 4.43037 6
4 12 0 27.5205 2.96644 10
-4 12 0 26.7554 4.49173 5
-4 12 0 24.5263 3.6978 6
-4 12 0 27.0965 4.16938 2
4 12 0 22.8775 4.19737 5
4 12 0 26.0369 4.58209 6
-4 12 0 30.1161 1.28185 7
-5 -12 0 -0.098 1.41057 5
5 -12 0 -2.7119 1.4706 4
-5 -12 0 1.15753 1.54697 7
-5 -12 0 -1.5397 2.17742 6
5 -12 0 0.34746 2.64247 3
5 -12 0 0.2727 1.63425 6
-5 -12 0 -2.1721 1.70967 7
-5 -12 0 1.10809 2.31037 4
-5 -12 0 -1.3917 1.49296 3
5 -12 0 -3.4653 1.30386 6
5 12 0 1.24018 1.75523 9
-5 12 0 -1.9574 1.27091 6
5 12 0 -0.1758 0.80964 10
5 12 0 -0.3785 1.71351 5
5 12 0 1.02117 2.52334 2
-5 12 0 -1.112 1.9514 2
5 12 0 0.81783 0.77682 10
5 12 0 -0.9551 1.81608 6
5 12 0 0.17048 1.95897 6
5 12 0 0.62346 1.39801 8
-5 12 0 2.32175 2.33937 5
-6 -12 0 176.94 9.64697 5
6 -12 0 202.727 9.5271 6
-6 -12 0 158.958 10.4617 7
-6 -12 0 169.75 10.3474 6
6 -12 0 188.472 9.16667 6
-6 -12 0 183.053 8.75629 7
6 -12 0 184.349 9.30598 4
6 -12 0 175.252 11.2406 3
-6 -12 0 175.938 9.32921 4
-6 -12 0 192.838 8.34577 3
6 12 0 174.726 9.76945 5
-6 12 0 179.223 4.22222 7
6 12 0 179.755 8.99532 9
-6 12 0 180.558 4.15862 7
6 12 0 182.835 10.1795 2
-6 12 0 173.889 8.97541 2
6 12 0 167.731 10.0921 6
-6 12 0 172.14 10.3643 5
6 12 0 181.934 11.4266 6
6 12 0 180.475 6.74112 8
7 -12 0 55.7178 5.17812 6
7 -12 0 59.6234 6.31118 4
7 -12 0 56.8728 5.31241 6
-7 -12 0 64.9451 7.78622 5
-7 -12 0 53.1036 4.63807 3
7 -12 0 56.9525 7.94488 3
-7 -12 0 52.6952 6.84336 6
-7 -12 0 67.7817 6.93781 4
-7 -12 0 51.0752 6.25409 7
-7 12 0 54.1041 7.01599 5
7 12 0 63.8897 3.13475 8
7 12 0 59.0015 7.20492 6
-7 12 0 59.1099 2.17772 7
-7 12 0 62.818 5.71933 2
-7 12 0 52.9114 7.87981 10
7 12 0 55.0206 7.43211 6
7 12 0 72.0367 8.814 5
-7 12 0 55.961 2.21989 7
-7 12 0 59.024 4.44531 6
7 12 0 53.652 6.20867 9
7 12 0 57.4219 7.06013 2
-8 -12 0 110.922 7.40276 7
-8 -12 0 119.215 8.77164 6
-8 -12 0 111 9.37056 4
8 -12 0 106.689 7.70071 4
8 -12 0 102.123 6.77351 6
-8 -12 0 101.08 5.98531 3
8 -12 0 120.642 10.2987 3
-8 12 0 116.61 7.75886 2
-8 12 0 108.547 3.73936 7
8 12 0 122.156 8.59113 9
-8 12 0 136.422 10.8586 10
8 12 0 120.44 8.48536 5
8 12 0 104.841 8.33724 6
8 12 0 117.459 9.23309 2
-8 12 0 112.852 8.80034 5
8 12 0 116.261 8.57219 6
-8 12 0 105.876 3.73065 7
-9 -12 0 56.9998 6.42788 7
-9 -12 0 58.9863 6.96188 4
-9 -12 0 56.3724 4.7082 3
9 -12 0 62.6921 5.14357 6
9 -12 0 69.9496 9.50652 3
-9 -12 0 65.9454 7.82211 6
9 -12 0 60.6594 5.21325 6
9 -12 0 64.5798 7.24436 4
-9 12 0 50.2922 8.37672 10
-9 12 0 59.939 7.77911 5
9 12 0 56.4526 9.18207 5
-9 12 0 57.8975 3.04761 7
9 12 0 59.9266 7.3259 6
-9 12 0 66.3845 6.12832 2
-9 12 0 56.9908 2.91295 7
9 12 0 61.5838 7.91815 2
9 12 0 64.1739 7.43888 6
-10 -12 0 29.1621 5.506 6
10 -12 0 23.5342 3.51239 6
10 -12 0 25.6339 5.06503 4
10 -12 0 31.8192 7.31716 3
-10 -12 0 34.9054 5.78277 4
10 -12 0 33.0987 4.16842 6
-10 -12 0 30.4919 3.75339 3
-10 -12 0 22.4687 4.55027 7
-10 12 0 32.645 7.29476 10
-10 12 0 37.6938 6.3565 5
10 12 0 22.0367 4.82953 6
-10 12 0 34.5214 5.53899 2
10 12 0 32.1765 6.37308 2
10 12 0 32.4671 6.13661 9
10 12 0 23.8028 4.90022 5
-10 12 0 24.7276 2.36823 7
10 12 0 18.5251 4.39675 6
11 -12 0 23.1221 3.23774 6
11 -12 0 28.1968 5.33642 4
11 -12 0 29.6759 3.82199 6
-11 -12 0 27.8297 5.18385 7
-11 -12 0 24.8188 5.44295 4
-11 -12 0 28.9965 3.65271 3
11 -12 0 29.5499 7.16084 3
11 12 0 31.0841 6.47617 2
11 12 0 28.0959 5.51056 6
-11 12 0 38.95 6.07821 2
11 12 0 31.4284 5.59757 5
11 12 0 28.5767 6.10514 9
-11 12 0 24.0344 6.5633 10
-12 -12 0 -2.1493 1.71529 3
12 -12 0 2.73889 3.57054 4
-12 -12 0 4.10773 3.55343 4
12 -12 0 -0.9168 1.39282 6
12 -12 0 3.66232 4.56254 3
12 -12 0 3.13124 1.43064 6
-12 12 0 6.14631 3.5467 2
-12 12 0 -4.0581 3.01241 8
-12 12 0 -1.4696 3.23734 5
12 12 0 -0.0581 2.96473 5
12 12 0 0.79469 3.24043 9
12 12 0 3.62661 3.8245 2
-13 -12 0 3.15881 6.3656 4
13 -12 0 -5.3845 3.48739 3
13 -12 0 1.49733 3.29064 4
13 12 0 4.2504 4.02005 2
13 12 0 -0.6329 3.93449 5
13 12 0 4.3085 7.36598 9
-13 12 0 4.16643 4.79257 8
-13 12 0 2.04334 2.87424 2
14 -12 0 19.9254 6.61681 3
14 -12 0 18.6298 5.03678 4
-14 -12 0 16.7166 6.2585 4
14 12 0 17.5886 5.80463 2
-14 12 0 13.7722 6.63285 8
-14 12 0 19.7786 5.03051 2
-15 -12 0 19.3139 5.85821 4
15 -12 0 14.3818 6.25785 3
15 -12 0 12.0871 5.58215 4
15 12 0 20.4103 6.72009 9
-15 12 0 20.2153 4.96167 2
-15 12 0 15.36 6.10892 8
15 12 0 18.0725 5.88183 2
-16 -12 0 19.3393 5.54047 4
16 -12 0 3.97552 6.05712 3
-16 12 0 22.1463 5.35169 2
16 12 0 18.629 6.98516 9
16 12 0 25.587 6.83725 2
-16 12 0 10.94 5.51923 8
0 -13 0 3.55465 2.09075 5
0 -13 0 -4.7848 1.54928 6
0 -13 0 -0.2589 0.94027 7
0 -13 0 0.17282 2.03013 3
0 -13 0 -0.575 0.82976 9
0 -13 0 -2.9583 1.84414 6
0 -13 0 -1.8352 1.58261 4
0 13 0 2.6454 1.5544 10
0 13 0 -4.1987 1.29092 6
0 13 0 0.05965 1.58836 6
0 13 0 1.08933 2.12347 2
0 13 0 -0.2207 0.70932 9
0 13 0 -1.3224 1.66392 8
-1 -13 0 6.65664 2.21803 5
1 -13 0 1.00542 1.01151 7
1 -13 0 1.46148 2.09398 4
-1 -13 0 1.40584 2.30975 6
1 -13 0 1.79249 2.03185 6
-1 -13 0 1.33685 1.99938 4
-1 -13 0 -2.9028 1.83341 3
1 -13 0 1.05462 1.95634 6
-1 -13 0 0.08686 1.30303 7
-1 -13 0 1.55417 2.17666 6
1 -13 0 -0.6943 2.15099 3
1 13 0 0.24883 1.36486 10
-1 13 0 -1.217 1.41597 10
1 13 0 1.11537 1.81247 8
-1 13 0 -1.4616 1.53792 6
-1 13 0 0.86399 2.17699 8
-1 13 0 1.75993 2.12823 2
1 13 0 1.81511 1.13759 9
-1 13 0 0.03224 0.81024 7
1 13 0 1.95103 2.05483 6
1 13 0 1.91743 2.35984 2
-1 13 0 0.14173 2.02206 5
1 13 0 3.47989 2.29324 6
2 -13 0 37.8322 5.18554 6
2 -13 0 27.919 4.11215 4
2 -13 0 38.5951 2.39036 7
-2 -13 0 34.2024 3.22373 7
-2 -13 0 40.4745 4.97002 3
-2 -13 0 40.4017 5.7817 6
-2 -13 0 47.6808 6.0605 6
-2 -13 0 35.1955 4.94022 5
2 -13 0 33.4688 5.37176 3
-2 -13 0 43.239 5.07334 4
2 -13 0 36.2011 5.16974 6
-2 13 0 28.0912 4.79329 8
2 13 0 32.8833 5.02025 2
-2 13 0 39.2406 2.31026 7
2 13 0 32.9071 5.04635 6
2 13 0 33.5715 3.48759 9
-2 13 0 41.2707 5.1191 6
-2 13 0 35.5267 4.75359 2
2 13 0 34.0842 5.95627 5
2 13 0 39.7693 5.59413 6
2 13 0 35.957 3.91132 10
2 13 0 35.4586 4.45146 8
-2 13 0 33.4076 4.71735 6
-2 13 0 41.7181 7.80768 10
-2 13 0 37.6329 5.36594 5
2 13 0 39.1504 4.60266 10
-3 -13 0 18.9537 4.11278 6
3 -13 0 12.2334 3.12791 4
3 -13 0 10.6638 1.16926 7
3 -13 0 9.06534 2.9795 6
-3 -13 0 12.8349 3.35525 4
3 -13 0 11.9234 3.75466 6
-3 -13 0 16.227 3.54438 6
-3 -13 0 7.83337 2.62216 5
-3 -13 0 15.0223 3.24056 3
-3 -13 0 14.5089 2.59956 7
3 -13 0 11.9021 3.6778 3
3 13 0 16.6923 2.49849 10
3 13 0 12.5526 3.26684 8
-3 13 0 11.5801 3.14744 2
-3 13 0 11.2402 3.0453 10
-3 13 0 10.8825 2.83942 6
3 13 0 15.075 3.63412 6
3 13 0 11.7462 3.69373 6
3 13 0 14.2271 3.42726 9
-3 13 0 7.4395 3.17624 8
3 13 0 17.7576 3.9993 2
-3 13 0 12.7405 3.57234 5
3 13 0 11.7255 3.00275 10
-4 -13 0 1.26114 1.40386 7
-4 -13 0 -0.7417 2.2522 6
-4 -13 0 0.91952 1.83101 3
4 -13 0 -0.8625 2.66528 3
-4 -13 0 -0.8616 2.24083 4
-4 -13 0 0.82477 1.62313 7
4 -13 0 1.3389 1.8449 6
-4 -13 0 2.33138 1.91191 5
4 -13 0 -0.9872 1.74128 4
4 13 0 0.26869 1.20431 10
4 13 0 -2.3186 1.33128 9
4 13 0 -1.0845 2.04381 6
4 13 0 -1.826 3.11156 5
-4 13 0 3.34318 1.94756 6
-4 13 0 -1.5246 1.93626 2
4 13 0 1.13543 1.70719 8
4 13 0 0.34482 1.28815 10
-4 13 0 -1.304 1.648 5
4 13 0 -0.4844 2.03547 6
4 13 0 -0.711 2.26078 2
-4 13 0 2.06768 2.4921 8
5 -13 0 1.94464 2.94329 3
5 -13 0 2.97882 2.19816 6
-5 -13 0 4.85419 2.8471 6
-5 -13 0 0.30068 1.92948 7
5 -13 0 3.43458 2.43734 6
5 -13 0 5.3685 2.4946 4
-5 -13 0 4.51383 1.87728 7
-5 -13 0 0.49608 2.47465 4
-5 -13 0 -2.5245 2.10026 6
-5 -13 0 0.58649 1.83863 3
-5 13 0 2.00596 2.34472 2
5 13 0 2.21496 1.55192 8
-5 13 0 5.29054 3.26365 8
-5 13 0 -0.2991 1.74243 6
5 13 0 1.46273 2.11692 9
-5 13 0 -0.3935 2.14423 5
5 13 0 0.8622 2.4059 2
5 13 0 2.03043 1.13335 10
5 13 0 4.02835 2.58991 6
5 13 0 3.80125 2.29499 5
5 13 0 1.19464 2.38276 6
5 13 0 1.39495 1.04177 10
6 -13 0 30.9517 6.27391 3
-6 -13 0 36.4086 4.51707 3
6 -13 0 32.232 4.64774 6
-6 -13 0 40.4726 4.69443 7
-6 -13 0 28.4356 5.33862 6
6 -13 0 38.016 5.32327 4
6 -13 0 29.1851 4.65874 6
-6 -13 0 33.5052 5.11112 4
6 13 0 25.288 4.97051 6
6 13 0 40.3518 3.36487 8
-6 13 0 37.837 6.65639 10
-6 13 0 35.849 5.79882 5
6 13 0 28.9811 4.53367 9
6 13 0 36.4429 6.91199 6
6 13 0 30.964 5.10405 5
6 13 0 34.0234 5.76582 2
-6 13 0 40.3959 5.3642 2
-6 13 0 33.2711 5.8881 8
7 -13 0 84.3399 6.59963 6
-7 -13 0 75.0318 8.44583 6
7 -13 0 87.2149 7.03127 4
7 -13 0 91.6895 11.4389 3
-7 -13 0 86.1938 7.37706 4
7 -13 0 80.5783 6.39694 6
-7 -13 0 87.4522 5.84034 3
-7 -13 0 90.9232 6.31825 7
7 13 0 75.8434 3.69936 8
7 13 0 91.8661 10.3565 2
7 13 0 91.6465 7.94379 6
7 13 0 93.4272 7.10454 9
-7 13 0 76.0421 5.45177 6
-7 13 0 78.2808 9.59756 10
-7 13 0 74.1437 9.90212 8
7 13 0 88.302 9.98018 5
7 13 0 77.9461 7.45386 6
-7 13 0 78.978 6.6169 2
-7 13 0 89.3228 8.28631 5
8 -13 0 4.71059 2.51841 6
-8 -13 0 9.02627 3.66451 4
-8 -13 0 6.74021 2.85319 6
8 -13 0 5.35427 3.04289 4
-8 -13 0 3.94725 2.38209 7
8 -13 0 8.74641 4.41242 6
-8 -13 0 8.1649 2.62756 3
8 -13 0 11.1765 4.7606 3
8 13 0 8.01464 3.24238 5
-8 13 0 5.97941 3.24736 2
8 13 0 6.29252 3.40731 9
-8 13 0 5.81194 3.58019 5
-8 13 0 1.25385 3.48722 8
8 13 0 3.69111 2.76558 6
-8 13 0 8.62463 4.43736 10
8 13 0 6.24421 3.36857 6
8 13 0 5.24826 3.63741 2
9 -13 0 3.85832 3.87571 3
-9 -13 0 -0.8804 2.28836 7
-9 -13 0 -0.0014 1.80874 3
-9 -13 0 3.28359 3.42444 6
9 -13 0 -1.0233 2.21583 4
9 -13 0 -0.419 1.72993 6
-9 -13 0 -1.9359 2.8977 4
9 -13 0 5.21592 2.14717 6
9 13 0 3.33564 3.23109 9
-9 13 0 -0.2188 3.39984 8
-9 13 0 -2.5017 2.42491 5
-9 13 0 0.28864 3.32578 10
9 13 0 -5.6459 2.65096 6
-9 13 0 0.27891 2.269 2
9 13 0 2.87538 2.54058 6
9 13 0 2.73218 3.2654 2
9 13 0 -3.3871 2.35985 5
10 -13 0 23.8227 6.66988 3
10 -13 0 22.0665 4.20932 6
-10 -13 0 24.6725 5.46787 4
10 -13 0 28.6131 5.46541 4
-10 -13 0 28.7259 4.89174 7
10 -13 0 30.6166 4.39034 6
-10 -13 0 25.3777 3.81921 3
10 13 0 21.431 5.35746 9
10 13 0 31.0139 5.42716 5
-10 13 0 25.529 6.35189 8
10 13 0 24.5574 5.01172 6
-10 13 0 25.0975 8.5987 5
10 13 0 16.1004 5.58802 6
-10 13 0 26.7036 6.78784 10
10 13 0 25.1138 5.87461 2
-10 13 0 29.4486 5.34585 2
-10 13 0 22.1282 1.49024 7
11 -13 0 1.91057 3.15877 4
-11 -13 0 -0.0851 2.89068 4
11 -13 0 2.90631 1.88723 6
-11 -13 0 3.59644 2.15413 3
11 -13 0 4.85501 4.64743 3
-11 -13 0 -2.0087 2.53768 7
11 -13 0 -0.6189 1.85347 6
-11 13 0 3.05968 3.87427 8
11 13 0 -0.2088 3.55311 2
-11 13 0 3.53216 3.10437 5
11 13 0 7.20462 3.37041 5
-11 13 0 3.63586 3.26168 2
11 13 0 -3.27 2.71881 9
11 13 0 -6.1157 2.50473 6
-11 13 0 5.21665 4.03113 10
-12 -13 0 2.57789 2.67854 3
12 -13 0 -5.7784 3.54926 3
12 -13 0 -3.3671 1.6092 6
-12 -13 0 0.61537 2.87329 4
12 -13 0 2.85272 3.53932 4
12 13 0 -1.5738 3.38705 2
12 13 0 -3.5525 3.10461 5
-12 13 0 4.08539 2.91442 2
12 13 0 7.18722 4.37352 9
-12 13 0 -2.7734 3.04064 8
13 -13 0 42.4682 9.17355 3
-13 -13 0 27.4741 6.23677 4
13 -13 0 36.5278 6.38791 4
13 13 0 26.4813 6.49475 5
-13 13 0 15.8639 6.19074 8
-13 13 0 39.9252 6.56381 2
13 13 0 39.3926 7.68479 9
13 13 0 38.2016 7.62474 2
14 -13 0 6.20282 8.44673 3
14 -13 0 21.0161 5.52247 4
-14 -13 0 19.1034 5.82771 4
-14 13 0 13.0074 5.6682 8
14 13 0 22.9546 6.26336 9
14 13 0 20.605 6.29604 2
15 -13 0 16.7327 5.78146 3
-15 13 0 2.42398 4.91387 8
15 13 0 3.85048 4.60485 2
15 13 0 -2.67 3.73418 9
-15 13 0 1.42387 6.27082 2
0 -14 0 11.0218 1.90082 7
0 -14 0 10.0272 3.13912 4
0 -14 0 9.98734 1.39804 9
0 -14 0 13.4064 3.70394 3
0 -14 0 17.2461 4.61238 6
0 -14 0 18.7583 4.16214 6
0 14 0 6.93571 2.80915 8
0 14 0 12.5675 3.51243 2
0 14 0 9.27878 3.17724 6
0 14 0 12.8407 3.43933 6
0 14 0 13.3567 4.30342 5
0 14 0 21.8603 3.49969 10
-1 -14 0 14.8845 3.49533 4
-1 -14 0 11.8258 2.19399 7
1 -14 0 9.09593 3.03481 6
1 -14 0 10.7351 3.40131 3
-1 -14 0 7.42482 2.92534 6
1 -14 0 8.30904 2.86049 4
-1 -14 0 11.3899 3.33493 3
1 -14 0 8.06638 3.17401 6
-1 -14 0 15.7428 4.15263 6
1 -14 0 9.85341 1.68114 7
1 14 0 7.7542 3.0575 2
-1 14 0 11.9885 3.32882 2
1 14 0 11.6495 3.4913 5
1 14 0 8.03657 2.999 6
1 14 0 9.47168 2.39437 10
-1 14 0 14.3533 3.80166 6
-1 14 0 12.0201 5.44385 5
-1 14 0 10.6947 3.22862 10
1 14 0 14.8303 3.31218 8
1 14 0 10.6491 3.01819 10
-1 14 0 13.3102 3.33262 6
1 14 0 12.2002 1.94084 9
-1 14 0 8.08987 3.26796 8
-2 -14 0 5.40573 2.67546 6
2 -14 0 4.35727 2.41346 4
-2 -14 0 3.9524 2.71889 4
2 -14 0 4.05583 3.13067 3
-2 -14 0 4.6894 2.71906 3
-2 -14 0 4.35333 1.68751 7
2 -14 0 5.26394 2.78955 6
-2 -14 0 1.30383 2.63493 6
2 -14 0 4.13831 2.55133 6
2 -14 0 4.20444 1.10405 7
2 14 0 0.67913 2.27177 5
2 14 0 7.68594 2.49906 10
-2 14 0 6.93628 2.87171 2
-2 14 0 2.76936 2.35894 10
2 14 0 6.35744 2.89165 6
-2 14 0 5.03238 2.5758 6
2 14 0 4.1143 2.78029 2
2 14 0 6.82132 2.80966 6
2 14 0 4.52261 1.83483 10
-2 14 0 5.8818 3.01213 5
-2 14 0 6.44937 3.2558 8
2 14 0 2.55099 1.67547 9
2 14 0 5.92377 2.5163 8
-3 -14 0 12.8316 2.73525 7
3 -14 0 10.2858 3.79958 3
-3 -14 0 14.1384 4.01775 6
3 -14 0 9.30971 3.43347 6
3 -14 0 9.01575 0.86357 7
3 -14 0 8.96343 3.15421 6
-3 -14 0 13.9027 3.2454 3
-3 -14 0 9.16302 3.31651 4
3 -14 0 7.4648 2.84635 4
-3 -14 0 15.3932 2.69375 7
-3 -14 0 12.848 3.53768 6
-3 14 0 14.6351 3.91022 5
3 14 0 9.17463 2.40823 9
3 14 0 4.52472 2.93673 6
3 14 0 8.63225 2.68624 8
3 14 0 8.15288 2.09443 10
3 14 0 12.2598 3.80953 5
3 14 0 7.66495 2.40443 10
3 14 0 7.15284 3.19813 6
3 14 0 11.0353 3.79546 2
-3 14 0 12.9866 3.43055 2
-3 14 0 9.90396 3.72201 8
-4 -14 0 532.41 22.7833 6
-4 -14 0 588.192 16.7555 7
-4 -14 0 548.528 20.2926 7
-4 -14 0 584.196 18.7117 4
4 -14 0 580.462 18.7024 4
4 -14 0 545.641 19.3333 6
-4 -14 0 567.171 18.0214 3
-4 -14 0 608.384 22.5001 6
4 -14 0 600.333 21.6622 3
4 -14 0 561.194 19.7686 6
4 14 0 575.66 20.7614 6
-4 14 0 549.617 18.5873 2
4 14 0 565.751 20.9167 6
4 14 0 549.776 23.2652 5
-4 14 0 582.571 19.1155 6
-4 14 0 570.53 20.7466 8
4 14 0 581.089 19.9391 2
4 14 0 564.301 16.2814 10
4 14 0 563.667 17.1327 9
-4 14 0 530.509 20.4096 5
-5 -14 0 -1.9096 2.31469 4
5 -14 0 2.83214 3.38571 3
5 -14 0 2.09517 2.33097 4
-5 -14 0 -1.9718 2.22807 6
5 -14 0 -1.8509 1.85693 6
-5 -14 0 -0.1455 1.99174 3
5 -14 0 -0.2939 1.91695 6
-5 -14 0 2.50317 1.95601 7
-5 14 0 -0.7664 2.45641 10
5 14 0 0.95909 2.23157 9
-5 14 0 0.72015 1.67025 6
5 14 0 -1.4315 1.7002 8
-5 14 0 1.56557 3.1356 8
5 14 0 -1.7306 2.30365 2
5 14 0 0.6968 1.15395 10
-5 14 0 1.53005 2.38409 5
5 14 0 1.49069 1.13715 10
5 14 0 -4.1063 1.95585 6
5 14 0 -2.3855 2.29063 6
-5 14 0 -2.7494 2.15752 2
5 14 0 -0.4011 3.24116 5
6 -14 0 299.114 13.1496 6
-6 -14 0 299.078 15.1898 6
-6 -14 0 305.088 11.8135 3
-6 -14 0 298.989 13.3613 4
6 -14 0 273.566 12.671 4
-6 -14 0 297.926 11.8824 7
6 -14 0 288.867 13.1321 6
6 14 0 274.413 12.1122 9
-6 14 0 273.353 14.4138 5
-6 14 0 313.379 13.2222 2
-6 14 0 267.461 15.7651 6
6 14 0 289.51 9.79407 8
6 14 0 287.969 16.0826 6
6 14 0 301.673 14.188 5
6 14 0 273.82 14.3643 6
-6 14 0 301.791 21.9429 8
-6 14 0 309.308 16.528 10
-7 -14 0 75.4017 6.89032 4
7 -14 0 73.4603 7.59509 4
-7 -14 0 62.29 7.75661 6
7 -14 0 63.7448 9.02512 3
-7 -14 0 73.3257 5.92499 7
7 -14 0 70.8328 6.50618 6
7 -14 0 78.1924 6.87453 6
-7 -14 0 70.3764 5.68803 3
7 14 0 90.622 10.9875 6
7 14 0 81.5562 7.60119 5
-7 14 0 69.9959 5.5108 6
-7 14 0 71.0447 9.6505 10
-7 14 0 73.0173 8.96339 8
7 14 0 71.5559 8.40137 6
7 14 0 73.3674 3.71729 8
7 14 0 80.5295 7.03089 9
-7 14 0 74.3346 8.9354 5
7 14 0 71.8224 8.5362 2
-7 14 0 64.3193 6.98077 2
-8 -14 0 26.7292 5.69253 6
-8 -14 0 41.7947 4.95796 3
-8 -14 0 39.5658 5.15761 7
8 -14 0 40.5342 7.84774 3
8 -14 0 38.2349 5.66535 4
8 -14 0 40.2811 6.42295 6
8 -14 0 37.7117 5.09081 6
-8 -14 0 37.3184 6.00661 4
-8 14 0 43.7403 6.81957 2
-8 14 0 30.0107 6.50443 8
8 14 0 38.9166 6.01466 9
8 14 0 39.804 6.75552 2
8 14 0 28.6479 5.39923 5
-8 14 0 44.6868 8.0582 10
8 14 0 33.4855 5.84305 6
-8 14 0 35.6415 4.20714 6
-8 14 0 51.97 7.63884 5
8 14 0 48.3334 7.11849 6
-9 -14 0 -0.2827 3.15655 4
-9 -14 0 3.85209 2.17813 3
9 -14 0 1.20706 4.01414 3
9 -14 0 0.79231 2.41287 6
9 -14 0 -2.3356 2.37174 4
-9 -14 0 6.04992 2.89274 7
9 -14 0 1.40043 2.14199 6
9 14 0 0.98994 2.51445 5
9 14 0 5.15141 3.91392 2
9 14 0 5.61891 3.84363 6
-9 14 0 7.21407 4.40613 8
9 14 0 3.12326 3.36031 9
-9 14 0 -1.8579 3.69858 10
9 14 0 0.8854 2.96085 6
-9 14 0 -0.1573 2.37898 2
10 -14 0 2.52345 2.32014 6
10 -14 0 6.76597 4.77644 3
-10 -14 0 -0.0304 3.50372 4
-10 -14 0 3.08452 2.61246 7
10 -14 0 0.30962 3.00777 4
-10 -14 0 1.4063 1.91383 3
10 -14 0 -2.1702 2.10912 6
10 14 0 3.3814 3.38186 9
10 14 0 1.88468 3.06692 6
-10 14 0 1.4615 3.18893 5
-10 14 0 -3.0632 3.6493 10
-10 14 0 -1.0309 3.68779 8
-10 14 0 6.11001 3.36501 2
10 14 0 -0.4879 3.12117 5
10 14 0 7.39667 4.36736 2
11 -14 0 4.20093 2.49171 6
11 -14 0 0.33776 2.93095 4
-11 -14 0 -0.9799 1.95873 3
-11 -14 0 1.14707 3.48867 4
11 -14 0 -1.0404 3.74634 3
11 14 0 -5.5171 3.2382 5
-11 14 0 0.08341 2.70322 2
-11 14 0 -0.6772 3.56979 8
11 14 0 0.10452 3.12879 9
11 14 0 -3.8715 3.49223 2
-12 -14 0 5.76263 4.11121 4
12 -14 0 5.14805 2.54473 6
12 -14 0 7.07193 4.06439 4
12 14 0 2.59249 4.34402 5
-12 14 0 2.59983 4.37853 8
12 14 0 -0.6732 3.65881 9
-12 14 0 8.36 3.85479 2
-13 -14 0 218.598 13.9865 4
13 -14 0 166.009 21.8287 3
-13 14 0 139.785 17.7478 8
-13 14 0 207.866 12.731 2
-14 -14 0 41.8302 7.64437 4
14 -14 0 23.5312 6.7893 4
14 -14 0 50.0995 9.78947 3
-14 14 0 40.5131 6.79538 2
14 14 0 42.3815 8.31999 9
14 14 0 44.6873 8.92636 2
-14 14 0 41.2673 8.44769 8
-15 -14 0 28.1065 6.78858 4
15 -14 0 8.13753 6.72846 3
-15 14 0 29.7741 5.8928 2
15 14 0 31.007 7.42344 9
-15 14 0 14.2952 5.8879 8
15 14 0 23.8135 6.63164 2
0 -15 0 0.02508 2.43188 3
0 -15 0 1.8674 2.34533 4
0 -15 0 3.6868 1.44628 7
0 -15 0 0.5104 2.44404 6
0 -15 0 -0.3209 2.53584 6
0 15 0 -0.6959 2.2638 5
0 15 0 -0.0992 2.15621 6
0 15 0 -0.2475 2.20284 8
0 15 0 -3.4138 1.41825 10
0 15 0 -1.8993 1.89647 10
0 15 0 -1.8253 2.05979 2
-1 -15 0 93.0569 8.28123 6
-1 -15 0 87.6071 5.38155 7
-1 -15 0 78.0881 7.40337 6
1 -15 0 81.3785 7.47594 6
1 -15 0 82.7081 4.09441 7
-1 -15 0 90.6869 6.83122 4
1 -15 0 87.887 4.3102 7
-1 -15 0 88.43 4.77009 7
1 -15 0 84.8569 7.47881 3
1 -15 0 83.3082 6.70041 4
-1 -15 0 90.5513 7.42235 3
1 -15 0 75.531 7.08794 6
1 15 0 77.8218 7.21852 6
-1 15 0 84.0651 7.25173 6
1 15 0 91.0346 6.93875 8
-1 15 0 81.8331 6.89516 2
1 15 0 88.5673 6.05388 10
1 15 0 81.6349 4.25577 9
1 15 0 83.0579 7.69335 6
1 15 0 91.1882 7.10269 10
1 15 0 83.2395 7.15676 2
-1 15 0 72.5158 8.20172 5
-1 15 0 80.6297 7.24122 10
-1 15 0 83.986 7.50506 10
1 15 0 94.2315 7.89222 5
-1 15 0 102.141 7.71482 8
-2 -15 0 29.6721 3.8786 7
2 -15 0 31.7765 5.33621 6
-2 -15 0 31.6116 4.85451 4
-2 -15 0 28.58 5.6021 6
2 -15 0 28.6726 4.61603 4
-2 -15 0 33.9604 5.66049 6
-2 -15 0 27.6953 3.36871 7
-2 -15 0 31.4838 5.04572 3
2 -15 0 30.9764 2.183 7
2 -15 0 31.15 2.15298 7
2 -15 0 38.1856 6.24241 3
-2 15 0 35.928 5.35076 2
-2 15 0 33.8364 5.79889 5
2 15 0 35.728 5.04359 8
2 15 0 37.2632 5.60281 2
2 15 0 37.8785 6.03019 5
2 15 0 31.9568 4.11782 10
-2 15 0 33.8714 5.75696 8
-2 15 0 32.7942 6.21431 10
2 15 0 27.6222 4.42171 10
2 15 0 29.2267 5.41399 6
-2 15 0 35.8143 5.27129 6
2 15 0 35.2699 3.72726 9
2 15 0 33.4482 8.29428 6
3 -15 0 607.936 21.6598 6
3 -15 0 557.88 20.8578 6
-3 -15 0 605.559 16.948 7
-3 -15 0 621.913 19.9191 3
-3 -15 0 598.859 25.8479 6
-3 -15 0 595.347 18.8726 7
3 -15 0 614.492 22.3577 3
-3 -15 0 596.377 22.6295 6
3 -15 0 653.456 20.1834 4
-3 -15 0 585.407 19.3731 4
-3 15 0 605.029 19.9986 2
3 15 0 587.636 17.1721 9
-3 15 0 595.806 22.7104 10
3 15 0 626.064 19.2429 8
3 15 0 580.787 20.6194 2
3 15 0 607.132 22.2625 6
3 15 0 617.549 21.9352 5
-3 15 0 600.907 21.5709 8
3 15 0 596.993 21.9666 6
3 15 0 605.748 17.4021 10
3 15 0 581.043 18.4248 10
-3 15 0 607.423 22.2047 5
-4 -15 0 3.77247 2.84235 6
-4 -15 0 0.15112 2.42099 3
-4 -15 0 2.3604 1.86247 7
-4 -15 0 -0.3382 1.81342 7
4 -15 0 0.38635 2.3374 6
-4 -15 0 4.24107 3.27685 6
4 -15 0 0.42477 2.29039 4
4 -15 0 4.95575 3.85086 3
-4 -15 0 -0.0178 2.73621 4
4 -15 0 4.34175 2.8152 6
4 15 0 9.10886 2.72169 9
-4 15 0 4.97325 3.73525 8
-4 15 0 5.37508 3.16673 10
4 15 0 2.11044 1.99815 8
4 15 0 4.63766 3.08343 6
-4 15 0 3.82945 3.02843 2
4 15 0 4.98026 3.47163 2
-4 15 0 -2.3632 2.24185 5
4 15 0 4.02639 2.95971 5
4 15 0 -1.5629 2.48663 6
-5 -15 0 78.5182 5.73594 7
-5 -15 0 80.1096 6.44197 3
5 -15 0 74.6292 7.88863 6
-5 -15 0 70.2858 8.65012 4
-5 -15 0 78.2067 11.1547 6
5 -15 0 78.6375 6.84145 4
5 -15 0 69.0261 9.07856 3
5 -15 0 81.9339 7.20939 6
5 15 0 79.0708 4.39852 10
5 15 0 73.5229 4.0705 10
-5 15 0 69.8112 8.93073 10
5 15 0 99.4354 8.56024 6
-5 15 0 70.5792 7.39996 2
5 15 0 76.1411 8.534 6
5 15 0 82.6041 8.76686 2
5 15 0 81.8045 6.29951 9
-5 15 0 86.456 6.77798 6
-5 15 0 85.7999 8.09601 5
5 15 0 69.8363 8.20184 5
6 -15 0 154.05 9.54958 4
-6 -15 0 154.85 9.77446 4
6 -15 0 144.846 11.6727 3
-6 -15 0 143.103 8.2852 3
-6 -15 0 150.43 11.267 6
6 -15 0 131.841 9.3383 6
6 -15 0 139.79 9.55018 6
-6 -15 0 149.902 8.09569 7
-6 15 0 144.34 10.8463 8
6 15 0 160.412 10.9552 6
6 15 0 135.78 6.66582 8
-6 15 0 160.566 12.3247 10
-6 15 0 140.927 10.6342 5
-6 15 0 153.599 9.34384 2
6 15 0 139.652 10.1003 2
-6 15 0 142.624 8.78386 6
6 15 0 152.67 10.3832 5
6 15 0 149.835 8.95407 9
6 15 0 150.375 10.7933 6
7 -15 0 -4.6177 2.15846 6
7 -15 0 1.72354 2.71401 4
-7 -15 0 -1.5906 2.01519 3
7 -15 0 -1.9296 3.31204 3
-7 -15 0 -1.2556 3.08971 4
-7 -15 0 -0.2338 1.80435 7
7 -15 0 -0.7501 2.13813 6
-7 -15 0 0.08699 2.5105 6
7 15 0 1.253 3.4203 2
-7 15 0 3.06 4.05321 10
-7 15 0 -1.6316 3.25495 8
7 15 0 1.45207 1.38641 8
7 15 0 8.22296 3.74564 6
-7 15 0 -1.4876 2.32906 5
7 15 0 3.52052 3.00833 5
-7 15 0 -0.3179 1.7578 6
7 15 0 -6.2398 3.06434 6
7 15 0 -0.1669 2.44267 9
-7 15 0 -1.8544 2.68149 2
8 -15 0 39.4861 7.49102 6
-8 -15 0 51.8973 8.07836 6
-8 -15 0 53.6166 7.31475 4
8 -15 0 50.2335 7.11315 6
8 -15 0 49.3399 8.91549 3
8 -15 0 50.6011 6.71227 4
-8 -15 0 53.0305 5.88674 3
-8 -15 0 42.3063 6.08101 7
8 15 0 55.3282 7.25524 5
8 15 0 62.1697 8.23709 6
-8 15 0 49.5077 10.0369 10
8 15 0 49.9285 6.79412 9
-8 15 0 46.0034 7.99089 8
8 15 0 39.7118 6.84781 2
8 15 0 39.8656 7.24729 6
-8 15 0 53.1762 6.93219 2
9 -15 0 20.6723 6.30737 3
9 -15 0 27.3676 4.70491 6
-9 -15 0 28.2458 4.23314 3
-9 -15 0 20.3113 5.13317 4
9 -15 0 14.2938 4.19814 4
9 -15 0 23.8701 4.63857 6
-9 -15 0 23.3906 4.58749 7
-9 15 0 18.6606 5.95278 10
-9 15 0 24.9641 5.04769 2
9 15 0 24.6501 5.41454 6
-9 15 0 15.9503 5.46383 8
9 15 0 12.8697 4.85871 2
9 15 0 22.9286 5.1762 5
9 15 0 19.8299 4.74674 9
-9 15 0 17.8061 4.7246 5
10 -15 0 131.683 10.357 6
-10 -15 0 127.812 7.66531 3
-10 -15 0 149.201 10.7894 4
10 -15 0 137.362 15.1848 3
-10 -15 0 138.377 9.70757 7
10 -15 0 127.864 9.80092 4
10 15 0 131.119 11.2495 6
10 15 0 140.144 10.8592 5
10 15 0 134.455 11.5324 2
10 15 0 151.856 10.7844 9
-10 15 0 155.288 10.3287 2
-10 15 0 143.083 12.0738 8
11 -15 0 27.1632 4.84807 6
-11 -15 0 29.941 4.15561 3
11 15 0 13.6122 4.7209 5
-11 15 0 29.3312 5.69897 2
11 15 0 18.0015 5.21058 9
12 -15 0 210.506 17.7003 3
12 -15 0 253.507 15.3303 6
12 -15 0 266.512 14.3804 4
12 15 0 232.17 14.887 5
12 15 0 253.674 17.3946 2
12 15 0 247.143 15.0602 9
-12 15 0 246.552 13.5617 2
-13 -15 0 49.7655 8.18519 4
13 -15 0 75.536 12.3705 3
13 -15 0 52.5082 7.68518 4
-13 15 0 36.2417 8.28288 8
13 15 0 59.6848 8.93447 9
13 15 0 50.9844 8.7996 2
-13 15 0 61.2535 8.88695 2
-14 -15 0 4.84641 4.40884 4
14 -15 0 -2.5966 5.0314 3
14 15 0 6.543 5.02285 9
-14 15 0 15.9833 4.72066 2
14 15 0 -1.1588 4.41152 2
-14 15 0 9.10775 5.66255 8
0 -16 0 2.12945 2.49801 4
0 -16 0 2.93595 2.88784 6
0 -16 0 6.31451 3.35324 3
0 -16 0 3.55343 3.04453 6
0 16 0 5.59249 3.1712 8
0 16 0 -1.6938 2.50544 2
0 16 0 4.70565 2.99427 10
0 16 0 -0.7727 2.1892 5
0 16 0 6.07809 2.78334 10
-1 -16 0 3.24596 1.85998 7
1 -16 0 3.77473 1.3339 7
1 -16 0 1.75612 3.4394 3
-1 -16 0 2.60289 3.17704 3
-1 -16 0 6.95879 3.48097 6
1 -16 0 4.90442 1.37639 7
1 -16 0 4.18404 3.04882 6
-1 -16 0 3.56543 3.25033 6
-1 -16 0 5.28639 2.91073 4
1 -16 0 -0.0871 2.29759 4
1 -16 0 2.24235 3.25047 6
-1 -16 0 3.356 1.7146 7
-1 16 0 0.28953 2.53962 2
1 16 0 6.9827 2.9073 10
-1 16 0 1.91454 2.63452 8
1 16 0 1.71077 2.76342 6
1 16 0 0.1572 2.88616 2
1 16 0 -0.6828 2.26392 5
1 16 0 0.621 1.99468 10
-1 16 0 4.84101 3.18825 5
1 16 0 3.10057 2.76458 8
-1 16 0 2.7968 2.49091 6
2 -16 0 97.3285 7.59262 4
2 -16 0 91.3238 8.27828 6
-2 -16 0 99.4133 6.22032 7
2 -16 0 89.8548 3.34122 7
-2 -16 0 95.0635 7.67059 3
-2 -16 0 95.1569 8.53492 6
2 -16 0 93.8005 3.42943 7
-2 -16 0 105.163 5.71298 7
-2 -16 0 99.8663 7.81065 4
-2 -16 0 110.323 9.23215 6
2 -16 0 90.8832 8.33987 6
2 -16 0 82.8558 9.22054 3
-2 16 0 94.7271 8.67908 5
2 16 0 97.717 7.29021 10
-2 16 0 100.785 8.66992 10
-2 16 0 89.6292 7.75224 6
2 16 0 95.0082 5.36159 9
2 16 0 102.016 8.91864 6
2 16 0 83.8546 10.2349 6
-2 16 0 101.809 7.99915 2
2 16 0 88.5922 6.20349 10
2 16 0 93.5744 7.2755 8
2 16 0 104.029 8.79367 5
-2 16 0 105.118 8.64975 8
3 -16 0 532.613 20.4851 6
-3 -16 0 547.387 15.9704 7
3 -16 0 541.13 18.9802 4
-3 -16 0 520.751 21.3851 6
-3 -16 0 543.42 18.9907 4
3 -16 0 537.508 25.0661 3
-3 -16 0 549.383 22.2412 6
-3 -16 0 505.517 19.0807 7
3 -16 0 534.159 20.7768 6
-3 -16 0 547.625 19.0548 3
-3 16 0 577.151 19.6226 2
3 16 0 503.595 16.1629 10
3 16 0 551.179 18.2351 8
3 16 0 537.698 17.8101 10
3 16 0 519.594 15.9512 9
-3 16 0 519.007 21.5623 10
3 16 0 543.793 21.6277 6
3 16 0 515.416 20.9488 6
3 16 0 585.499 21.7112 5
3 16 0 519.368 19.8654 2
-3 16 0 514.193 20.3558 8
-3 16 0 545.005 21.4897 5
-3 16 0 522.781 22.4519 6
-4 -16 0 12.1375 2.74178 7
-4 -16 0 6.11992 3.35638 3
4 -16 0 13.0492 4.97242 3
4 -16 0 9.26406 3.73523 6
-4 -16 0 8.24192 3.89219 6
4 -16 0 7.77361 3.71883 6
4 -16 0 14.0512 3.86749 4
4 16 0 13.0436 4.39642 6
4 16 0 11.7668 4.27787 2
-4 16 0 14.5727 5.48084 8
4 16 0 8.32386 3.56539 5
4 16 0 12.0032 2.88457 10
-4 16 0 10.3055 4.49995 10
-4 16 0 2.04599 2.94796 6
4 16 0 4.75632 2.72522 8
4 16 0 11.8143 4.17832 6
-4 16 0 9.04638 3.8193 5
4 16 0 12.033 2.58253 10
4 16 0 9.11808 2.91665 9
5 -16 0 19.0099 4.24759 4
5 -16 0 21.0415 4.51862 6
5 -16 0 12.2047 5.20421 3
-5 -16 0 21.964 5.23401 6
-5 -16 0 13.3781 4.09177 4
-5 -16 0 19.7632 3.54325 7
-5 -16 0 24.2462 4.55704 3
-5 16 0 18.9623 4.51781 2
5 16 0 25.9128 6.07963 6
5 16 0 8.68456 3.89767 5
5 16 0 22.6113 3.73375 8
5 16 0 15.6817 2.49304 10
5 16 0 19.7696 2.58444 10
-5 16 0 16.1523 4.95487 8
5 16 0 21.7463 5.52879 2
-5 16 0 13.0065 4.56218 5
5 16 0 18.5867 3.70474 9
-5 16 0 25.8673 6.19602 10
-5 16 0 15.4873 3.66241 6
5 16 0 18.8532 4.94492 6
-6 -16 0 2.23038 3.15403 4
6 -16 0 -3.8438 2.38349 4
6 -16 0 -1.9712 2.56411 6
6 -16 0 -2.9528 3.1372 3
6 -16 0 1.79036 2.55978 6
-6 -16 0 3.33124 2.17583 7
-6 -16 0 -1.2293 2.11382 3
-6 16 0 3.81258 3.75776 10
-6 16 0 0.02565 2.90648 5
6 16 0 1.4557 3.56473 6
6 16 0 1.54131 2.88354 5
6 16 0 1.19625 1.80695 8
-6 16 0 1.88543 2.37318 6
6 16 0 5.20006 3.50362 6
6 16 0 2.08442 3.53866 2
-6 16 0 0.60177 2.90609 2
-6 16 0 -5.7419 2.79788 8
6 16 0 -0.2219 1.92007 9
-7 -16 0 51.1892 7.23823 4
-7 -16 0 32.2689 4.81518 7
-7 -16 0 33.7164 6.45064 6
-7 -16 0 41.661 5.43983 3
7 -16 0 30.5886 5.67193 4
7 -16 0 35.6314 5.84818 6
7 -16 0 39.8269 6.10007 6
7 -16 0 44.9398 8.26701 3
-7 16 0 45.3177 7.83529 8
7 16 0 37.3017 3.23416 8
-7 16 0 39.7223 12.1339 10
7 16 0 45.9284 6.18286 9
7 16 0 52.7385 7.57037 5
-7 16 0 38.8158 6.2807 2
7 16 0 45.0852 7.30089 2
7 16 0 45.263 7.12736 6
-7 16 0 38.7976 7.10651 5
7 16 0 27.1028 9.75249 6
8 -16 0 4.96706 3.23911 4
-8 -16 0 1.6654 2.1243 3
8 -16 0 -5.8461 2.06407 6
-8 -16 0 4.09235 2.65199 7
8 -16 0 7.00899 3.67738 6
-8 -16 0 -0.4639 3.22188 4
8 -16 0 0.01243 4.03272 3
8 16 0 1.52346 3.58911 2
-8 16 0 1.00925 2.90297 2
-8 16 0 -1.2853 3.81819 10
-8 16 0 2.40599 4.15084 8
8 16 0 -0.2287 2.6218 9
8 16 0 2.27801 3.22205 6
8 16 0 4.69243 3.57659 5
-8 16 0 -0.2958 3.37592 5
-9 -16 0 4.10751 2.91953 7
9 -16 0 4.83096 4.72729 3
9 -16 0 6.00149 3.32479 4
-9 -16 0 5.78461 2.5278 3
-9 -16 0 3.76681 3.91081 4
-9 16 0 3.48887 4.05687 8
9 16 0 5.84929 3.46405 6
-9 16 0 4.05408 3.26769 2
9 16 0 3.12585 3.67336 9
9 16 0 7.57961 3.78083 5
9 16 0 7.46728 4.35144 2
10 -16 0 11.5326 9.21463 3
-10 -16 0 14.2769 3.28148 3
10 -16 0 9.60661 4.57206 4
-10 16 0 19.4943 4.85337 2
10 16 0 27.7215 5.9514 9
10 16 0 31.0862 8.68793 5
10 16 0 27.3318 7.51078 2
11 -16 0 -6.3779 3.21596 4
-11 -16 0 10.3459 5.0009 4
11 -16 0 -5.1358 5.05586 3
-11 16 0 8.028 3.49089 2
-11 16 0 -2.2119 3.55165 8
11 16 0 11.5048 4.94164 9
11 16 0 -2.7109 4.65479 2
11 16 0 9.81422 4.99255 5
12 -16 0 16.8313 7.11835 3
-12 -16 0 2.52455 4.36968 4
12 -16 0 7.30357 4.7412 4
-12 16 0 13.0878 6.00156 8
12 16 0 1.03317 4.56518 2
-13 -16 0 6.75214 4.79365 4
13 -16 0 9.84684 6.32847 3
13 16 0 12.7595 5.37019 2
-13 16 0 19.6983 6.55956 8
13 16 0 1.9325 4.60263 9
14 -16 0 11.9504 6.36327 3
-14 -16 0 8.74248 5.49766 4
14 16 0 5.02661 5.26199 2
-14 16 0 3.46544 3.54098 2
14 16 0 9.62681 5.09078 9
-14 16 0 7.11697 4.93358 8
0 -17 0 3.75436 3.11131 6
0 -17 0 2.81653 2.83357 4
0 -17 0 1.11499 3.06214 6
0 -17 0 1.73659 1.5626 7
0 17 0 -4.2398 2.60131 5
0 17 0 0.91117 2.7967 8
0 17 0 -0.0967 2.35961 6
0 17 0 1.99917 3.11653 2
-1 -17 0 -2.3496 2.41674 4
1 -17 0 -0.6231 2.61662 3
-1 -17 0 -0.6527 3.2219 6
1 -17 0 2.47573 2.97849 6
1 -17 0 -2.3498 2.41209 4
-1 -17 0 -0.0394 0.97653 9
-1 -17 0 0.36621 1.43167 7
-1 -17 0 0.58563 2.67647 3
1 -17 0 -2.9781 2.90786 6
1 -17 0 0.23441 1.04038 7
-1 -17 0 -5.4175 2.50529 6
-1 -17 0 -4.7774 1.44785 7
1 -17 0 3.99749 1.39316 7
1 17 0 3.40754 2.88321 6
-1 17 0 2.19543 2.88345 2
1 17 0 -4.3588 2.58985 2
1 17 0 -2.3471 2.48846 10
-1 17 0 0.11831 2.46958 6
-1 17 0 -0.0661 2.34973 10
1 17 0 4.16561 3.0008 5
1 17 0 0.46261 2.47025 10
-1 17 0 4.25979 3.53003 5
-1 17 0 2.04034 2.82274 8
1 17 0 0.7612 2.59091 8
2 -17 0 24.5023 5.31621 6
2 -17 0 26.9902 5.29616 4
2 -17 0 20.5061 5.47714 3
-2 -17 0 25.1957 3.97646 7
-2 -17 0 31.0834 5.69351 3
2 -17 0 24.7302 5.36958 6
-2 -17 0 27.1048 3.49421 7
-2 17 0 27.7612 5.11347 6
-2 17 0 33.1575 6.18921 5
2 17 0 28.4884 5.79707 2
-2 17 0 29.7347 5.55757 2
2 17 0 24.3966 4.99403 8
-2 17 0 26.8681 5.67565 8
2 17 0 33.5877 5.96254 6
-2 17 0 20.5306 5.22881 10
2 17 0 27.3002 4.80859 10
2 17 0 19.9939 5.09133 5
3 -17 0 74.0789 8.85747 6
-3 -17 0 91.189 8.02299 3
-3 -17 0 75.0031 6.23663 7
3 -17 0 65.3366 8.2507 6
3 -17 0 82.1788 7.52572 4
3 -17 0 83.1459 9.82997 3
-3 -17 0 102.485 9.60251 6
-3 -17 0 67.4269 7.59426 4
-3 -17 0 89.102 5.67505 7
-3 17 0 107.103 9.41929 8
3 17 0 64.9609 8.30888 6
3 17 0 85.2411 9.18015 2
3 17 0 72.2943 5.65625 10
-3 17 0 75.539 9.11792 5
-3 17 0 78.1104 9.38796 10
3 17 0 69.8137 8.60181 5
3 17 0 90.3398 5.77619 9
-3 17 0 80.2688 8.6872 2
3 17 0 89.3269 7.22673 8
-3 17 0 109.592 9.04164 6
3 17 0 78.2305 6.67613 10
-4 -17 0 58.0761 7.06341 3
4 -17 0 51.241 7.52994 6
4 -17 0 47.179 8.12551 3
-4 -17 0 55.8581 4.94978 7
4 -17 0 47.3934 6.75147 6
-4 -17 0 51.929 6.81043 4
4 -17 0 40.2976 6.03009 4
-4 -17 0 48.7976 7.68176 6
-4 17 0 56.2273 7.20756 2
4 17 0 62.1249 11.488 6
-4 17 0 45.0172 7.65934 10
4 17 0 46.0424 5.14438 9
4 17 0 52.5506 7.50652 2
4 17 0 44.4009 7.11521 6
4 17 0 54.2107 7.40661 5
4 17 0 49.9636 5.41253 10
-4 17 0 45.5886 7.22601 5
4 17 0 54.4642 6.17937 8
-4 17 0 54.4598 7.34427 6
-4 17 0 64.0643 8.61902 8
4 17 0 48.6871 4.57589 10
-5 -17 0 38.3099 4.76848 7
-5 -17 0 44.5908 8.03877 6
5 -17 0 41.5565 6.14507 4
-5 -17 0 51.1681 6.64592 3
5 -17 0 45.8362 8.24822 3
5 -17 0 31.4604 5.90963 6
-5 -17 0 44.4659 6.42212 4
5 17 0 43.2015 5.1588 8
5 17 0 41.3867 6.91799 5
5 17 0 48.6332 7.77617 6
-5 17 0 47.9319 7.86211 8
5 17 0 39.0097 7.16194 6
5 17 0 43.5791 3.70802 10
-5 17 0 41.129 7.20123 6
5 17 0 46.215 7.37668 2
-5 17 0 53.8222 7.07378 2
5 17 0 34.051 5.03541 9
-5 17 0 62.173 9.22225 10
5 17 0 43.5281 3.88129 10
6 -17 0 3.94119 3.04113 4
6 -17 0 15.4281 4.51361 6
-6 -17 0 6.1619 3.4129 6
-6 -17 0 7.82658 3.94471 4
6 -17 0 5.04372 4.57686 3
-6 -17 0 7.00548 3.36673 3
6 -17 0 -0.904 3.03686 6
-6 -17 0 4.40581 2.70016 7
-6 17 0 2.38981 4.28842 8
6 17 0 2.94306 3.47502 5
6 17 0 3.36455 3.76284 2
-6 17 0 10.1267 4.33482 10
6 17 0 6.50213 3.09796 9
-6 17 0 2.38654 3.30126 2
-6 17 0 2.16268 4.00871 5
6 17 0 4.97433 3.75963 6
-7 -17 0 32.6838 4.77631 7
7 -17 0 22.7178 5.01593 6
-7 -17 0 32.7296 6.21712 4
7 -17 0 34.7151 7.86798 3
-7 -17 0 34.0335 5.28115 3
7 -17 0 33.5664 6.02838 4
-7 17 0 34.4519 6.80977 5
-7 17 0 31.7905 6.75408 8
7 17 0 28.0548 6.03613 5
7 17 0 14.3267 5.19289 2
-7 17 0 30.2816 5.74034 2
-7 17 0 25.3875 6.66815 10
7 17 0 27.1887 5.68637 9
7 17 0 16.5956 5.30671 6
-8 -17 0 7.65764 4.01473 4
-8 -17 0 4.27966 3.04543 3
8 -17 0 11.3809 3.97785 4
8 -17 0 16.62 6.41712 3
-8 17 0 11.2352 4.29991 2
8 17 0 11.8171 4.89964 2
8 17 0 9.00438 3.65362 9
8 17 0 4.53866 3.81387 5
-8 17 0 10.6487 4.87667 8
-9 -17 0 -0.1874 3.08884 7
-9 -17 0 6.88401 4.70513 4
-9 -17 0 3.23534 2.76922 3
9 -17 0 6.257 8.49958 3
9 17 0 4.2717 4.32432 5
-9 17 0 6.05236 3.79916 2
9 17 0 9.34321 4.16012 6
9 17 0 1.67856 3.53227 9
10 -17 0 23.0087 7.56825 3
-10 -17 0 25.4936 6.07895 4
-10 -17 0 20.3222 4.1755 3
10 -17 0 25.7009 5.74739 4
-10 17 0 27.3576 6.97186 8
10 17 0 32.5957 7.22561 2
10 17 0 21.0687 5.55062 9
10 17 0 21.6662 6.01056 5
-10 17 0 15.9206 4.89801 2
11 -17 0 54.0355 10.7975 3
11 -17 0 44.1693 6.9068 4
-11 -17 0 56.5343 8.4266 4
11 17 0 63.3482 8.85222 9
11 17 0 50.7542 9.23712 2
-11 17 0 58.1395 10.04 8
12 -17 0 69.6555 11.8685 3
-12 -17 0 68.2898 9.75115 4
12 17 0 74.4329 11.0736 2
-12 17 0 65.0814 10.6561 8
12 17 0 74.2029 10.0697 9
-13 -17 0 -3.3568 4.44726 4
13 -17 0 7.57666 6.09061 3
13 17 0 2.00717 5.13365 9
-13 17 0 -4.0352 2.92975 2
13 17 0 6.06571 4.9558 2
-13 17 0 -7.1315 4.15154 8
0 -18 0 6.31738 2.13483 7
0 -18 0 -4.0329 3.5321 6
0 -18 0 1.98734 3.26882 6
0 -18 0 -1.331 2.92957 3
0 18 0 -0.8374 2.96577 10
0 18 0 8.295 4.32279 5
0 18 0 0.6568 3.32037 6
0 18 0 9.17945 3.98899 8
0 18 0 6.31309 3.83458 2
-1 -18 0 10.0502 2.68504 7
-1 -18 0 10.8811 2.26815 7
-1 -18 0 11.2347 4.0063 4
1 -18 0 14.7757 1.87888 7
-1 -18 0 -3.7517 6.53539 6
1 -18 0 13.3453 4.84972 6
-1 -18 0 12.3604 4.45789 3
-1 -18 0 18.1954 5.29663 6
1 -18 0 14.0839 5.02422 3
1 -18 0 26.7961 5.64366 6
1 -18 0 13.0652 4.5334 4
1 -18 0 10.3452 1.67459 7
1 18 0 11.3039 3.974 8
1 18 0 16.6227 4.71666 2
-1 18 0 14.2302 4.65316 10
-1 18 0 13.7883 4.40752 2
-1 18 0 14.8642 4.41819 6
-1 18 0 18.7712 5.17636 5
1 18 0 17.86 4.37734 5
2 -18 0 134.256 11.312 3
-2 -18 0 151.941 9.95877 4
2 -18 0 149.666 11.3607 6
2 -18 0 142.215 13.4756 6
-2 -18 0 99.4443 13.4465 6
-2 -18 0 136.536 6.87638 7
2 -18 0 155.965 10.0865 4
-2 -18 0 142.373 10.3006 3
2 18 0 147.559 11.1045 5
2 18 0 121.962 9.91779 2
2 18 0 153.4 11.2917 6
-2 18 0 155.827 10.2854 2
-2 18 0 147.674 13.707 5
2 18 0 159.363 10.0687 8
-2 18 0 135.958 10.9649 10
-2 18 0 110.758 9.70672 6
-2 18 0 146.868 10.5915 8
2 18 0 124.172 8.6323 10
-3 -18 0 3.68187 3.43871 7
-3 -18 0 6.99995 3.78951 3
-3 -18 0 5.38928 3.66827 4
3 -18 0 5.86834 3.45818 6
3 -18 0 7.64508 3.41981 4
-3 -18 0 7.00189 2.55995 7
-3 -18 0 -1.7739 3.60129 6
3 -18 0 6.86457 5.76618 6
3 -18 0 8.98423 4.66601 3
3 18 0 7.85643 4.18815 2
-3 18 0 0.76907 3.42902 8
3 18 0 3.49131 2.84147 8
-3 18 0 4.77025 3.56743 2
3 18 0 4.77755 2.67462 10
-3 18 0 9.18787 4.09798 10
-3 18 0 6.82582 3.60384 6
-3 18 0 4.95993 3.79949 5
3 18 0 7.0696 3.381 6
3 18 0 8.52801 4.19792 5
4 -18 0 2.20878 3.9497 3
-4 -18 0 -1.5177 2.91119 3
-4 -18 0 -0.7296 2.97166 4
-4 -18 0 -1.2683 3.32091 6
-4 -18 0 -1.4158 1.81881 7
4 -18 0 3.52055 3.87872 6
4 -18 0 2.78763 2.86163 4
4 18 0 6.04162 3.94102 2
-4 18 0 5.77371 3.62632 5
-4 18 0 3.85587 3.67095 8
-4 18 0 3.09591 3.36789 2
4 18 0 5.69654 2.9064 8
4 18 0 1.17002 2.13354 9
4 18 0 1.13285 2.53613 10
-4 18 0 3.88924 3.5695 10
4 18 0 -1.7336 3.15514 5
5 -18 0 60.4048 9.44371 3
5 -18 0 72.4575 8.32718 4
5 -18 0 57.1947 7.95709 6
-5 -18 0 76.902 8.82272 4
-5 -18 0 62.6954 8.98869 6
-5 -18 0 79.1319 9.86785 3
-5 -18 0 68.1615 5.76907 7
5 18 0 66.8842 9.07474 5
5 18 0 74.9761 6.20796 9
-5 18 0 62.1962 9.40629 10
5 18 0 49.6408 7.91895 6
5 18 0 59.0717 6.04105 10
-5 18 0 77.636 9.73025 8
5 18 0 63.578 8.9196 2
5 18 0 73.0634 6.2679 8
-5 18 0 58.4244 8.5323 5
-5 18 0 75.8311 8.61434 2
6 -18 0 4.12818 3.58729 4
-6 -18 0 7.59575 3.93505 4
6 -18 0 7.54882 3.44581 6
6 -18 0 0.3956 4.29335 3
-6 -18 0 8.59297 4.17646 6
-6 -18 0 0.44952 2.47903 7
6 18 0 8.49076 4.38151 2
-6 18 0 0.86504 3.13371 2
6 18 0 11.4995 3.75474 9
6 18 0 4.93438 4.04424 6
6 18 0 5.83606 2.61757 8
-6 18 0 15.8125 5.18434 10
-6 18 0 3.89826 4.11629 8
7 -18 0 19.2291 6.42619 3
-7 -18 0 21.6101 6.01507 3
-7 -18 0 12.4519 4.93382 4
-7 -18 0 20.4443 4.13131 7
-7 18 0 18.9347 4.97067 2
7 18 0 13.9244 4.23249 9
7 18 0 14.4832 5.14913 6
-7 18 0 13.0774 5.1433 8
7 18 0 14.4767 5.04891 5
7 18 0 13.7547 5.23318 2
8 -18 0 4.29583 3.59275 4
-8 -18 0 0.66913 3.28426 3
-8 -18 0 0.28724 5.17853 4
-8 -18 0 -1.1408 2.73237 7
-8 18 0 2.77648 3.19262 2
8 18 0 -1.8366 5.67116 2
8 18 0 2.60734 3.34941 9
8 18 0 -3.2755 3.80701 5
8 18 0 -3.243 3.66245 6
9 -18 0 4.50403 5.22985 3
-9 -18 0 -2.3552 3.01745 3
-9 -18 0 3.70195 4.04945 4
9 -18 0 1.46222 3.19655 4
9 18 0 30.9268 7.76167 5
-9 18 0 1.24542 3.25696 2
-9 18 0 2.66352 4.13344 8
9 18 0 -7.2881 2.83159 2
9 18 0 -0.1566 3.26918 9
-10 -18 0 82.2847 10.1355 4
10 -18 0 85.2445 12.7853 3
10 -18 0 103.221 9.60509 4
-10 18 0 100.407 12.7086 8
10 18 0 116.134 12.9994 2
-10 18 0 96.2346 12.3179 2
-11 -18 0 94.2744 10.9626 4
11 -18 0 70.7497 12.211 3
11 18 0 40.6719 12.6538 9
-11 18 0 64.3309 10.6851 8
11 18 0 63.6925 10.4274 2
-12 -18 0 213.043 14.6433 4
12 18 0 199.735 16.143 2
12 18 0 209.313 14.7229 9
-12 18 0 185.405 15.9804 8
0 -19 0 1.34446 2.87971 3
0 -19 0 3.78185 3.285 4
0 -19 0 -2.1433 2.28246 7
0 -19 0 -4.4586 3.21488 6
0 19 0 2.019 3.48457 2
0 19 0 2.463 3.23552 8
0 19 0 -3.9678 3.55783 6
0 19 0 0.84444 3.16092 5
0 19 0 3.52718 3.36123 10
1 -19 0 1.96222 3.33456 4
1 -19 0 -2.0834 3.40719 6
1 -19 0 1.60347 4.14267 3
-1 -19 0 0.72932 3.16321 4
-1 -19 0 5.04096 2.09109 7
-1 -19 0 4.95893 4.55628 6
-1 -19 0 11.405 4.52353 3
-1 19 0 0.27419 3.29041 8
-1 19 0 0.85962 3.24297 2
1 19 0 4.3919 3.77967 2
-1 19 0 0.30855 3.60549 5
-1 19 0 3.66086 4.61575 6
1 19 0 2.25203 3.67621 5
1 19 0 -3.2501 3.59749 6
1 19 0 3.46651 3.77003 8
-1 19 0 12.442 4.46973 10
1 19 0 -3.335 2.73007 10
2 -19 0 1.58665 3.26803 6
-2 -19 0 5.06493 2.38974 7
-2 -19 0 4.18664 3.87226 3
-2 -19 0 8.12841 4.00084 4
2 -19 0 9.72334 4.05017 4
-2 -19 0 5.95722 4.03402 6
2 -19 0 5.74201 4.87536 3
2 19 0 5.48328 3.88456 8
-2 19 0 9.52151 4.71872 8
-2 19 0 9.24011 4.32832 10
2 19 0 6.24553 3.62208 10
2 19 0 6.76289 4.07798 5
2 19 0 4.41199 3.84824 2
-2 19 0 9.44391 4.5083 5
-2 19 0 13.2744 4.62166 2
2 19 0 11.7752 4.91018 6
3 -19 0 9.53506 4.97292 3
-3 -19 0 2.63505 3.98065 6
-3 -19 0 13.0221 4.5947 4
3 -19 0 7.17348 7.55336 6
-3 -19 0 9.60554 2.9119 7
3 -19 0 11.3443 4.25287 4
-3 -19 0 6.67677 3.91887 3
-3 19 0 9.83806 4.55586 10
3 19 0 12.2859 3.70503 10
3 19 0 12.4707 4.52564 6
-3 19 0 11.3915 4.40948 2
3 19 0 14.879 4.78449 2
3 19 0 5.76016 4.39241 5
-3 19 0 14.1251 4.98188 8
-3 19 0 16.1177 5.25108 5
3 19 0 6.22016 3.31249 8
4 -19 0 8.08019 4.87744 6
-4 -19 0 19.8908 3.65708 7
-4 -19 0 18.8785 4.85183 3
-4 -19 0 25.5479 5.73212 4
4 -19 0 21.9348 5.01614 4
-4 -19 0 11.5763 5.13914 6
4 -19 0 11.6578 5.32916 3
4 19 0 23.8325 4.56507 8
4 19 0 14.2501 5.32712 2
-4 19 0 20.7708 5.87802 10
4 19 0 9.07458 3.71487 10
4 19 0 20.9038 5.94126 5
-4 19 0 19.8475 5.7073 8
-4 19 0 24.6173 5.47873 2
4 19 0 27.9167 6.27764 6
-5 -19 0 2.80888 2.50019 7
5 -19 0 0.08126 3.29954 4
5 -19 0 -7.7821 3.25323 3
-5 -19 0 -3.9955 2.917 4
-5 -19 0 1.0981 3.11561 3
-5 19 0 0.9919 4.3175 10
-5 19 0 2.48458 3.26691 2
5 19 0 -2.3785 3.09147 2
5 19 0 7.831 4.40478 5
5 19 0 4.38954 4.2047 6
-5 19 0 1.47928 3.41877 8
5 19 0 7.99846 3.40743 8
6 -19 0 7.99073 3.97117 4
6 -19 0 10.7495 5.41383 3
-6 -19 0 8.16725 3.9557 3
-6 -19 0 4.39965 3.92921 4
-6 -19 0 8.47535 3.13916 7
-6 19 0 11.5564 4.24733 2
6 19 0 6.23165 4.64837 6
-6 19 0 9.57508 4.66782 8
6 19 0 7.50219 4.85399 2
6 19 0 8.34057 4.23352 5
7 -19 0 12.9004 5.75218 3
-7 -19 0 10.5401 3.60466 3
7 -19 0 4.00921 3.7647 4
-7 -19 0 0.05249 3.04493 7
7 19 0 0.7761 7.2682 5
7 19 0 5.0175 4.27408 2
7 19 0 6.37818 4.23437 6
7 19 0 8.31307 3.39407 9
-7 19 0 1.50601 3.27071 2
-7 19 0 6.82565 8.12215 8
-8 -19 0 20.6731 5.63517 4
-8 -19 0 17.3234 4.54185 3
8 -19 0 7.70686 4.53091 4
8 19 0 11.8672 4.05684 9
-8 19 0 23.1729 6.94422 8
-8 19 0 12.6742 5.58793 2
9 -19 0 46.7331 7.08318 4
9 -19 0 76.0501 12.0183 3
-9 -19 0 58.2362 8.74075 4
-9 -19 0 45.9352 6.46039 3
-9 19 0 71.732 8.95054 2
-9 19 0 63.7921 10.5612 8
9 19 0 60.6479 9.75322 2
9 19 0 61.8856 8.10151 9
10 -19 0 -17.516 6.24715 4
10 -19 0 0.34606 5.15206 3
-10 -19 0 2.58515 4.54418 4
-10 19 0 2.51166 5.15217 8
-10 19 0 -3.1945 5.6348 2
10 19 0 11.5927 5.53116 2
10 19 0 -1.5754 4.17579 9
11 -19 0 8.38648 6.5889 3
-11 -19 0 22.4481 6.4115 4
-11 19 0 29.4029 6.71065 2
11 19 0 30.2901 7.66053 2
11 19 0 17.9649 6.38417 9
-11 19 0 16.6185 8.05727 8
0 -20 0 7.04693 4.1636 4
0 -20 0 -1.7378 3.86108 6
0 -20 0 3.3593 3.79559 3
0 20 0 2.38633 3.88132 10
0 20 0 2.01111 3.52447 8
0 20 0 3.19246 3.51671 2
-1 -20 0 -0.2216 4.29196 6
1 -20 0 8.73445 4.00129 4
-1 -20 0 -3.0109 3.05586 4
1 -20 0 0.93291 3.75065 3
-1 -20 0 3.35645 3.48492 3
-1 20 0 -1.1387 3.4093 8
-1 20 0 6.11544 3.69588 2
-1 20 0 8.27749 4.68714 10
1 20 0 3.98842 3.71465 2
1 20 0 3.51953 3.64147 10
1 20 0 0.39674 3.767 8
-2 -20 0 8.62623 4.05119 4
2 -20 0 7.32253 5.16075 6
-2 -20 0 12.2571 4.28281 3
2 -20 0 1.58969 4.10059 3
2 -20 0 6.72512 3.85712 4
-2 -20 0 6.7458 4.98801 6
-2 -20 0 8.55196 3.18559 7
2 20 0 14.7021 5.95993 6
-2 20 0 4.06295 4.29706 8
2 20 0 7.53772 4.05481 10
-2 20 0 15.2602 4.78878 2
2 20 0 5.91751 4.07938 2
2 20 0 6.61544 4.48319 8
3 -20 0 4.58675 4.68233 6
-3 -20 0 7.85419 4.04299 4
3 -20 0 6.349 4.84542 3
-3 -20 0 8.04464 4.704 6
3 -20 0 10.08 4.69998 4
-3 -20 0 7.00719 4.24037 3
-3 20 0 7.86198 3.99412 8
3 20 0 13.8694 4.36155 10
3 20 0 5.05938 3.70005 8
-3 20 0 11.1863 4.25634 2
-3 20 0 2.44648 3.70062 10
3 20 0 6.53764 4.50457 2
3 20 0 9.8203 4.98345 6
-4 -20 0 1.18079 2.87627 7
-4 -20 0 5.45087 3.70749 4
4 -20 0 4.9435 4.60182 3
4 -20 0 8.30115 4.33638 4
-4 -20 0 -0.9602 3.24022 3
-4 -20 0 -3.9241 4.56278 6
4 20 0 -0.3661 3.77024 6
-4 20 0 8.33259 3.8164 8
4 20 0 3.54713 4.45709 2
-4 20 0 3.4278 3.29095 2
4 20 0 2.98765 3.50735 8
-5 -20 0 42.7059 7.29227 4
-5 -20 0 50.8549 6.00184 7
-5 -20 0 60.0608 8.12542 3
5 -20 0 43.3619 8.94084 3
5 -20 0 71.3394 8.95694 4
5 20 0 57.59 8.66498 2
5 20 0 44.953 8.00494 6
-5 20 0 52.0883 8.8482 8
5 20 0 59.8942 6.51395 8
-5 20 0 62.5886 8.43015 2
6 -20 0 3.61852 4.01742 4
-6 -20 0 1.18111 3.69609 4
-6 -20 0 -1.5083 3.01655 3
6 -20 0 0.46027 4.65545 3
-6 -20 0 -2.2552 3.55778 7
6 20 0 -2.6423 3.30484 2
-6 20 0 7.87468 4.84543 8
-6 20 0 -2.5077 3.45951 2
-7 -20 0 3.71426 3.74526 7
7 -20 0 6.83012 5.32942 3
-7 -20 0 3.50934 4.18258 4
7 -20 0 2.18598 3.99898 4
-7 -20 0 1.62048 3.25145 3
7 20 0 -0.5341 3.16404 2
-7 20 0 2.40656 3.62343 2
-8 -20 0 56.4435 7.40119 3
-8 -20 0 46.9917 7.79449 4
8 -20 0 41.2643 7.11589 4
8 -20 0 36.8612 9.26621 3
-8 20 0 45.4233 8.9762 8
8 20 0 47.7366 8.37053 2
-8 20 0 43.7953 7.57046 2
-9 -20 0 8.42939 4.8337 4
9 -20 0 5.4505 5.65371 4
9 -20 0 14.3167 6.76069 3
-9 20 0 17.7556 6.33653 8
9 20 0 14.058 6.11869 2
-9 20 0 8.99623 4.32009 2
-10 -20 0 14.4234 5.40307 4
10 20 0 12.1045 5.22652 2
-10 20 0 19.3257 6.29216 8
-10 20 0 4.4213 4.35532 2
0 -21 0 1.40436 3.14664 4
0 -21 0 3.25177 4.32432 6
0 -21 0 -0.9316 3.68841 3
0 21 0 -2.8512 3.81698 10
0 21 0 0.35453 3.58471 8
-1 -21 0 76.1684 10.1767 3
-1 -21 0 55.4681 8.03428 4
1 -21 0 75.8824 10.2039 3
1 -21 0 44.829 8.09797 6
1 -21 0 67.4336 8.62082 4
-1 21 0 47.4553 8.32716 10
-1 21 0 54.4229 8.40656 8
1 21 0 48.164 7.88539 10
1 21 0 73.2031 8.97259 8
-2 -21 0 4.87158 4.44661 6
-2 -21 0 -2.1014 2.7113 4
-2 -21 0 -6.0053 2.63213 3
2 -21 0 0.82643 5.86358 3
2 -21 0 2.36314 3.43985 4
-2 21 0 13.1148 4.94912 10
-2 21 0 -6.2654 2.72959 8
2 21 0 1.16878 3.35924 8
2 21 0 3.28773 3.89253 2
-3 -21 0 6.75122 3.96312 4
3 -21 0 2.79012 3.86329 4
-3 -21 0 11.1039 5.88588 6
3 -21 0 13.6258 5.66585 3
-3 -21 0 11.3563 4.40193 3
-3 21 0 -0.6313 3.05858 8
3 21 0 4.88045 4.16302 2
3 21 0 7.51438 4.17657 8
4 -21 0 23.8673 7.11474 3
-4 -21 0 22.2821 5.56054 3
4 -21 0 11.4623 4.50118 4
4 21 0 16.7079 6.08359 2
-4 21 0 12.4348 4.60504 2
4 21 0 10.9358 4.57004 8
5 -21 0 6.96939 4.28505 4
-5 -21 0 -1.3606 3.30838 3
-5 -21 0 -0.3927 3.29826 4
-5 21 0 6.15121 4.09204 8
-5 21 0 0.16537 2.95277 2
5 21 0 9.22246 4.47155 2
6 -21 0 20.2942 5.56374 4
6 -21 0 2.25035 5.22461 3
-6 -21 0 13.972 4.50355 3
-6 -21 0 19.2804 6.64446 4
6 21 0 10.6114 5.27861 2
-6 21 0 13.0884 5.84173 8
-6 21 0 12.3434 6.96531 2
7 -21 0 2.23239 4.63196 4
-7 -21 0 3.74626 3.49924 3
7 -21 0 2.94276 5.12194 3
-7 -21 0 0.54838 3.84484 4
7 21 0 -0.9859 4.41431 2
-7 21 0 7.63987 4.6618 8
-7 21 0 4.85044 4.01144 2
8 -21 0 9.60786 5.86513 4
-8 -21 0 12.6963 5.31899 4
8 -21 0 13.0123 7.40573 3
-8 -21 0 13.5315 4.81937 3
-8 21 0 11.4667 5.01158 2
-8 21 0 8.54877 4.89162 8
8 21 0 7.38125 5.15762 2
-9 -21 0 16.9972 5.92706 4
9 -21 0 19.9028 7.48234 3
9 21 0 10.6655 5.81054 2
-9 21 0 14.3551 6.74294 8
-9 21 0 19.5044 5.84959 2
0 -22 0 -4.4004 3.62264 3
0 -22 0 1.81433 3.76018 4
0 22 0 4.55734 4.26036 8
0 22 0 3.47682 5.73472 10
1 -22 0 4.82231 4.31325 3
-1 -22 0 -0.3854 5.50615 6
1 -22 0 1.2909 3.32959 4
-1 -22 0 -1.6574 4.04393 4
-1 -22 0 -7.7326 3.72004 3
-1 22 0 3.64471 3.86267 8
1 22 0 3.59691 3.92637 8
-1 22 0 -5.6185 5.82134 10
-1 22 0 7.07467 5.64872 2
2 -22 0 26.8094 6.00893 4
2 -22 0 27.5133 7.7585 3
-2 -22 0 37.9713 8.44943 4
2 22 0 15.9997 5.46202 8
2 22 0 37.3907 8.78442 2
-3 -22 0 48.2617 7.46359 4
3 -22 0 40.1878 8.7624 3
3 -22 0 46.226 7.5517 4
3 22 0 49.0482 8.7323 2
3 22 0 44.7013 6.97929 8
-3 22 0 41.697 8.22637 8
4 -22 0 5.45295 4.86034 3
4 -22 0 15.837 5.01002 4
-4 22 0 -0.2296 3.35442 2
4 22 0 8.64583 5.2714 2
5 -22 0 4.63564 5.5232 3
-5 -22 0 10.8241 4.50344 4
5 -22 0 -0.8706 4.2619 4
5 22 0 -0.2943 3.69825 2
-5 22 0 -2.6091 3.55358 2
-5 22 0 9.41259 4.4428 8
-6 -22 0 43.9044 7.33683 4
6 -22 0 26.0343 6.56107 4
6 -22 0 44.8673 10.0994 3
-6 22 0 44.5524 8.27848 8
6 22 0 45.4273 8.94901 2
-6 22 0 39.9564 7.46072 2
-7 -22 0 -8.2417 3.3177 4
7 -22 0 7.20113 6.08781 4
7 -22 0 -2.8383 4.7018 3
-7 -22 0 -6.3857 4.81899 3
-7 22 0 1.53223 3.88368 2
7 22 0 -5.3376 3.64648 2
-7 22 0 -3.4312 4.40735 8
-8 -22 0 1.25368 3.98153 4
8 -22 0 -0.7474 5.13486 3
-8 22 0 9.2001 5.72699 8
-8 22 0 -0.9562 3.81886 2
8 22 0 -4.1937 4.2393 2
0 -23 0 5.82386 4.88143 3
0 -23 0 -5.2254 3.71485 4
0 23 0 -4.5026 3.15001 2
1 -23 0 4.01512 4.07971 3
-1 -23 0 -7.9059 4.27799 3
1 -23 0 9.28364 4.54376 4
-1 23 0 1.39915 3.83597 2
1 23 0 -1.6611 3.65073 2
1 23 0 -6.5033 3.69586 8
-1 23 0 5.27403 4.52267 8
-2 -23 0 0.00864 4.40294 4
2 -23 0 0.95665 4.3258 3
2 -23 0 0.86295 3.73331 4
-2 -23 0 -11.415 5.14283 3
2 23 0 -4.4579 4.0528 8
-2 23 0 8.34054 4.45928 2
2 23 0 0.90872 3.71317 2
3 -23 0 3.37215 5.08597 3
-3 -23 0 -10.026 6.278 3
3 -23 0 16.7778 5.53694 4
-3 -23 0 18.1164 5.57638 4
-3 23 0 5.22476 4.82115 8
-3 23 0 6.25914 4.41109 2
3 23 0 16.2767 6.52735 2
4 -23 0 57.1013 10.6087 3
-4 -23 0 91.0784 10.7418 4
4 -23 0 64.9797 9.64533 4
-4 23 0 58.5378 9.28972 8
4 23 0 74.8118 10.7274 2
-4 23 0 79.6712 10.4789 2
5 -23 0 -5.1798 4.15502 4
-5 -23 0 -2.5189 3.63275 4
-5 -23 0 6.95762 6.85317 3
5 -23 0 -2.8415 4.60931 3
-5 23 0 -1.289 3.6151 2
5 23 0 3.05467 4.53529 2
-5 23 0 0.83433 4.01173 8
6 -23 0 9.62528 7.77745 4
-6 -23 0 10.9313 5.68863 3
-6 -23 0 8.05353 4.55313 4
6 -23 0 15.568 6.58928 3
-6 23 0 -6.4131 4.34975 8
6 23 0 9.1809 6.02586 2
-6 23 0 9.14455 4.89666 2
0 -24 0 27.6865 7.48894 3
0 -24 0 30.0332 6.59994 4
0 24 0 26.5393 6.89074 2
0 24 0 11.7635 9.1549 8
1 -24 0 3.20642 5.4559 3
1 -24 0 -2.1078 3.8742 4
-1 -24 0 5.02483 4.76677 3
-1 -24 0 -0.4193 3.85345 4
-1 24 0 5.42381 4.50364 8
1 24 0 7.51857 5.09769 8
-1 24 0 4.6374 4.2898 2
1 24 0 5.3118 4.44482 2
2 -24 0 9.26055 4.71782 4
-2 -24 0 4.07066 5.24091 3
-2 -24 0 9.242 4.74531 4
2 -24 0 13.8699 5.84031 3
-2 24 0 14.7881 5.27537 2
2 24 0 14.6663 5.87569 2
-2 24 0 11.208 4.85922 8
-3 -24 0 2.97853 4.68592 3
3 -24 0 1.57109 4.8354 4
3 -24 0 9.99703 5.8346 3
-3 -24 0 9.6284 4.80384 4
3 24 0 9.54692 5.80719 2
-3 24 0 9.83328 5.02715 8
-3 24 0 5.53831 4.40848 2
4 -24 0 10.0325 5.55022 4
-4 -24 0 10.003 5.24365 4
4 -24 0 7.61464 6.49194 3
-4 -24 0 12.7073 5.13001 3
-4 24 0 16.2431 5.72961 8
-4 24 0 17.6288 5.79193 2
4 24 0 27.0365 7.02498 2
-18 0 1 -6.656 2.96095 4
-18 0 1 -0.4788 3.30516 9
18 0 -1 1.29469 3.87055 2
-17 0 1 17.2565 5.36674 4
-17 0 1 -3.0746 3.29794 3
-16 0 1 1.9235 2.96736 4
-16 0 1 -1.8338 2.52895 3
16 0 -1 1.63366 3.46467 2
-15 0 1 190.9 11.2331 7
-15 0 1 216.08 11.9507 4
-15 0 1 228.079 11.9547 3
15 0 -1 207.653 10.8351 8
15 0 -1 239.27 14.097 9
-15 0 1 229.281 13.0077 5
15 0 -1 230.746 14.012 2
-14 0 1 -1.1319 2.3015 5
-14 0 1 1.33761 2.61112 4
14 0 -1 -2.0452 2.79867 9
14 0 -1 1.07345 2.42077 8
14 0 -1 3.08331 3.24885 2
-14 0 1 -1.9284 2.2165 7
-14 0 1 2.1453 2.37755 10
-14 0 1 -2.3655 1.84011 10
-14 0 1 1.46264 2.64412 3
-13 0 1 7.45026 2.84801 7
13 0 -1 8.09628 3.7092 2
13 0 -1 6.36848 2.79363 8
-13 0 1 11.998 3.25608 10
-13 0 1 4.65584 2.90061 3
-13 0 1 7.32274 3.38531 4
12 0 -1 -0.7046 2.66512 9
-12 0 1 2.0197 2.12927 3
-12 0 1 0.22575 1.32909 10
-12 0 1 -1.9323 1.72327 10
12 0 -1 1.48494 1.91409 8
12 0 -1 0.75818 2.42895 2
-12 0 1 0.06291 1.79338 7
-12 0 1 3.41745 2.45201 4
11 0 -1 2.6987 0.8052 6
11 0 -1 4.37067 2.29808 8
11 0 -1 4.72721 2.93614 9
-11 0 1 6.79784 2.53118 10
11 0 -1 4.55803 3.04166 2
-11 0 1 3.12255 2.43226 4
11 0 -1 1.03167 1.76577 5
11 0 -1 1.44528 0.6442 6
-11 0 1 -0.4317 1.80957 7
-11 0 1 2.70575 2.43887 3
-11 0 1 1.53802 2.03906 5
-11 0 1 0.33665 1.33657 10
-10 0 1 1.21268 1.89508 10
10 0 -1 0.37271 2.11461 2
10 0 -1 -2.2595 1.73928 9
-10 0 1 3.16822 1.90985 5
10 0 -1 0.1132 0.63002 6
-10 0 1 -1.298 1.2998 7
10 0 -1 -0.2912 0.56906 6
10 0 -1 1.19567 1.6348 8
-10 0 1 -0.3585 1.72149 4
-10 0 1 0.0519 1.54166 7
-10 0 1 -0.7846 1.19798 10
10 0 -1 0.43824 1.79195 5
-9 0 1 15.2808 2.58535 10
9 0 -1 15.3284 2.88649 8
9 0 -1 11.6762 3.00265 5
9 0 -1 13.6544 1.54728 6
-9 0 1 16.3605 3.27008 5
9 0 -1 15.519 1.48679 6
-9 0 1 20.4178 3.55358 7
-9 0 1 13.6218 2.73135 7
9 0 -1 12.9882 3.22891 2
-9 0 1 13.6056 2.83538 10
9 0 -1 13.7329 3.37219 9
8 0 -1 0.45065 1.42063 8
-8 0 1 0.929 1.26271 7
8 0 -1 0.44808 0.66044 6
8 0 -1 0.85563 1.57989 5
8 0 -1 -0.1574 1.54094 9
8 0 -1 -1.1304 1.57595 2
-8 0 1 -0.4824 1.03207 10
-8 0 1 0.67752 1.37266 7
-8 0 1 -0.6899 1.09823 10
8 0 -1 2.36223 1.70523 3
-8 0 1 -1.7224 1.11849 5
8 0 -1 0.57432 0.58175 6
7 0 -1 78.015 5.16414 5
7 0 -1 79.0426 5.34924 2
7 0 -1 72.7279 4.87586 9
7 0 -1 79.3487 2.99205 6
-7 0 1 85.2652 4.68177 7
7 0 -1 75.7566 3.02952 6
-7 0 1 83.9584 5.1486 7
-7 0 1 72.4429 4.0118 10
-7 0 1 76.8953 5.09064 5
7 0 -1 80.0349 4.42688 8
7 0 -1 76.4408 4.78268 3
6 0 -1 0.03851 1.30486 2
6 0 -1 0.3591 1.24324 5
6 0 -1 0.59491 0.5621 6
-6 0 1 -0.8807 0.7162 10
-6 0 1 1.40795 1.08694 7
-6 0 1 0.93416 1.17412 7
6 0 -1 0.16732 0.49118 6
6 0 -1 0.05039 1.07687 8
6 0 -1 0.30299 0.99838 10
6 0 -1 -0.3932 1.11783 9
6 0 -1 -0.5181 1.03144 3
5 0 -1 383.708 11.293 5
-5 0 1 390.571 10.411 3
-5 0 1 391.882 11.1529 7
-5 0 1 407.96 11.6231 5
5 0 -1 383.043 8.95443 6
5 0 -1 394.15 11.4132 2
5 0 -1 386.14 9.07405 6
-5 0 1 386.493 10.1348 10
5 0 -1 390.225 11.0521 9
-5 0 1 399.005 10.6068 7
5 0 -1 398.235 10.4797 8
5 0 -1 392.203 10.4203 10
5 0 -1 377.062 10.7161 3
5 0 -1 379.414 11.0972 4
4 0 -1 0.44889 0.89503 4
-4 0 1 -0.1889 0.91526 5
-4 0 1 0.07546 0.37666 6
-4 0 1 1.17078 0.81239 4
-4 0 1 2.01052 0.82321 8
-4 0 1 0.12682 0.69153 10
4 0 -1 -0.5445 0.85021 9
-4 0 1 0.40424 0.78487 7
-4 0 1 0.05442 0.2916 6
4 0 -1 0.77795 0.49742 6
4 0 -1 0.19706 0.92258 5
4 0 -1 -1.1815 0.89934 2
4 0 -1 0.28903 0.82618 8
4 0 -1 -0.0373 0.48978 6
4 0 -1 -0.4484 0.71691 10
4 0 -1 0.54266 0.83389 3
-3 0 1 249.838 7.32514 8
3 0 -1 253.823 6.71903 8
3 0 -1 251.007 6.51201 10
-3 0 1 253.657 6.60718 7
3 0 -1 250.42 7.31136 2
-3 0 1 249.113 6.4253 10
-3 0 1 251.759 6.36881 3
3 0 -1 247.815 6.52671 3
3 0 -1 240.065 6.92757 9
3 0 -1 256.454 6.75256 7
3 0 -1 258.442 7.34033 5
-3 0 1 257.977 7.36479 5
3 0 -1 253.45 6.17767 6
3 0 -1 237.799 5.87947 6
-3 0 1 253.769 6.97723 9
-3 0 1 250.57 5.63726 6
-3 0 1 256.54 6.00387 6
-2 0 1 0.19298 0.38656 3
2 0 -1 -0.1007 0.7217 2
-2 0 1 -0.3879 0.72651 5
-2 0 1 0.13306 0.54159 8
2 0 -1 1.15766 0.50789 3
2 0 -1 0.69547 0.59457 7
2 0 -1 0.27769 0.4442 6
2 0 -1 0.4768 0.61807 8
-2 0 1 1.37844 0.59344 10
-2 0 1 1.38206 0.87745 2
-2 0 1 0.05882 0.45969 4
2 0 -1 0.25345 0.69137 5
2 0 -1 0.2054 0.50571 6
2 0 -1 0.34388 0.53072 10
-2 0 1 0.38922 0.48156 6
-2 0 1 -0.0064 0.51265 7
-2 0 1 1.03716 0.45365 6
-2 0 1 1.08756 0.62226 4
-1 0 1 261.388 6.02973 9
-1 0 1 245.888 6.00726 4
-1 0 -1 1415.16 29.0808 3
2 0 1 -0.038 0.40045 6
-2 0 -1 0.37236 0.84263 3
2 0 1 -0.5708 0.89134 4
2 0 1 0.52725 0.60155 2
2 0 1 2.30662 0.69486 5
2 0 1 -0.0243 0.79704 7
-2 0 -1 0.10702 0.79956 4
2 0 1 -0.0278 0.53506 8
-2 0 -1 0.71154 0.51094 8
2 0 1 -0.0277 0.64348 9
-2 0 -1 1.08824 0.85011 10
-2 0 -1 0.92621 0.60045 2
-2 0 -1 0.67031 0.67552 9
2 0 1 0.59297 0.98087 3
-2 0 -1 0.30187 0.35489 6
-2 0 -1 0.38085 0.81872 7
2 0 1 0.52652 0.48811 6
2 0 1 1.28849 0.81967 10
-2 0 -1 -0.223 0.4083 6
-2 0 -1 0.60372 0.54551 5
-3 0 -1 2008.74 42.744 9
-3 0 -1 2061.14 41.6302 5
-3 0 -1 1989.33 41.7116 2
-3 0 -1 2072.15 42.4877 10
3 0 1 2032.93 42.981 4
3 0 1 2093.19 42.606 7
3 0 1 2043.42 41.9693 9
3 0 1 2034.28 40.647 6
-3 0 -1 2048.42 41.3515 8
3 0 1 2061.03 41.6011 5
-3 0 -1 2038.85 40.4399 6
3 0 1 2090.85 41.833 2
3 0 1 2095.73 41.3595 8
4 0 1 0.3374 0.99774 7
-4 0 -1 -0.2783 0.97357 10
-4 0 -1 -0.9671 0.67259 10
4 0 1 0.25303 0.84919 2
-4 0 -1 0.20312 0.80831 5
-4 0 -1 0.14295 0.21787 6
4 0 1 0.20128 0.43575 6
4 0 1 0.58739 0.72947 8
4 0 1 -0.2297 0.899 9
4 0 1 -1.3316 1.03545 4
-4 0 -1 0.28423 0.24002 6
-4 0 -1 0.6269 1.00692 7
4 0 1 0.08714 1.16408 3
-4 0 -1 -0.0153 0.59237 8
4 0 1 0.26626 0.46734 6
4 0 1 0.11634 0.80949 5
5 0 1 70.3871 4.55732 4
5 0 1 67.1489 2.4694 6
5 0 1 66.5914 3.88108 9
5 0 1 67.6688 2.46533 6
-5 0 -1 66.8545 3.72246 10
5 0 1 73.407 4.56813 3
-5 0 -1 62.0037 3.59809 5
5 0 1 64.7842 3.2812 8
5 0 1 71.2518 3.76965 5
5 0 1 60.7156 3.69183 2
-5 0 -1 63.7468 4.00406 10
-6 0 -1 -0.0926 1.07412 7
6 0 1 0.43101 1.12772 2
6 0 1 -0.3961 0.94128 5
6 0 1 0.94642 1.64775 4
6 0 1 -0.4771 1.18856 9
-6 0 -1 -0.2058 0.92896 5
6 0 1 1.35474 0.99996 8
6 0 1 -0.2611 0.47783 6
-6 0 -1 -0.4791 0.90713 10
6 0 1 -0.4081 0.44305 6
-6 0 -1 0.12523 1.17154 10
7 0 1 447.976 13.5577 2
7 0 1 437.408 12.1443 8
-7 0 -1 446.411 13.7016 10
7 0 1 429.264 12.9296 5
-7 0 -1 430.838 13.9354 7
7 0 1 430.188 9.95674 6
-7 0 -1 453.424 13.2648 5
7 0 1 423.819 10.0563 6
-7 0 -1 413.826 13.1393 7
7 0 1 401.055 16.0072 4
8 0 1 0.31942 2.05463 4
-8 0 -1 -0.2025 1.61303 7
-8 0 -1 -0.1973 1.38786 5
-8 0 -1 0.50831 1.3316 10
8 0 1 0.30912 1.28123 8
-8 0 -1 0.81934 1.61089 7
8 0 1 -0.4978 1.79978 9
8 0 1 -0.0621 0.62339 6
9 0 1 1071.21 22.2822 6
-9 0 -1 1072.69 29.0882 7
9 0 1 1072.95 27.7051 9
-9 0 -1 1048.05 27.4547 5
-9 0 -1 1047.96 28.5393 3
-9 0 -1 1086.41 28.1173 10
-9 0 -1 1041.41 27.3935 7
9 0 1 1061.49 22.4488 6
9 0 1 1051.87 25.681 8
-9 0 -1 1038.78 26.2897 10
9 0 1 1048.68 29.2734 4
9 0 1 1069.79 27.9168 2
10 0 1 -0.4905 1.96775 2
-10 0 -1 0.66989 1.71812 7
-10 0 -1 0.7136 1.91331 10
10 0 1 -0.8384 2.27697 9
10 0 1 -1.5679 2.01879 4
-10 0 -1 0.8248 1.84221 7
-10 0 -1 0.38703 1.27507 10
-10 0 -1 0.81306 1.6286 5
10 0 1 -0.217 0.54004 6
-10 0 -1 0.79373 2.09309 3
10 0 1 -0.0064 0.5735 6
-11 0 -1 6.05644 2.46219 10
-11 0 -1 1.23273 2.16098 5
11 0 1 5.05076 2.79093 2
-11 0 -1 4.54874 2.75442 3
-11 0 -1 4.85154 1.99325 10
-11 0 -1 4.60681 2.47332 7
11 0 1 5.2889 2.29026 8
-11 0 -1 2.7107 2.28348 5
11 0 1 3.79624 2.76227 9
-12 0 -1 -0.824 2.4439 3
12 0 1 -1.6479 2.32209 2
12 0 1 0.26447 2.58258 9
-12 0 -1 -0.1527 2.05373 10
-12 0 -1 4.01544 2.08586 5
-12 0 -1 2.86704 2.2162 5
12 0 1 -0.7216 1.75489 8
-12 0 -1 4.15155 2.45003 7
-13 0 -1 142.389 9.63301 5
-13 0 -1 143.17 8.1879 10
-13 0 -1 164.254 10.2911 4
-13 0 -1 136.872 9.15099 7
-13 0 -1 167.423 10.6055 3
13 0 1 169.69 10.3852 2
13 0 1 140.959 9.99206 9
-13 0 -1 153.455 9.7721 10
-14 0 -1 -1.8709 2.78962 4
-14 0 -1 6.23831 2.97009 10
-14 0 -1 -4.883 1.83499 5
14 0 1 0.15032 3.29617 2
-14 0 -1 2.41409 2.71585 7
-14 0 -1 -0.9754 2.93747 3
14 0 1 -5.9257 2.77339 9
-15 0 -1 6.37568 2.97215 8
15 0 1 6.41416 3.99265 9
-15 0 -1 7.60325 3.68333 7
-15 0 -1 5.38224 3.24635 5
15 0 1 7.09518 4.31124 2
-15 0 -1 5.45124 3.63081 3
-15 0 -1 8.52728 4.20667 4
-15 0 -1 10.0533 3.56729 10
-16 0 -1 1.27607 3.05276 4
-16 0 -1 -1.1287 3.27918 3
16 0 1 2.72069 4.58428 9
-16 0 -1 -0.5046 2.5582 8
16 0 1 -0.5981 3.43506 2
-16 0 -1 -0.8057 3.18053 5
-17 0 -1 7.31146 4.13569 3
18 0 1 2.43919 4.40559 2
-18 0 -1 -6.3312 2.91718 4
-18 -1 1 2.36458 3.46261 9
18 -1 -1 8.36119 4.87416 2
-18 -1 1 10.9684 4.31237 4
18 1 -1 9.24021 4.8877 2
-18 1 1 2.28463 5.33994 4
-18 1 1 11.4341 4.4405 9
-17 1 1 30.8958 5.89776 4
-17 1 1 42.4271 6.49472 3
-17 1 1 41.3906 6.32224 9
17 1 -1 42.3651 10.8768 2
16 -1 -1 -0.5331 3.5472 2
-16 -1 1 -4.9506 2.62933 4
-16 -1 1 1.18251 3.10585 3
-16 1 1 -3.8976 3.16999 5
-16 1 1 -1.3484 2.69419 4
-16 1 1 -2.4681 3.28449 10
16 1 -1 -1.2363 3.36825 2
-15 -1 1 1.31273 2.75385 10
15 -1 -1 0.49898 2.67287 8
-15 -1 1 -0.2048 2.78532 4
-15 -1 1 1.97315 2.73252 3
15 -1 -1 4.18094 3.44808 2
-15 -1 1 -0.7795 2.79043 5
-15 -1 1 -2.4613 2.47491 7
-15 1 1 1.24678 2.97065 10
-15 1 1 2.57054 2.98643 5
15 1 -1 -0.1277 3.37326 9
-15 1 1 -0.5679 2.86092 3
15 1 -1 2.00798 3.39741 2
15 1 -1 0.99397 2.42925 8
-15 1 1 1.62598 3.13556 7
-15 1 1 0.61769 2.74983 4
14 -1 -1 47.9445 7.30169 2
-14 -1 1 49.4784 6.60454 10
-14 -1 1 52.9672 6.69268 4
-14 -1 1 47.9703 5.80729 3
14 -1 -1 52.5898 7.7306 9
-14 -1 1 50.62 6.53625 7
-14 -1 1 51.5428 6.17785 10
14 -1 -1 46.8153 5.95762 8
14 1 -1 49.9081 7.57259 2
14 1 -1 43.9116 5.51533 8
14 1 -1 46.9142 7.54324 9
-14 1 1 49.2088 6.2663 7
-14 1 1 46.5064 6.79376 3
-14 1 1 50.9126 6.76954 10
-14 1 1 49.7497 6.73394 5
-13 -1 1 54.0327 6.37969 4
13 -1 -1 56.5239 8.0133 9
-13 -1 1 55.0308 4.52114 10
-13 -1 1 56.3538 6.3847 7
-13 -1 1 52.2952 5.85919 10
-13 -1 1 54.3403 6.2557 3
13 -1 -1 65.01 7.93427 2
13 -1 -1 60.1097 6.40542 8
-13 1 1 51.5755 6.7373 10
13 1 -1 57.5586 7.63645 2
-13 1 1 53.9634 6.19319 7
13 1 -1 54.6462 7.43608 9
13 1 -1 56.3639 2.41387 6
-13 1 1 62.8533 7.30849 3
-13 1 1 68.1666 5.46459 10
-13 1 1 54.6269 6.8636 5
-13 1 1 54.6181 6.29779 4
13 1 -1 55.5074 5.91467 8
-12 -1 1 -1.3291 1.93835 3
-12 -1 1 -0.5713 2.13562 4
12 -1 -1 -0.1626 1.98716 8
12 -1 -1 1.72246 2.79473 9
-12 -1 1 -1.0373 1.53847 7
12 -1 -1 -1.2094 2.35291 2
-12 -1 1 0.58487 1.80875 10
-12 -1 1 2.68486 1.77666 10
-12 1 1 -0.3094 1.87614 5
12 1 -1 0.30772 0.79161 6
12 1 -1 1.45758 0.76513 6
12 1 -1 -2.0224 2.33804 2
-12 1 1 2.82421 2.12921 7
12 1 -1 0.0444 1.62831 8
12 1 -1 -0.2543 2.75463 9
-12 1 1 0.00628 2.06427 4
12 1 -1 2.78134 1.97964 5
-12 1 1 2.47521 2.19849 10
-11 -1 1 65.9342 5.56563 4
11 -1 -1 66.5133 5.38388 8
-11 -1 1 66.2011 4.55856 10
11 -1 -1 73.4415 7.64927 2
11 -1 -1 64.4988 6.98158 9
-11 -1 1 61.6321 5.34253 3
-11 -1 1 65.5974 7.73252 5
-11 -1 1 67.06 5.6803 7
-11 -1 1 62.0263 5.31405 10
-11 1 1 61.8433 5.4191 4
-11 1 1 59.2069 4.96234 10
-11 1 1 65.5868 6.06393 10
11 1 -1 60.3519 4.94456 8
-11 1 1 64.5111 5.99224 5
-11 1 1 71.9387 5.6154 7
11 1 -1 60.8534 3.39565 6
11 1 -1 55.4535 6.24839 5
11 1 -1 67.2359 3.31083 6
11 1 -1 67.6951 7.43808 2
11 1 -1 63.5962 7.00836 9
-10 -1 1 9.31725 2.78864 4
10 -1 -1 11.8435 3.31179 3
10 -1 -1 8.09179 2.95405 9
-10 -1 1 9.50188 2.74902 3
10 -1 -1 4.78804 2.1797 8
-10 -1 1 4.7006 1.78814 10
-10 -1 1 10.8558 2.9696 10
-10 -1 1 9.27597 2.64696 5
10 -1 -1 8.54775 2.96718 2
-10 -1 1 7.37872 2.42433 7
-10 -1 1 9.65457 2.63989 7
-10 1 1 10.1983 2.92294 7
-10 1 1 7.97526 2.56586 10
10 1 -1 12.6204 3.00525 5
-10 1 1 8.96076 2.28902 10
10 1 -1 11.3588 3.40693 9
10 1 -1 9.72635 1.6141 6
10 1 -1 5.46421 2.89365 2
-10 1 1 12.1821 2.70014 7
-10 1 1 8.37833 2.59618 5
10 1 -1 9.57755 1.5428 6
9 -1 -1 480.668 14.9913 8
9 -1 -1 489.6 16.2784 2
-9 -1 1 485.31 14.9725 3
9 -1 -1 468.7 15.8558 3
-9 -1 1 503.177 14.8597 10
-9 -1 1 497.96 16.4859 7
-9 -1 1 490.537 15.1039 4
9 -1 -1 503.878 10.6092 6
9 -1 -1 487.805 10.3996 6
-9 -1 1 484.717 14.3168 10
-9 -1 1 508.754 16.3565 5
9 -1 -1 470.104 15.5098 9
9 -1 -1 477.187 15.9728 5
-9 -1 1 492.032 15.1047 7
-9 1 1 484.277 14.5745 10
9 1 -1 482.067 15.8384 5
9 1 -1 473.961 14.0618 8
-9 1 1 494.72 14.8016 7
-9 1 1 500.733 16.4231 5
-9 1 1 495.705 16.0293 7
9 1 -1 465.451 15.8491 9
-9 1 1 474.218 15.6786 10
9 1 -1 476.277 16.3073 2
9 1 -1 471.348 12.2192 6
8 -1 -1 27.9134 3.90663 3
-8 -1 1 19.7398 3.54176 4
-8 -1 1 24.8762 3.54706 7
8 -1 -1 24.1154 1.33729 6
-8 -1 1 21.1141 2.94822 10
8 -1 -1 16.8393 3.11092 4
8 -1 -1 27.2987 3.42995 8
-8 -1 1 26.7507 3.30121 3
-8 -1 1 22.0739 3.26023 7
8 -1 -1 26.3727 3.94899 2
-8 -1 1 24.0615 2.65764 10
8 -1 -1 25.1819 3.54861 9
8 -1 -1 25.6433 1.46563 6
8 -1 -1 26.6468 3.87291 5
-8 -1 1 27.6363 3.74049 5
8 1 -1 23.1798 2.04153 6
8 1 -1 27.272 3.96822 2
-8 1 1 29.1643 3.32544 10
8 1 -1 26.9711 3.79146 5
8 1 -1 19.6493 1.99491 6
8 1 -1 25.284 3.03669 8
-8 1 1 20.5318 3.30483 5
-8 1 1 20.9213 2.96782 7
8 1 -1 17.0966 3.27387 9
-8 1 1 26.1138 3.55927 7
-7 -1 1 328.205 11.3402 7
-7 -1 1 332.659 10.6267 4
7 -1 -1 332.826 7.5082 6
-7 -1 1 327.142 6.98431 6
7 -1 -1 329.67 7.6356 6
7 -1 -1 320.925 10.4024 8
7 -1 -1 323.061 11.1467 4
-7 -1 1 332.465 7.0922 6
-7 -1 1 331.019 10.1463 10
-7 -1 1 327.36 11.2294 5
7 -1 -1 343.288 11.5483 5
7 -1 -1 314.587 11.3492 2
7 -1 -1 327.125 11.1707 3
-7 -1 1 325.815 9.33963 10
-7 -1 1 320.783 10.4164 7
7 -1 -1 332.801 10.9024 9
7 1 -1 315.127 8.56042 6
7 1 -1 318.025 9.71872 8
7 1 -1 332.497 11.4417 2
-7 1 1 324.404 10.9139 7
-7 1 1 320.019 11.3648 5
-7 1 1 314.93 10.0905 7
-7 1 1 323.81 11.4599 10
7 1 -1 324.918 12.5906 9
7 1 -1 327.822 8.69566 6
-6 -1 1 1.97378 1.34197 4
6 -1 -1 2.76986 1.56461 5
6 -1 -1 3.49796 1.50446 4
6 -1 -1 3.88684 1.44374 8
6 -1 -1 6.63095 1.84016 3
-6 -1 1 5.73911 1.20868 10
-6 -1 1 3.76418 0.70714 6
-6 -1 1 2.99262 0.77007 6
6 -1 -1 3.50758 0.66143 6
-6 -1 1 4.4287 1.57533 7
6 -1 -1 2.217 1.60488 2
6 -1 -1 3.94884 0.68594 6
6 -1 -1 3.55881 1.37332 10
6 -1 -1 2.92195 1.48498 9
6 1 -1 2.8273 1.65683 2
-6 1 1 4.91677 1.66683 5
6 1 -1 2.53549 0.8333 6
6 1 -1 0.9949 1.37194 9
-6 1 1 2.97425 1.26083 7
6 1 -1 2.41645 0.83857 6
6 1 -1 3.24253 1.24413 8
-6 1 1 3.41253 1.29967 10
6 1 -1 4.19134 1.59959 5
5 -1 -1 1224.16 27.0509 10
-5 -1 1 1148.55 26.1762 3
5 -1 -1 1206.18 26.8667 8
-5 -1 1 1224.62 26.8696 4
-5 -1 1 1219.13 25.6 10
5 -1 -1 1243.48 28 5
5 -1 -1 1198.12 27.7259 2
5 -1 -1 1217.54 24.4581 6
5 -1 -1 1184.81 27.2192 3
5 -1 -1 1200.42 24.6161 6
-5 -1 1 1263.14 25.5003 6
-5 -1 1 1228.6 26.8508 7
-5 -1 1 1199.69 24.8193 6
-5 -1 1 1248.8 27.7914 5
5 -1 -1 1199.88 27.21 4
5 -1 -1 1231.99 27.1234 9
5 1 -1 1234.84 25.4307 6
5 1 -1 1224.7 27.842 2
5 1 -1 1204.58 27.3987 9
-5 1 1 1248.08 28.1113 5
5 1 -1 1205.44 26.1585 8
-5 1 1 1180.22 26.3266 7
5 1 -1 1174.32 25.8123 10
-5 1 1 1188.49 26.6681 10
-5 1 1 1236.19 27.1025 7
5 1 -1 1192.84 25.463 6
5 1 -1 1171.19 27.4796 5
-4 -1 1 4120.23 80.1456 8
-4 1 1 3937.37 80.2606 3
-3 -1 1 911.879 20.2592 5
-3 -1 1 903.255 19.4119 8
-3 -1 1 905.491 19.3364 6
3 -1 -1 902.019 18.5749 6
-3 -1 1 902.517 18.8629 3
-3 -1 1 898.893 18.5906 10
-3 -1 1 901.005 19.461 4
-3 -1 1 880.505 18.7952 6
3 -1 -1 922.292 20.2704 4
3 -1 -1 910.205 18.4414 6
3 -1 -1 911.259 20.3477 5
3 -1 -1 915.535 19.8251 8
-3 -1 1 913.646 20.2048 2
3 -1 -1 878.6 19.6021 3
-3 -1 1 929.019 19.6408 7
3 -1 -1 903.98 19.6828 9
-3 -1 1 895.764 20.2078 4
-3 -1 1 902.99 20.0072 9
3 -1 -1 911.339 19.7794 10
3 -1 -1 906.918 20.261 2
3 1 -1 921.942 19.7602 7
-3 1 1 919.809 19.8905 8
-3 1 1 950.677 19.7604 10
-3 1 1 889.363 17.966 6
-3 1 1 921.581 20.3693 2
3 1 -1 925.654 19.2976 8
-3 1 1 868.732 20.3897 4
-3 1 1 911.111 19.6235 9
-3 1 1 909.714 20.3662 5
3 1 -1 876.035 20.0876 2
3 1 -1 897.557 19.0182 6
-3 1 1 905.992 17.9736 6
3 1 -1 932.091 20.2775 5
3 1 -1 885.25 18.6555 10
-3 1 1 925.701 19.508 3
3 1 -1 897.402 19.9629 9
3 1 -1 911.045 19.2674 6
-3 1 1 886.043 19.086 7
-2 -1 1 2615.37 130.822 1
2 1 -1 2651.14 134.51 1
-2 1 1 2537.39 112.029 1
-1 1 1 5412.03 189.026 1
1 1 -1 5543.68 196.345 1
0 -1 -1 586.617 12.4261 8
0 -1 -1 533.339 14.4258 3
0 1 -1 598.181 14.8282 8
0 1 1 625.887 12.4949 4
1 -1 1 67.2493 2.18025 6
-1 -1 -1 69.9471 2.61176 3
1 -1 1 67.3138 2.25912 6
-1 -1 -1 66.3263 2.12343 2
1 -1 1 66.3462 2.03147 9
1 -1 1 66.8254 2.4014 7
-1 -1 -1 66.2464 2.50837 7
-1 -1 -1 67.9196 2.71098 4
1 -1 1 69.5153 2.85908 10
-1 -1 -1 68.4152 2.36072 10
-1 -1 -1 67.1728 2.45045 6
1 -1 1 66.7693 2.24828 5
1 -1 1 67.8798 2.87579 3
-1 -1 -1 63.0447 1.79286 5
-1 -1 -1 67.0909 2.38128 9
1 -1 1 65.4854 2.61804 4
-1 -1 -1 69.3136 2.4157 6
1 1 1 67.5792 1.83729 5
1 1 1 64.7966 2.35512 9
1 1 1 69.492 2.55533 7
1 1 1 62.8609 2.57796 3
-1 1 -1 65.992 2.23884 5
-1 1 -1 66.0114 2.45985 8
1 1 1 69.2661 2.44736 6
-1 1 -1 65.7542 2.60413 4
-1 1 -1 69.826 2.88748 10
-1 1 -1 66.6926 2.13816 6
-1 1 -1 66.3632 2.16116 6
1 1 1 65.2771 2.15022 2
-1 1 -1 67.8642 1.97518 2
-1 1 -1 66.2935 2.35082 7
1 1 1 68.9629 2.7172 4
-1 1 -1 69.8761 2.05382 9
1 1 1 68.5815 2.4088 10
-1 1 -1 68.0717 2.81515 3
-2 -1 -1 1302.99 27.8425 3
2 -1 1 1318.56 26.3822 6
-2 -1 -1 1335.46 27.2865 10
2 -1 1 1299.78 27.4655 7
2 -1 1 1297.3 26.9582 2
-2 -1 -1 1349.94 28.368 4
-2 -1 -1 1344.2 26.8367 6
-2 -1 -1 1352.59 27.0995 6
-2 -1 -1 1375.98 27.5689 9
2 -1 1 1314.92 28.0167 4
2 -1 1 1304.43 26.5222 6
-2 -1 -1 1335 26.1753 8
2 -1 1 1333.24 28.3937 3
-2 -1 -1 1339.46 26.7244 5
2 -1 1 1309.57 27.2584 8
2 -1 1 1390.75 28.2482 10
-2 1 -1 1335.45 26.118 6
2 1 1 1296.6 27.4325 9
2 1 1 1349.03 27.0114 6
-2 1 -1 1311.81 26.9667 2
-2 1 -1 1307.31 27.3466 8
2 1 1 1381.61 27.9397 7
2 1 1 1316.1 26.1722 8
-2 1 -1 1338.79 27.1372 5
2 1 1 1304.6 27.2357 10
-2 1 -1 1338.61 27.5332 7
2 1 1 1335.43 26.9278 6
2 1 1 1324.53 28.2154 4
-2 1 -1 1331.12 26.1241 6
-2 1 -1 1231.71 28.7897 4
-2 1 -1 1299.63 28.1611 10
2 1 1 1252.53 27.8374 3
2 1 1 1355.58 26.7398 5
-2 1 -1 1304.22 28.3112 3
3 -1 1 894.129 21.0327 3
-3 -1 -1 918.83 20.5446 7
-3 -1 -1 888.136 19.6571 2
-3 -1 -1 902.584 20.7356 3
3 -1 1 895.626 18.3816 6
3 -1 1 899.867 20.7189 4
-3 -1 -1 927.757 19.3882 5
3 -1 1 919.702 19.7025 2
3 -1 1 884.067 18.1976 6
-3 -1 -1 932.594 19.1206 6
3 -1 1 903.102 19.5771 9
-3 -1 -1 896.757 18.6359 8
-3 -1 -1 914.934 18.8218 6
-3 -1 -1 927.194 19.8579 10
-3 -1 -1 901.867 20.4528 3
3 -1 1 898.97 19.6543 8
3 -1 1 909.042 20.1542 7
3 1 1 871.172 19.7032 2
-3 1 -1 911.556 20.1798 7
-3 1 -1 917.205 19.7618 8
3 1 1 905.498 19.057 6
3 1 1 864.99 18.921 6
3 1 1 897.565 20.002 9
3 1 1 907.407 19.6916 10
-3 1 -1 928.205 20.7924 10
-3 1 -1 859.849 19.5001 9
3 1 1 920.88 19.378 5
-3 1 -1 907.892 19.8145 5
-3 1 -1 898.061 19.6081 5
3 1 1 914.292 18.6655 8
3 1 1 916.845 20.5323 7
-3 1 -1 900.202 20.2905 10
-3 1 -1 819.216 20.2378 2
3 1 1 915.085 20.977 4
4 -1 1 30.0788 2.27145 9
4 -1 1 28.236 3.22893 3
-4 -1 -1 32.7037 1.97101 8
-4 -1 -1 26.761 2.89681 3
4 -1 1 33.3307 2.75307 7
-4 -1 -1 29.4427 1.75738 6
4 -1 1 29.8947 1.29591 6
-4 -1 -1 28.2246 2.36509 10
-4 -1 -1 32.1385 2.3003 5
4 -1 1 29.0939 1.35362 6
4 -1 1 34.1757 2.4134 8
4 -1 1 38.2536 2.59903 2
-4 -1 -1 29.3563 2.67258 7
-4 -1 -1 32.7016 1.68395 6
4 -1 1 30.1476 3.17652 4
4 1 1 30.5721 2.4746 2
4 1 1 31.9925 2.54203 9
-4 1 -1 28.6919 2.57071 10
-4 1 -1 24.3202 2.73808 10
4 1 1 27.5688 1.75978 6
4 1 1 30.7839 2.27151 5
-4 1 -1 31.0168 2.60931 7
4 1 1 29.8124 1.81469 6
4 1 1 31.1358 3.28849 4
-4 1 -1 28.0453 2.30835 5
-4 1 -1 30.7454 2.43825 5
4 1 1 29.6237 1.79317 8
-5 -1 -1 2277.06 48.3415 7
-5 -1 -1 2245.96 44.6991 6
-5 -1 -1 2218.49 45.7333 8
5 -1 1 2211.03 46.9794 9
-5 -1 -1 2217.61 47.9856 3
-5 -1 -1 2278.82 46.5034 10
5 -1 1 2242.21 47.7565 7
5 -1 1 2250.26 44.1398 6
-5 -1 -1 2242.42 47.1762 10
5 -1 1 2186.38 46.673 8
-5 -1 -1 2283.54 46.97 5
5 -1 1 2261.63 44.1143 6
5 -1 1 2232.34 48.9462 3
5 -1 1 2232.84 48.5287 4
5 -1 1 2180.81 47.155 2
5 1 1 2248 45.3078 6
5 1 1 2321.36 47.7258 9
5 1 1 2248.73 45.6696 8
5 1 1 2272.15 48.796 4
5 1 1 2215.26 46.7113 5
5 1 1 2295.48 47.4406 2
-5 1 -1 2259.02 47.3376 5
-5 1 -1 2230.4 47.7339 7
-5 1 -1 2210.13 48.2585 10
-5 1 -1 2240.01 47.5471 10
5 1 1 2237.24 45.2691 6
-6 -1 -1 154.368 5.92629 10
-6 -1 -1 160.901 7.26465 7
-6 -1 -1 152.967 4.14978 6
-6 -1 -1 167.109 6.93487 7
-6 -1 -1 153.785 6.47425 10
6 -1 1 160.251 6.24453 8
6 -1 1 157.339 4.04642 6
-6 -1 -1 166.138 7.13594 3
6 -1 1 152.741 7.29652 4
6 -1 1 156.282 6.58343 2
6 -1 1 163.684 7.69961 3
-6 -1 -1 162.045 6.42405 5
6 -1 1 165.076 6.61675 9
-6 -1 -1 158.592 4.13741 6
6 1 1 157.699 5.5099 8
-6 1 -1 165.034 7.74229 10
6 1 1 156.13 4.9716 6
6 1 1 158.84 4.95263 6
-6 1 -1 155.007 6.60201 5
6 1 1 161.234 6.80234 9
6 1 1 164.692 7.6479 4
6 1 1 155.289 6.26944 5
-6 1 -1 157.303 6.8536 7
6 1 1 162.431 6.73166 2
-6 1 -1 155.918 7.1475 10
7 -1 1 38.5749 3.31844 8
7 -1 1 39.4629 3.64176 9
-7 -1 -1 41.7687 3.17617 10
-7 -1 -1 39.9503 3.52548 10
-7 -1 -1 43.8139 4.02855 3
7 -1 1 34.541 1.81768 6
-7 -1 -1 40.7025 4.49813 7
7 -1 1 34.4266 4.46542 3
7 -1 1 37.7652 1.48491 6
7 -1 1 37.9457 4.01832 2
7 -1 1 36.8915 4.53161 4
-7 -1 -1 29.5205 3.60373 7
-7 1 -1 39.0251 5.14314 10
7 1 1 38.5352 2.35634 6
7 1 1 44.128 3.81492 2
-7 1 -1 36.2244 3.43597 10
7 1 1 41.2536 3.54214 5
7 1 1 34.6032 4.04463 9
7 1 1 39.0995 2.33696 6
-7 1 -1 27.8755 3.45112 7
-7 1 -1 34.1077 3.26727 5
-7 1 -1 30.3279 3.70946 7
7 1 1 33.3504 2.67768 8
7 1 1 40.2572 5.53931 4
8 -1 1 647.882 18.4593 9
8 -1 1 653.314 17.6252 8
-8 -1 -1 644.755 19.145 3
-8 -1 -1 665.045 18.8969 7
8 -1 1 655.762 13.6892 6
-8 -1 -1 663.637 18.5207 10
8 -1 1 651.088 18.9956 2
-8 -1 -1 651.573 17.4945 10
8 -1 1 653.996 13.5359 6
8 -1 1 679.569 20.3096 4
-8 -1 -1 665.869 18.4564 5
-8 -1 -1 626.681 19.4067 7
8 1 1 650.423 16.7384 8
8 1 1 659.179 15.3724 6
-8 1 -1 669.743 18.4593 10
8 1 1 666.294 18.9983 9
-8 1 -1 683.195 19.5003 7
-8 1 -1 677.035 18.3967 5
8 1 1 652.958 20.1326 4
-8 1 -1 690.641 18.7866 7
8 1 1 644.581 18.3941 5
8 1 1 668.058 15.2795 6
8 1 1 640.989 19.1177 2
-8 1 -1 664.98 18.8088 5
-8 1 -1 649.691 19.4655 10
-9 -1 -1 16.6508 3.58709 3
-9 -1 -1 13.1937 2.91035 10
-9 -1 -1 10.8636 2.88292 7
9 -1 1 10.8647 2.8846 9
-9 -1 -1 15.8796 2.64683 10
9 -1 1 13.4554 3.26372 2
9 -1 1 12.7943 3.39365 4
9 -1 1 13.7344 3.04347 8
-9 -1 -1 11.9505 2.81946 5
9 1 1 19.232 3.74664 2
9 1 1 16.3016 2.97735 5
9 1 1 14.6878 2.54337 8
9 1 1 11.3865 1.60517 6
-9 1 -1 10.8147 2.72889 7
-9 1 -1 11.1792 2.66017 5
9 1 1 13.82 1.73449 6
-9 1 -1 13.6404 2.74001 10
-9 1 -1 15.24 3.4754 10
9 1 1 11.9521 3.21339 9
-9 1 -1 19.4238 3.28331 5
-10 -1 -1 146.112 8.37326 3
10 -1 1 131.503 6.98466 8
10 -1 1 141.117 8.31116 2
-10 -1 -1 135.814 6.70427 10
10 -1 1 138.124 8.24787 9
10 -1 1 149.746 9.27224 4
-10 -1 -1 144.521 7.81895 5
-10 -1 -1 129.273 7.73433 7
-10 -1 -1 150.876 8.12992 10
-10 1 -1 118.656 7.90458 10
-10 1 -1 120.577 7.88346 7
10 1 1 134.241 6.45043 8
-10 1 -1 133.374 7.72437 5
-10 1 -1 118.914 7.01957 10
-10 1 -1 149.801 7.90346 5
10 1 1 135.29 4.90572 6
10 1 1 126.322 7.90697 2
10 1 1 136.568 8.21153 9
11 -1 1 16.5229 3.92793 2
11 -1 1 33.5581 5.60916 4
-11 -1 -1 18.2432 3.59422 10
11 -1 1 20.1133 3.65111 8
-11 -1 -1 21.8841 3.25795 10
11 -1 1 26.9074 4.70569 9
-11 -1 -1 20.7927 3.57758 5
-11 -1 -1 20.0538 3.8555 7
-11 -1 -1 22.7454 4.33201 4
-11 -1 -1 17.1214 4.03932 3
11 1 1 17.5109 4.30528 9
-11 1 -1 12.4544 3.65363 10
-11 1 -1 24.5804 4.50163 5
-11 1 -1 21.1702 3.59461 10
11 1 1 22.0862 1.93883 6
-11 1 -1 18.9815 4.39395 3
11 1 1 21.9718 2.00788 6
11 1 1 23.3576 3.65897 8
-11 1 -1 25.7708 4.24244 5
11 1 1 23.567 4.49304 2
12 -1 1 55.028 6.79897 2
-12 -1 -1 55.9019 4.53216 10
12 -1 1 43.7849 5.32847 8
-12 -1 -1 48.0644 6.36048 4
-12 -1 -1 50.8344 6.06268 5
12 -1 1 54.9879 6.84273 9
-12 -1 -1 50.672 5.82166 5
-12 -1 -1 67.8318 6.2546 7
-12 -1 -1 43.4592 5.70581 10
-12 -1 -1 45.5044 6.33219 3
12 1 1 49.5279 2.47541 6
-12 1 -1 59.1935 6.63356 5
12 1 1 45.2139 2.43545 6
-12 1 -1 48.5888 6.41759 10
-12 1 -1 50.9688 7.06968 3
12 1 1 49.4174 6.62549 2
-12 1 -1 50.0116 5.96858 7
12 1 1 45.0048 6.40089 9
-12 1 -1 39.0549 4.9159 10
-13 -1 -1 9.23429 3.62581 4
-13 -1 -1 10.992 3.55214 5
-13 -1 -1 9.27444 3.47644 3
-13 -1 -1 9.65572 3.50662 7
13 -1 1 17.2683 4.52956 2
13 -1 1 9.70582 3.95354 9
-13 -1 -1 3.33991 2.60917 10
13 1 1 5.81239 3.56664 2
-13 1 -1 5.83209 3.574 10
-13 1 -1 18.5 4.73994 5
13 1 1 18.3127 4.82543 9
-13 1 -1 12.2076 3.65641 7
-13 1 -1 13.8443 4.2213 3
-14 -1 -1 94.7922 7.5156 5
-14 -1 -1 109.272 8.16131 10
-14 -1 -1 90.9781 6.55977 8
-14 -1 -1 94.1544 8.19277 3
-14 -1 -1 98.6254 8.47677 4
14 -1 1 96.7887 9.97197 9
14 -1 1 106.925 9.43937 2
14 1 1 110.234 9.41661 2
-14 1 -1 89.6505 8.33544 10
-14 1 -1 105.081 8.28486 7
-14 1 -1 97.9678 8.54359 4
14 1 1 109.947 9.37003 9
-14 1 -1 98.8058 8.93596 3
-14 1 -1 96.4258 7.85169 5
-15 -1 -1 4.44513 3.27049 4
-15 -1 -1 1.64167 3.07465 10
15 -1 1 1.06901 3.08708 2
15 -1 1 -0.7206 2.85223 9
-15 -1 -1 -0.0481 2.56611 5
-15 -1 -1 3.32903 2.36084 8
-15 -1 -1 -0.9743 2.89641 3
15 1 1 2.43983 3.66445 2
-15 1 -1 -7.6858 2.11497 8
-15 1 -1 1.25979 3.23092 4
-15 1 -1 3.64824 2.56018 5
-15 1 -1 0.51769 2.47379 7
-15 1 -1 -8.4291 2.96725 10
15 1 1 11.6679 4.5336 9
-15 1 -1 -3.4357 3.41006 3
16 -1 1 12.6522 4.70858 2
-16 -1 -1 5.49444 3.67919 4
-16 -1 -1 13.2143 4.3093 3
-16 -1 -1 8.10124 4.18335 5
16 -1 1 8.5862 3.93976 9
-16 1 -1 3.24806 2.92786 8
16 1 1 9.88664 4.44016 2
-16 1 -1 4.99053 3.9051 4
-16 1 -1 6.85112 3.951 5
-16 1 -1 9.217 3.67607 3
16 1 1 9.97671 7.97665 9
-17 -1 -1 60.3312 7.60534 3
17 1 1 57.5412 9.03657 9
-17 1 -1 65.6775 8.61399 3
-17 1 -1 72.7138 9.54751 4
-18 -1 -1 13.245 4.75684 4
18 -1 1 6.73831 4.72447 2
-18 1 -1 1.74303 4.26967 4
18 1 1 12.9151 5.08685 2
-18 -2 1 11.479 4.4648 4
18 2 -1 0.47529 3.92825 2
-18 2 1 3.25326 3.70145 9
-18 2 1 5.68693 4.23106 8
-17 -2 1 6.63468 4.55514 5
-17 -2 1 7.8841 4.14216 4
-17 2 1 -2.0187 3.62315 3
-17 2 1 -1.2078 3.10063 9
17 2 -1 1.16103 3.8552 2
-17 2 1 3.78849 3.93617 4
-16 -2 1 13.1961 5.47189 5
-16 -2 1 26.0926 5.48709 4
16 -2 -1 25.2427 6.01189 2
-16 -2 1 25.5889 4.10441 3
16 2 -1 32.36 6.74574 2
-16 2 1 20.304 5.50428 10
-16 2 1 19.2886 6.7139 7
-16 2 1 31.0457 6.00124 5
16 2 -1 22.0715 6.23912 9
-16 2 1 22.5378 5.42785 3
-16 2 1 22.226 5.06317 4
-15 -2 1 14.7557 4.29432 4
15 -2 -1 17.3063 5.47357 8
15 -2 -1 14.9009 4.89628 2
-15 -2 1 12.6477 4.06069 7
-15 -2 1 16.0162 3.65124 3
-15 -2 1 10.3121 3.13384 10
-15 2 1 12.8517 4.08308 4
-15 2 1 16.5234 4.83587 5
-15 2 1 14.9007 4.07942 10
15 2 -1 17.1263 3.50762 8
15 2 -1 6.90408 4.29487 9
-15 2 1 7.99067 3.74359 3
-15 2 1 16.1349 4.65773 7
15 2 -1 11.5705 4.80508 2
-14 -2 1 2.02794 2.15808 10
-14 -2 1 -4.1858 1.96995 7
-14 -2 1 2.38785 2.365 3
14 -2 -1 -0.5527 2.42705 8
-14 -2 1 0.54983 2.69972 4
14 -2 -1 -0.3217 2.95067 2
-14 2 1 2.96473 3.19816 4
14 2 -1 -1.7118 2.7629 2
-14 2 1 -0.1513 2.70922 10
14 2 -1 0.70428 0.90913 6
14 2 -1 -3.496 2.76369 9
-14 2 1 1.52399 2.51608 7
-14 2 1 0.46563 2.97454 3
14 2 -1 5.73086 2.4779 8
-14 2 1 2.15098 2.62044 5
13 -2 -1 27.8538 4.98896 8
-13 -2 1 23.2713 3.69464 10
13 -2 -1 24.2509 5.32945 2
-13 -2 1 29.6488 4.95669 7
-13 -2 1 25.1286 3.17548 10
-13 -2 1 26.6972 4.89342 4
-13 -2 1 22.6587 4.16469 3
13 -2 -1 20.933 4.94063 9
13 2 -1 27.6992 5.77915 2
-13 2 1 26.2425 5.1799 10
-13 2 1 22.3811 4.0248 7
-13 2 1 19.3282 4.26236 4
13 2 -1 22.4476 2.51861 6
13 2 -1 21.7618 5.3765 9
-13 2 1 23.8876 4.82263 5
13 2 -1 20.8907 2.27633 6
13 2 -1 21.8742 3.68156 8
13 2 -1 21.3598 4.42503 5
12 -2 -1 -1.171 2.23395 9
12 -2 -1 2.29291 2.35662 8
-12 -2 1 2.79352 2.41213 4
-12 -2 1 -1.5149 1.5143 10
-12 -2 1 -1.1051 1.63736 3
12 -2 -1 1.57226 2.85569 2
-12 -2 1 -0.9671 1.31851 10
-12 -2 1 0.14317 1.95722 7
12 2 -1 0.94844 1.8008 8
-12 2 1 0.77938 2.16791 4
12 2 -1 3.02854 2.29324 5
12 2 -1 -0.1027 0.97184 6
12 2 -1 0.3842 2.85748 9
-12 2 1 -1.1127 1.59045 10
-12 2 1 3.66135 2.23547 7
12 2 -1 0.93778 2.75341 2
-12 2 1 2.07515 2.2721 5
-12 2 1 3.56978 2.33627 10
12 2 -1 -0.1741 0.96103 6
11 -2 -1 7.05267 2.68233 3
-11 -2 1 4.44286 2.26058 3
-11 -2 1 2.65502 2.48174 7
11 -2 -1 2.95126 2.74104 2
-11 -2 1 2.66986 1.56914 10
11 -2 -1 5.09644 2.7977 9
-11 -2 1 4.0597 2.475 4
11 -2 -1 7.47438 2.72677 8
11 2 -1 5.7913 3.09736 2
11 2 -1 1.2123 1.64914 8
-11 2 1 8.49686 2.89859 5
-11 2 1 5.66574 2.27653 10
11 2 -1 9.78567 3.41624 9
-11 2 1 3.00466 2.22405 10
-11 2 1 0.24045 1.83067 7
11 2 -1 4.94217 1.4275 6
11 2 -1 2.8601 1.29926 6
-10 -2 1 17.8277 3.66693 7
10 -2 -1 22.1949 4.02804 9
-10 -2 1 19.8781 5.37475 7
-10 -2 1 17.4848 3.44273 4
-10 -2 1 17.8493 2.93067 10
10 -2 -1 19.5766 3.61803 8
10 -2 -1 17.5579 3.92896 2
10 -2 -1 18.3367 3.90271 3
-10 -2 1 14.6614 3.06616 3
-10 -2 1 20.5664 3.82961 5
10 2 -1 18.8691 2.31763 6
10 2 -1 17.0424 2.34765 6
10 2 -1 20.4895 4.19217 9
-10 2 1 21.7329 3.37613 7
10 2 -1 21.739 3.30296 8
10 2 -1 20.5089 4.06493 2
-10 2 1 19.7218 3.9435 10
-10 2 1 19.7525 3.77206 5
-10 2 1 23.2931 3.58213 10
-10 2 1 22.4084 4.63998 5
10 2 -1 14.8483 3.41139 5
-9 -2 1 103.081 5.42766 10
-9 -2 1 90.2332 7.66139 7
9 -2 -1 113.44 7.11622 2
9 -2 -1 98.8373 6.05117 8
-9 -2 1 101.215 6.10697 7
-9 -2 1 103.711 6.20605 4
9 -2 -1 103.764 6.38704 9
-9 -2 1 98.9149 4.66296 10
-9 -2 1 101.948 6.62802 5
-9 -2 1 98.3409 5.68629 3
9 -2 -1 93.348 6.46125 4
-9 2 1 110.334 6.47858 7
-9 2 1 110.735 7.05837 10
9 2 -1 99.1409 6.86225 2
-9 2 1 100.42 5.70806 7
-9 2 1 90.108 5.77128 10
9 2 -1 104.999 5.44002 8
-9 2 1 114.16 7.06174 5
9 2 -1 99.6584 4.59348 6
9 2 -1 110.067 7.05588 9
9 2 -1 97.2819 6.45419 5
9 2 -1 98.3324 4.62402 6
-8 -2 1 1.25635 0.6602 6
-8 -2 1 1.64352 1.25208 10
-8 -2 1 0.70496 1.27795 3
-8 -2 1 1.6543 1.69887 4
8 -2 -1 0.11053 1.56342 4
-8 -2 1 0.78823 1.49121 7
-8 -2 1 0.67308 0.57014 6
-8 -2 1 -2.1278 1.04306 5
-8 -2 1 -0.3468 0.80606 10
-8 -2 1 -0.5859 1.4117 7
8 -2 -1 0.12832 1.67624 8
8 -2 -1 1.81785 1.7661 3
8 -2 -1 -1.2603 1.57725 2
8 -2 -1 -2.4337 1.24001 9
8 2 -1 0.73733 0.88569 6
8 2 -1 2.74668 2.15512 2
8 2 -1 -0.4091 0.85584 6
-8 2 1 0.29943 1.21661 7
-8 2 1 1.24625 1.45321 7
-8 2 1 0.22745 1.16792 10
8 2 -1 -0.5982 1.73047 9
8 2 -1 1.30709 1.29491 8
8 2 -1 1.16606 1.68481 5
-8 2 1 -1.3439 1.12928 5
7 -2 -1 445.55 13.8837 2
7 -2 -1 428.565 13.2881 4
-7 -2 1 452.229 13.7806 5
-7 -2 1 453.771 13.1347 7
-7 -2 1 437.12 11.7811 10
7 -2 -1 430.767 9.2532 6
-7 -2 1 445.978 12.2761 3
7 -2 -1 444.726 13.1333 9
-7 -2 1 417.486 12.7389 4
-7 -2 1 450.199 11.2167 6
-7 -2 1 426.198 10.5039 6
-7 -2 1 425.807 13.9041 7
7 -2 -1 431.353 13.8094 3
7 -2 -1 423.157 12.9402 8
-7 -2 1 418.179 10.9046 10
7 2 -1 445.159 13.9671 2
7 2 -1 424.246 11.3133 6
-7 2 1 452.209 14.2336 5
7 2 -1 440.74 13.9476 9
7 2 -1 424.243 15.4147 5
7 2 -1 438.357 11.4204 6
-7 2 1 435.613 12.9687 10
7 2 -1 429.021 11.7386 8
-7 2 1 429.027 12.9939 7
6 -2 -1 50.1963 3.59379 9
-6 -2 1 48.0313 3.02625 3
-6 -2 1 45.1601 2.74659 6
6 -2 -1 47.2126 3.60841 8
6 -2 -1 47.3518 3.67749 10
-6 -2 1 47.3096 3.49855 7
-6 -2 1 46.9077 2.43105 10
6 -2 -1 45.0989 3.6816 3
6 -2 -1 48.4443 1.9072 6
6 -2 -1 44.8762 1.69927 6
-6 -2 1 44.1755 2.42232 6
-6 -2 1 48.1642 2.79581 10
6 -2 -1 41.3578 3.64439 2
6 -2 -1 47.1313 3.55293 4
-6 -2 1 48.9625 3.4764 4
6 2 -1 50.3808 3.85228 9
6 2 -1 46.8743 2.79617 6
6 2 -1 46.9769 2.86631 8
6 2 -1 44.5795 3.70474 5
6 2 -1 45.4764 3.77334 2
6 2 -1 46.7065 2.78678 6
-6 2 1 54.6422 3.51582 7
-6 2 1 49.5953 3.88617 5
-6 2 1 49.3499 3.12122 7
5 -2 -1 35.6937 3.10758 10
5 -2 -1 38.7488 3.20312 3
-5 -2 1 38.4921 2.9306 4
5 -2 -1 41.9042 3.33363 2
-5 -2 1 35.2356 1.85903 10
-5 -2 1 33.0611 2.50952 6
5 -2 -1 39.6371 1.59341 6
5 -2 -1 38.7573 2.94757 9
5 -2 -1 31.9502 2.83136 8
-5 -2 1 32.1707 3.01557 5
-5 -2 1 34.1697 2.51213 8
-5 -2 1 38.6903 2.92795 7
5 -2 -1 37.8849 2.88008 4
-5 -2 1 37.6483 2.51642 6
-5 -2 1 33.0461 2.27162 3
5 -2 -1 38.5504 1.71712 6
-5 -2 1 32.3878 2.30108 3
5 2 -1 36.2394 2.35966 8
-5 2 1 38.0034 2.7386 7
5 2 -1 33.025 3.03275 2
-5 2 1 37.6632 2.47348 7
5 2 -1 38.9855 3.23477 5
5 2 -1 35.3279 2.37238 6
-5 2 1 37.1316 3.22681 5
5 2 -1 37.2047 2.39255 6
5 2 -1 32.4509 2.95827 9
-5 2 1 33.1018 2.85655 10
-4 -2 1 67.7345 3.38591 7
4 -2 -1 60.8014 3.61983 10
-4 -2 1 65.2355 2.8539 6
4 -2 -1 61.2485 3.15436 9
-4 -2 1 63.2041 2.94206 8
-4 -2 1 63.0654 3.25385 4
4 -2 -1 70.2123 3.37467 4
-4 -2 1 69.1184 3.77155 5
4 -2 -1 65.2765 3.7037 2
4 -2 -1 62.3206 3.52671 3
4 -2 -1 63.3748 2.28457 6
-4 -2 1 61.0185 3.07779 3
4 -2 -1 64.9712 3.46958 8
-4 -2 1 62.4802 3.00592 3
-4 -2 1 65.7134 2.20376 10
-4 -2 1 63.5968 3.15537 6
4 2 -1 63.886 3.69139 2
4 2 -1 64.8406 2.85467 8
4 2 -1 63.9727 3.47128 7
4 2 -1 64.7947 3.08312 6
4 2 -1 63.9681 2.9754 6
-4 2 1 63.3758 3.06705 7
-4 2 1 60.1813 3.4554 10
-4 2 1 66.6675 2.91379 7
-4 2 1 63.9985 3.15765 4
4 2 -1 67.7617 3.7231 5
4 2 -1 65.6795 3.57219 9
-4 2 1 61.9621 3.77389 5
3 -2 -1 882.578 19.5433 10
-3 -2 1 863.204 18.6389 6
3 -2 -1 868.602 17.8644 6
-3 -2 1 866.333 18.8987 4
3 -2 -1 870.873 19.3123 3
3 -2 -1 864.421 17.9202 6
-3 -2 1 862.608 17.8097 3
-3 -2 1 860.838 17.2879 10
-3 -2 1 874.609 19.0129 7
3 -2 -1 877.95 19.3807 8
-3 -2 1 843.975 18.6276 8
-3 -2 1 869.234 19.5998 5
3 -2 -1 865.457 19.6891 2
-3 -2 1 863.381 19.1197 6
-3 2 1 880.414 18.4151 7
3 2 -1 816.288 19.3584 2
-3 2 1 907.567 20.0142 5
-3 2 1 906.956 17.7185 6
3 2 -1 859.374 19.3262 9
-3 2 1 869.512 18.1077 7
-3 2 1 820.941 20.4106 2
-3 2 1 868.432 17.4912 6
3 2 -1 818.773 18.8555 6
3 2 -1 883.465 18.5578 8
-3 2 1 859.834 19.3692 10
-3 2 1 853.871 18.7267 9
3 2 -1 881.251 19.6972 5
3 2 -1 877.849 20.1422 4
3 2 -1 888.188 19.1916 7
3 2 -1 851.602 18.7702 6
3 2 -1 856.417 17.2978 10
-3 2 1 824.737 18.9914 3
-2 -2 1 951.52 24.5015 6
2 -2 -1 1004.4 20.9937 6
-2 -2 1 1007.86 21.3817 8
2 -2 -1 1030.34 20.8794 4
-2 -2 1 1032.93 22.1076 5
-2 -2 1 1066.37 21.4902 4
-2 -2 1 1024.12 21.5511 6
-2 -2 1 1032.7 21.3977 7
2 -2 -1 1023.99 21.0764 6
2 -2 -1 1040.11 22.1146 2
-2 -2 1 1043.98 20.2507 10
2 -2 -1 1039.96 21.9003 8
-2 -2 1 958.623 22.2715 9
2 -2 -1 1050.74 21.736 3
-2 -2 1 1039.16 21.8805 2
2 -2 -1 1049.43 22.0449 10
-2 -2 1 1040.81 20.3025 3
-2 2 1 1019.04 20.4008 7
-2 2 1 1005.8 21.864 8
-2 2 1 1012.76 20.7693 4
-2 2 1 1088.76 22.3882 5
2 2 -1 1024.66 21.6875 9
-2 2 1 1034.56 21.0511 6
-2 2 1 1006.99 20.8738 6
2 2 -1 1017.07 21.2913 8
-2 2 1 1022.13 20.7413 9
2 2 -1 1003.98 21.8261 2
2 2 -1 1041.06 22.1291 5
2 2 -1 996.331 21.4657 4
2 2 -1 1019.18 20.4612 3
2 2 -1 1052.66 21.5553 7
-2 2 1 1003.68 22.0146 5
2 2 -1 980.072 21.569 6
-2 2 1 985.592 22.0912 2
-2 2 1 1012.33 21.8759 10
2 2 -1 1044.18 20.1455 10
-1 -2 1 2485.93 144.164 1
-1 2 1 2459.38 133.1 1
1 2 -1 2473.69 140.87 1
0 -2 -1 475.059 10.4068 5
0 -2 1 473.506 10.5621 4
0 -2 -1 486.023 9.99938 7
0 -2 -1 502.368 10.6009 3
0 -2 1 478.135 10.631 3
0 -2 1 478.209 10.6775 6
0 -2 1 462.996 10.0872 7
0 -2 1 469.405 10.8148 6
0 -2 -1 476.863 10.1498 9
0 -2 -1 460.154 10.4488 2
0 -2 1 470.687 10.8279 10
0 -2 -1 478.981 10.4051 10
0 -2 -1 485.709 10.1311 8
0 -2 1 465.313 10.1408 2
0 -2 -1 457.634 9.97508 4
0 -2 -1 466.09 10.7904 6
0 -2 1 467.194 9.58032 9
0 -2 1 469.485 10.7884 8
0 -2 -1 489.919 10.8117 6
0 2 -1 465.729 10.7421 6
0 2 1 463.426 10.3814 10
0 2 -1 491.195 10.7618 6
0 2 1 490.147 10.7851 6
0 2 1 476.372 10.7703 6
0 2 1 471.049 9.96435 7
0 2 -1 460.746 10.8321 10
0 2 1 464.385 10.0652 4
0 2 -1 487.219 10.557 4
0 2 -1 474.709 10.8401 8
0 2 1 474.413 10.5351 3
0 2 1 481.289 10.1531 9
0 2 -1 475.338 9.60629 9
0 2 1 476.283 10.1244 8
0 2 1 471.076 10.3919 5
0 2 1 493.682 10.5721 2
0 2 -1 477.521 10.0774 7
0 2 -1 462.245 10.1429 2
0 2 -1 474.36 10.5546 3
0 2 -1 468.957 10.7617 5
-1 -2 -1 2333.74 47.8801 4
2 -2 1 1060 21.9597 6
-2 -2 -1 1090.51 23.0209 9
-2 -2 -1 1108.12 22.8023 2
2 -2 1 1060.65 22.0577 6
-2 -2 -1 1083.68 22.8744 6
-2 -2 -1 1075.63 23.275 7
2 -2 1 1101.32 22.9905 5
-2 -2 -1 1101.55 23.9798 4
-2 -2 -1 1125.66 23.1114 3
-2 -2 -1 1107.63 22.7731 6
2 -2 1 1084.76 23.0705 8
-2 -2 -1 1066.29 22.1513 10
2 -2 1 1039.74 23.7465 3
2 -2 1 1100.53 22.719 7
2 -2 1 1080.71 23.3907 4
2 -2 1 1023.27 21.9239 9
-2 -2 -1 1104.5 22.3044 5
-2 2 -1 1085.82 21.9348 6
-2 2 -1 1061.19 23.2962 4
-2 2 -1 1044.16 21.7349 6
-2 2 -1 1065.85 21.9828 9
2 2 1 1053.37 22.2283 10
2 2 1 1085.6 22.8157 6
-2 2 -1 1087.09 23.7701 3
2 2 1 1037.09 22.695 2
2 2 1 1105.55 22.998 9
-2 2 -1 1069.5 23.5563 10
2 2 1 1096.56 22.3227 5
-2 2 -1 1072 22.9121 5
-2 2 -1 1054.61 23.0842 8
-2 2 -1 1081.15 23.9457 10
-2 2 -1 1086.47 22.6724 7
-2 2 -1 1041.93 22.9461 2
-3 -2 -1 9.13828 1.30935 6
3 -2 1 9.57155 1.45874 2
3 -2 1 7.2584 1.57221 4
-3 -2 -1 7.52437 1.5427 3
-3 -2 -1 7.88378 1.59101 7
-3 -2 -1 6.81871 1.13802 5
3 -2 1 10.7638 0.93921 6
3 -2 1 5.41105 1.21334 7
3 -2 1 6.29188 1.09325 9
-3 -2 -1 7.47377 1.10595 10
3 -2 1 7.07977 1.7695 3
3 -2 1 7.90165 0.88799 6
-3 -2 -1 7.05568 1.1478 6
-3 -2 -1 6.94662 0.64983 8
3 -2 1 6.0836 1.33091 8
3 2 1 7.67362 1.22265 6
-3 2 -1 6.80906 1.07882 9
3 2 1 7.46721 0.67656 8
-3 2 -1 5.89939 1.22302 5
3 2 1 9.93428 1.87087 4
-3 2 -1 7.90456 0.54846 6
-3 2 -1 7.73325 0.50231 6
-3 2 -1 5.96772 1.48741 10
3 2 1 6.93125 1.37124 9
-3 2 -1 7.6701 1.73773 10
-3 2 -1 9.54496 1.38008 2
3 2 1 6.82302 1.15513 5
3 2 1 8.12937 1.25391 6
3 2 1 7.04261 1.46929 3
3 2 1 8.04215 1.42378 2
3 2 1 7.2445 1.10235 10
-3 2 -1 9.57935 1.43744 7
-4 -2 -1 0.88218 1.06345 7
-4 -2 -1 0.27858 0.73734 5
4 -2 1 -0.7251 0.75082 2
-4 -2 -1 -0.5951 0.61758 10
4 -2 1 -0.0888 0.35248 6
-4 -2 -1 0.82667 1.09828 3
-4 -2 -1 -0.0995 0.58426 6
4 -2 1 1.32769 0.88736 9
4 -2 1 0.52698 0.94729 8
-4 -2 -1 0.90854 0.47515 8
4 -2 1 0.16677 1.22465 3
4 -2 1 0.62014 1.00142 7
-4 -2 -1 -0.0053 0.60738 6
4 -2 1 -0.8427 0.96135 4
-4 -2 -1 -1.6679 0.74068 7
4 -2 1 -0.0628 0.42607 6
4 2 1 0.83848 1.22265 4
-4 2 -1 0.11368 0.83239 5
4 2 1 -0.5069 0.39675 8
-4 2 -1 0.3882 0.95967 10
-4 2 -1 0.54169 0.9245 7
4 2 1 0.04921 0.92658 9
4 2 1 0.07491 0.71101 6
4 2 1 0.90029 1.01005 2
-4 2 -1 -0.6585 1.10704 10
-4 2 -1 1.17795 1.09759 5
4 2 1 -0.3396 0.67077 10
4 2 1 0.39718 0.69928 6
4 2 1 -0.6888 0.76818 5
5 -2 1 619.187 15.8711 2
-5 -2 -1 653.773 17.0453 7
5 -2 1 644.862 17.0352 4
-5 -2 -1 634.332 14.7364 10
-5 -2 -1 620.991 14.4073 6
-5 -2 -1 617.538 16.259 7
5 -2 1 628.565 15.5133 9
5 -2 1 619.493 15.8072 8
5 -2 1 628.796 17.5622 3
5 -2 1 637.186 12.8834 6
5 -2 1 624.766 13.0607 6
-5 -2 -1 620.873 16.2164 3
-5 -2 -1 626.604 15.4807 5
-5 -2 -1 623.642 14.6394 6
-5 -2 -1 613.744 15.2071 10
5 -2 1 651.293 16.157 7
5 2 1 615.322 14.6913 6
-5 2 -1 609.985 17.1296 10
5 2 1 636.619 15.5271 5
5 2 1 611.84 17.1738 4
5 2 1 606.245 14.6121 6
-5 2 -1 604.83 16.354 10
-5 2 -1 637.636 15.9902 5
-5 2 -1 633.895 16.2578 5
-5 2 -1 636.15 16.1929 7
5 2 1 627.692 16.3239 9
5 2 1 637.364 16.1593 2
5 2 1 632.398 14.039 8
6 -2 1 621.22 17.277 7
-6 -2 -1 637.873 15.0425 6
-6 -2 -1 668.102 15.7108 10
6 -2 1 647.903 16.8115 8
6 -2 1 623.368 18.5407 3
-6 -2 -1 626.701 15.066 8
6 -2 1 657.849 13.0583 6
-6 -2 -1 651.414 17.3837 3
-6 -2 -1 651.463 14.891 6
-6 -2 -1 642.944 16.6146 5
6 -2 1 633.933 17.0052 2
-6 -2 -1 683.072 17.6001 7
-6 -2 -1 656.104 18.224 7
-6 -2 -1 627.62 16.1861 10
6 -2 1 637.131 18.0975 4
6 -2 1 649.689 16.6816 9
6 2 1 662.809 17.3479 2
-6 2 -1 648.595 17.499 10
6 2 1 653.621 15.4094 6
6 2 1 644.127 15.2923 6
-6 2 -1 645.589 17.2998 7
6 2 1 675.035 17.5704 9
-6 2 -1 663.515 17.0489 5
-6 2 -1 673.272 18.464 10
6 2 1 636.85 14.917 8
6 2 1 653.875 16.5852 5
7 -2 1 62.6982 4.93104 4
7 -2 1 53.3953 4.04388 9
-7 -2 -1 56.9475 2.74309 6
-7 -2 -1 52.9403 4.54434 7
7 -2 1 57.8811 5.05711 3
-7 -2 -1 53.7745 3.37653 10
-7 -2 -1 53.9475 4.25789 3
7 -2 1 62.2067 4.23703 8
-7 -2 -1 65.1839 4.07122 10
7 -2 1 59.4889 4.40484 2
-7 -2 -1 58.8971 4.48114 7
7 2 1 57.7916 3.21177 6
7 2 1 53.9561 3.08797 8
7 2 1 52.8757 4.32964 2
7 2 1 62.0917 4.14656 5
-7 2 -1 59.6035 5.04765 10
-7 2 -1 55.9415 4.90595 5
-7 2 -1 55.2791 4.25277 7
7 2 1 58.1537 4.50364 9
-7 2 -1 55.5417 4.28769 5
7 2 1 61.5855 3.26168 6
-7 2 -1 57.5941 4.26888 10
-8 -2 -1 1058.52 26.9828 3
-8 -2 -1 1049.32 24.5751 10
-8 -2 -1 1087.11 21.5425 6
-8 -2 -1 1072.2 26.3736 5
-8 -2 -1 1034.24 21.4249 6
-8 -2 -1 1013.59 27.8691 7
8 -2 1 1007.85 28.5405 3
-8 -2 -1 1036.85 25.663 10
8 -2 1 1072.75 28.2029 4
8 -2 1 1042.63 26.0109 8
-8 -2 -1 1116.64 27.3478 7
8 -2 1 1024.17 26.9576 2
8 -2 1 1063.93 26.3073 9
-8 2 -1 1101.9 28.5423 10
8 2 1 1055.72 23.7953 6
8 2 1 1074.62 24.157 8
8 2 1 1025.05 28.4164 5
-8 2 -1 1024.59 26.6732 10
-8 2 -1 1050.1 27.0835 5
8 2 1 1047.64 23.6945 6
8 2 1 1078.73 27.4466 9
8 2 1 1060.84 27.1796 2
-8 2 -1 1068.03 27.318 7
-8 2 -1 1053.14 26.3488 7
-8 2 -1 1086.85 26.6423 5
-9 -2 -1 29.8617 4.45664 7
-9 -2 -1 45.0273 4.14483 10
9 -2 1 44.1749 6.14832 3
-9 -2 -1 41.2389 3.81425 10
-9 -2 -1 34.0485 4.43427 7
9 -2 1 38.693 5.33058 4
9 -2 1 32.7533 4.32375 9
9 -2 1 32.383 4.04642 8
9 -2 1 41.9636 5.00193 2
-9 -2 -1 40.5883 4.62796 5
9 2 1 42.5318 3.28398 8
-9 2 -1 42.8939 4.16441 10
-9 2 -1 45.261 5.02619 7
-9 2 -1 37.6929 4.59608 5
-9 2 -1 32.7751 4.56864 5
9 2 1 37.5639 4.28885 5
-9 2 -1 49.0818 4.42216 7
9 2 1 32.3486 4.71624 9
9 2 1 39.9569 5.03206 2
-9 2 -1 43.0397 5.45484 10
10 -2 1 170.316 9.06265 2
10 -2 1 178.793 9.18518 9
10 -2 1 168.331 8.27301 8
-10 -2 -1 165.194 8.93089 7
-10 -2 -1 175.659 7.37397 10
10 -2 1 172.775 9.9023 4
-10 -2 -1 178.928 9.40804 4
-10 -2 -1 196.903 11.1374 10
-10 -2 -1 185.779 9.18245 3
10 -2 1 162.84 10.2232 3
-10 -2 -1 160.834 8.33167 5
-10 2 -1 175.125 9.43804 7
10 2 1 167.475 6.96762 8
10 2 1 185.088 8.87116 5
-10 2 -1 180.884 8.99552 10
10 2 1 173.732 6.45982 6
-10 2 -1 167.189 9.03818 5
10 2 1 171.002 9.40042 9
-10 2 -1 196.524 9.10583 7
-10 2 -1 171.357 8.75342 5
10 2 1 184.456 6.50041 6
10 2 1 159.153 8.98141 2
-10 2 -1 185.247 10.1332 10
-11 -2 -1 10.2535 2.22908 10
11 -2 1 14.4918 3.28491 8
-11 -2 -1 12.5294 3.57204 4
-11 -2 -1 13.3418 3.00179 10
11 -2 1 12.9921 3.64372 2
-11 -2 -1 7.92585 2.6289 5
11 -2 1 5.08655 2.99131 9
-11 -2 -1 9.53262 3.27497 7
-11 -2 -1 19.2906 3.97884 3
11 -2 1 4.10895 3.49746 4
11 2 1 8.19495 3.57076 9
-11 2 -1 10.3215 2.85612 5
11 2 1 7.66318 1.67341 6
11 2 1 16.6738 4.10358 2
-11 2 -1 13.2799 3.45264 10
-11 2 -1 17.2457 4.0154 5
11 2 1 10.4352 1.85629 6
11 2 1 11.3124 2.38104 8
-11 2 -1 7.9818 2.61141 7
11 2 1 8.73509 2.70178 5
-11 2 -1 12.1447 3.57658 10
-12 -2 -1 13.2367 3.43963 3
-12 -2 -1 17.511 4.2658 4
-12 -2 -1 7.32454 2.47868 10
-12 -2 -1 12.3321 3.22315 5
12 -2 1 7.83678 3.45315 2
12 -2 1 6.21897 3.21426 9
-12 -2 -1 8.00578 3.14224 7
12 -2 1 6.3061 3.63005 4
12 -2 1 6.6811 2.78595 8
-12 -2 -1 11.9247 2.51012 10
-12 2 -1 6.27606 2.74716 7
12 2 1 9.63662 3.5486 2
12 2 1 6.53058 4.17955 9
-12 2 -1 10.9123 3.80882 3
-12 2 -1 10.4797 3.15171 5
-12 2 -1 4.43855 2.96664 10
12 2 1 10.9122 1.81651 6
-13 -2 -1 0.86398 2.92155 4
-13 -2 -1 2.18918 1.63796 10
-13 -2 -1 4.17654 2.65377 7
-13 -2 -1 4.19805 2.18965 10
13 -2 1 4.09664 3.18732 2
-13 -2 -1 4.81932 2.79299 3
13 2 1 1.49669 0.91855 6
-13 2 -1 0.65672 2.55704 10
-13 2 -1 3.0619 2.44746 7
13 2 1 1.39412 3.0797 2
-13 2 -1 4.05259 2.67257 5
-13 2 -1 3.60313 3.50486 3
13 2 1 0.64991 3.2599 9
-14 -2 -1 140.133 9.93979 7
14 -2 1 153.492 10.937 2
-14 -2 -1 144.618 7.81548 8
-14 -2 -1 166.497 9.32223 10
-14 -2 -1 160.243 9.9818 3
-14 -2 -1 146.299 10.0606 4
-14 -2 -1 139.877 8.97998 5
14 -2 1 168.922 11.3083 9
-14 2 -1 130.44 10.5664 10
-14 2 -1 145.091 9.64015 7
-14 2 -1 131.668 14.0605 3
-14 2 -1 183.116 11.0383 4
14 2 1 147.561 10.7935 2
-14 2 -1 154.424 9.99885 5
14 2 1 171.214 11.8718 9
15 -2 1 117.573 9.76163 2
-15 -2 -1 110.42 9.44167 4
-15 -2 -1 102.943 6.82603 8
15 -2 1 113.243 9.94734 9
-15 -2 -1 100.909 8.11407 5
-15 -2 -1 100.758 8.77843 3
15 2 1 105.178 11.345 9
-15 2 -1 100.582 10.8225 10
-15 2 -1 105.851 9.74383 3
15 2 1 118.242 10.174 2
-15 2 -1 111.941 9.43033 4
-15 2 -1 114.52 8.89253 7
-15 2 -1 104.894 8.84732 5
-16 -2 -1 0.56281 3.12491 3
16 -2 1 3.59981 3.72266 2
-16 2 -1 -4.0735 3.35589 3
-16 2 -1 9.20424 3.39196 8
-16 2 -1 -0.0878 4.7666 10
-16 2 -1 12.8893 4.70641 4
16 2 1 3.07665 4.33472 2
16 2 1 6.22574 4.25491 9
-17 -2 -1 2.17738 4.56853 3
-17 -2 -1 4.15346 3.81696 4
17 2 1 1.01995 4.20838 2
-17 2 -1 -1.9888 3.45009 4
-17 2 -1 6.51354 4.53707 3
-17 2 -1 2.18103 3.37471 8
17 2 1 7.53625 4.32238 9
-18 -2 -1 58.504 8.37666 4
-18 2 -1 36.5711 6.52313 9
-18 2 -1 51.3379 7.97122 4
-18 2 -1 33.5979 6.59569 3
18 2 1 47.6245 7.88515 2
-18 -3 1 0.44201 3.38769 4
-18 3 1 -1.1901 5.29905 3
18 3 -1 0.80424 4.39221 2
-18 3 1 -3.283 3.22121 9
-18 3 1 -0.9337 4.09889 8
-17 -3 1 -0.6811 3.42918 4
17 3 -1 -0.7342 3.40124 2
-17 3 1 -2.9932 2.70338 9
-17 3 1 5.33419 3.399 4
-17 3 1 3.72757 3.70394 3
-16 -3 1 23.8703 6.52559 5
-16 -3 1 39.833 6.50626 4
16 -3 -1 19.7933 5.65663 2
-16 3 1 11.2813 4.04939 5
-16 3 1 13.889 4.20155 9
-16 3 1 14.6344 5.48003 10
-16 3 1 24.482 4.69852 7
-16 3 1 33.8276 6.38981 3
-16 3 1 27.3556 5.22953 4
16 3 -1 37.1462 7.23459 2
15 -3 -1 4.0276 3.92936 2
15 -3 -1 1.75066 3.08599 8
-15 -3 1 -1.3222 2.19356 3
-15 -3 1 0.77674 3.05981 4
-15 -3 1 -0.6267 2.60439 7
15 3 -1 0.04643 1.10863 6
-15 3 1 11.2611 3.80886 10
-15 3 1 3.45795 3.06501 4
15 3 -1 2.69482 3.36473 2
15 3 -1 2.31734 2.37046 8
-15 3 1 -1.5402 3.05276 5
15 3 -1 -2.4734 3.35095 9
-15 3 1 1.40889 2.52797 7
-14 -3 1 5.45173 2.46009 3
-14 -3 1 7.62097 3.58732 7
14 -3 -1 3.7063 2.96925 8
14 -3 -1 6.88731 3.73291 2
-14 -3 1 7.54083 3.34923 4
-14 3 1 2.15249 2.76391 5
14 3 -1 2.9317 2.16798 8
14 3 -1 7.7654 1.71844 6
14 3 -1 4.55496 1.43496 6
14 3 -1 3.68166 4.12788 9
-14 3 1 1.6857 2.5337 7
-14 3 1 5.51981 3.11834 4
-14 3 1 1.92723 3.28826 10
14 3 -1 13.4515 4.54974 2
14 3 -1 3.46594 2.65281 5
-13 -3 1 28.5607 3.08891 10
13 -3 -1 22.7036 4.71768 8
13 -3 -1 25.2159 5.43615 2
-13 -3 1 22.955 3.90977 10
-13 -3 1 34.7867 4.70558 3
-13 -3 1 31.4579 5.10808 7
13 3 -1 28.092 3.51606 6
13 3 -1 23.9176 3.73079 8
13 3 -1 32.2502 5.06208 5
-13 3 1 26.4618 5.54403 10
13 3 -1 25.7502 5.8743 9
-13 3 1 31.8692 5.37074 5
13 3 -1 27.4056 3.22611 6
-13 3 1 22.6928 4.14038 7
-13 3 1 37.2296 5.44232 4
12 -3 -1 21.4208 4.36526 9
12 -3 -1 20.3337 4.13063 8
-12 -3 1 12.7119 3.27732 7
-12 -3 1 23.9171 3.31161 10
-12 -3 1 25.5774 4.6519 4
12 -3 -1 25.1271 5.13929 3
12 -3 -1 21.0475 4.81478 2
-12 -3 1 17.3501 3.34364 3
-12 3 1 17.5312 4.24572 5
12 3 -1 15.9877 3.89671 5
-12 3 1 18.3172 4.39361 10
12 3 -1 20.6427 2.74326 6
12 3 -1 14.5075 2.37034 6
12 3 -1 21.0045 4.95587 2
-12 3 1 17.246 3.89256 7
12 3 -1 14.1298 2.84898 8
12 3 -1 21.3128 4.77247 9
-11 -3 1 122.87 7.54777 4
-11 -3 1 129.193 6.23685 10
-11 -3 1 114.287 6.47275 3
11 -3 -1 112.136 7.51838 8
-11 -3 1 109.806 7.26587 7
-11 -3 1 111.228 5.11709 10
11 -3 -1 105.352 7.41924 9
11 -3 -1 130.001 9.03484 3
11 -3 -1 102.184 8.05091 2
-11 -3 1 126.632 9.02132 5
11 3 -1 123.574 5.73793 6
11 3 -1 118.37 8.43487 2
-11 3 1 112.919 7.8292 5
-11 3 1 118.964 7.81615 7
11 3 -1 120.73 5.88101 6
11 3 -1 125.285 8.66105 9
-11 3 1 120.881 8.62221 10
11 3 -1 112.615 6.08328 8
-11 3 1 128.832 7.08417 7
11 3 -1 119.76 7.87879 5
-11 3 1 115.515 7.35047 10
10 -3 -1 1199.61 31.5355 9
-10 -3 1 1258.36 31.3646 4
10 -3 -1 1249.49 33.0513 2
-10 -3 1 1231.4 32.5266 5
-10 -3 1 1206.37 28.7037 10
10 -3 -1 1264.02 32.4736 4
10 -3 -1 1271.54 31.8283 8
-10 -3 1 1265.75 31.5961 7
-10 -3 1 1218.01 27.4117 10
10 -3 -1 1243.97 33.4612 3
-10 -3 1 1241.1 29.7709 3
10 3 -1 1231.92 33.0931 2
10 3 -1 1229.69 28.6856 6
-10 3 1 1234.15 31.6625 10
-10 3 1 1243.71 32.6989 5
-10 3 1 1197.63 31.5596 7
10 3 -1 1286.07 33.2991 9
10 3 -1 1222.36 28.9164 8
10 3 -1 1272.39 29.8997 6
10 3 -1 1243.52 32.2468 5
-10 3 1 1261.54 30.3615 7
-10 3 1 1257.56 33.6369 10
9 -3 -1 554.474 17.2207 4
-9 -3 1 543.413 17.5533 5
9 -3 -1 538.428 16.8192 9
-9 -3 1 550.286 15.5323 3
-9 -3 1 559.461 16.899 7
-9 -3 1 557.038 13.7087 10
9 -3 -1 552.376 17.9411 2
-9 -3 1 583.672 14.0855 6
-9 -3 1 558.198 16.8175 4
9 -3 -1 555.811 17.0439 8
-9 -3 1 554.788 14.684 10
9 -3 -1 558.628 18.4663 3
9 3 -1 554.117 17.9759 9
-9 3 1 541.139 16.853 7
-9 3 1 557.428 18.3996 10
9 3 -1 575.187 17.7593 5
-9 3 1 598.592 18.1712 5
9 3 -1 559.928 18.2664 2
9 3 -1 518.766 14.74 8
-9 3 1 561.87 17.1523 10
-9 3 1 567.918 16.0278 7
9 3 -1 564.509 14.9283 6
9 3 -1 568.732 15.0575 6
-9 3 1 572.042 18.54 5
8 -3 -1 897.523 24.2469 2
-8 -3 1 891.532 23.859 5
-8 -3 1 886.984 22.9029 4
-8 -3 1 901.264 20.3662 6
8 -3 -1 878.135 23.2724 8
8 -3 -1 868.943 24.8769 9
-8 -3 1 882.584 20.6187 10
8 -3 -1 912.162 23.6691 4
-8 -3 1 925.201 24.8371 7
-8 -3 1 869.76 21.5407 3
8 -3 -1 893.717 24.636 3
-8 -3 1 899.297 23.1249 7
-8 -3 1 899.042 19.7826 10
-8 3 1 927.391 24.2117 5
-8 3 1 909.9 22.0376 7
-8 3 1 907.444 23.4424 10
8 3 -1 892.731 21.0656 8
-8 3 1 915.294 24.7718 5
8 3 -1 892.682 21.3379 6
8 3 -1 900.409 24.3788 2
8 3 -1 862.952 23.8639 9
8 3 -1 867.9 21.2637 6
-8 3 1 883.478 22.931 7
8 3 -1 898.448 23.8561 5
-7 -3 1 375.775 9.18604 10
-7 -3 1 390.849 13.0889 7
7 -3 -1 378.176 11.706 9
7 -3 -1 382.236 12.7537 10
7 -3 -1 367.635 12.5832 2
7 -3 -1 379.491 12.8934 3
-7 -3 1 382.071 10.8898 6
7 -3 -1 386.551 12.2771 8
7 -3 -1 376.028 8.1584 6
-7 -3 1 380.916 9.85907 10
7 -3 -1 382.699 8.61872 6
7 -3 -1 366.097 11.9535 4
-7 -3 1 382.572 10.2629 6
-7 -3 1 369.732 11.8695 7
-7 -3 1 373.633 10.6498 3
-7 -3 1 367.617 12.343 5
-7 3 1 364.741 12.0456 10
7 3 -1 371.552 12.402 5
-7 3 1 357.069 12.3821 5
7 3 -1 367.931 10.7066 6
-7 3 1 368.144 11.4989 7
7 3 -1 376.902 10.7335 6
7 3 -1 392.417 12.7243 9
-7 3 1 402.196 11.1378 7
7 3 -1 377.136 10.3992 8
-7 3 1 365.238 12.8653 5
-6 -3 1 225.186 6.99766 6
-6 -3 1 221.292 7.91779 4
6 -3 -1 220.207 7.79353 9
6 -3 -1 223.259 8.31804 8
6 -3 -1 210.785 5.73758 6
-6 -3 1 223.42 5.73171 10
6 -3 -1 233.174 8.82447 2
-6 -3 1 216.832 7.98921 7
-6 -3 1 220.535 6.16515 10
6 -3 -1 221.263 8.03205 4
-6 -3 1 227.705 7.00018 3
-6 -3 1 218.675 8.52999 5
-6 -3 1 219.464 7.46638 6
6 -3 -1 221.63 9.41692 10
6 -3 -1 222.558 5.75567 6
6 -3 -1 240.302 8.9911 3
-6 -3 1 224.645 7.95868 3
6 3 -1 228.116 6.85195 8
-6 3 1 216.16 7.58017 7
-6 3 1 229.58 7.24175 7
6 3 -1 228.737 7.41213 6
6 3 -1 222.212 7.3095 6
6 3 -1 234.02 8.85762 2
6 3 -1 220.632 8.44217 5
-6 3 1 230.087 8.42125 10
6 3 -1 232.734 8.54872 9
-6 3 1 220.848 8.83549 5
-6 3 1 221.781 8.79138 5
5 -3 -1 40.1282 2.919 4
5 -3 -1 39.1019 1.92745 6
-5 -3 1 37.8295 1.74105 10
5 -3 -1 42.0852 3.45691 10
-5 -3 1 41.6 3.0793 4
-5 -3 1 42.5934 2.63183 3
-5 -3 1 48.8939 3.48969 5
-5 -3 1 32.272 2.66998 6
5 -3 -1 38.0096 1.79182 6
-5 -3 1 41.2966 2.35383 3
-5 -3 1 40.9129 1.58594 10
5 -3 -1 39.184 2.86606 9
-5 -3 1 39.8415 2.58217 6
5 -3 -1 44.509 3.53851 2
-5 -3 1 34.2249 2.29851 8
5 -3 -1 42.8002 3.40672 3
-5 -3 1 36.2906 2.97471 7
5 -3 -1 40.2112 3.22962 8
5 3 -1 42.0013 2.79074 6
-5 3 1 41.8778 2.76697 7
-5 3 1 35.5801 4.00812 10
-5 3 1 41.634 3.38123 5
-5 3 1 37.2012 2.42239 7
5 3 -1 42.1864 2.84455 6
5 3 -1 41.3248 3.40219 2
5 3 -1 37.9319 3.20852 5
5 3 -1 40.0058 2.38619 8
5 3 -1 37.5581 3.10562 7
5 3 -1 38.9626 3.17828 9
4 -3 -1 274.415 8.41981 8
-4 -3 1 269.296 7.6003 6
-4 -3 1 269.383 7.84391 4
4 -3 -1 245.78 8.22653 3
4 -3 -1 259.887 6.58969 6
-4 -3 1 250.432 5.44481 10
4 -3 -1 263.122 7.6182 4
-4 -3 1 246.043 7.14331 8
-4 -3 1 258.377 8.32228 5
4 -3 -1 264.186 8.56152 10
4 -3 -1 256.818 8.43107 2
-4 -3 1 253.225 7.76964 7
4 -3 -1 253.51 6.4443 6
-4 -3 1 264.846 5.41896 10
-4 -3 1 260.151 7.98578 6
-4 3 1 262.865 6.87074 7
4 3 -1 264.106 8.40536 2
4 3 -1 257.118 8.12662 9
4 3 -1 270.328 7.06764 8
-4 3 1 256.276 7.11931 7
-4 3 1 260.257 8.36652 10
-4 3 1 265.359 8.56801 5
-4 3 1 251.135 7.45541 4
4 3 -1 267.258 8.18139 7
-4 3 1 263.641 7.77485 9
4 3 -1 267.399 8.46663 5
4 3 -1 256.028 7.80155 6
-4 3 1 257.098 8.69304 5
4 3 -1 256.957 7.64749 6
-4 3 1 260.187 6.10114 6
-4 3 1 261.192 5.92688 6
-3 -3 1 390.148 10.6738 5
3 -3 -1 408.858 9.82417 4
3 -3 -1 404.126 10.6918 3
-3 -3 1 403.445 8.90742 3
-3 -3 1 403.713 10.1421 4
-3 -3 1 393.904 10.17 6
-3 -3 1 405.674 9.81984 8
-3 -3 1 416.749 10.2302 7
3 -3 -1 394.942 10.6391 8
-3 -3 1 389.583 10.7038 6
3 -3 -1 379.483 9.29412 6
3 -3 -1 411.552 10.9832 10
3 -3 -1 396.462 9.40864 6
-3 3 1 389.072 9.11973 9
-3 3 1 417.715 10.9112 10
3 3 -1 390.754 10.7405 5
3 3 -1 394.114 9.60868 8
3 3 -1 428.352 10.4753 7
-3 3 1 391.37 8.91869 7
3 3 -1 393.235 10.2596 6
-3 3 1 388.592 9.26878 6
-3 3 1 399.188 9.62034 4
3 3 -1 408.651 10.7142 2
-3 3 1 420.994 11.0551 5
-3 3 1 395.074 11.0199 5
3 3 -1 411.499 10.4952 9
-3 3 1 392.733 9.06386 6
-3 3 1 408.148 9.17271 7
3 3 -1 397.903 9.25757 3
2 -3 -1 265.981 6.2334 9
-2 -3 1 286.315 7.31531 4
-2 -3 1 267.585 7.20731 9
-2 -3 1 277.054 7.5485 6
2 -3 -1 277.605 7.81179 10
-2 -3 1 262.786 7.5003 2
2 -3 -1 269.883 7.02917 6
2 -3 -1 284.629 7.96124 5
-2 -3 1 272.327 6.31541 3
2 -3 -1 278.632 7.70661 8
2 -3 -1 264.664 7.49513 3
2 -3 -1 272.98 6.64058 4
-2 -3 1 269.018 7.78753 6
-2 -3 1 276.371 7.08491 7
-2 -3 1 274.255 7.82836 5
2 -3 -1 285.246 7.1269 6
2 3 -1 277.029 7.60769 6
2 3 -1 271.4 7.23751 9
-2 3 1 277.691 7.9024 5
-2 3 1 268.762 5.742 7
-2 3 1 277.558 5.87296 7
2 3 -1 267.297 7.78882 5
2 3 -1 273.08 7.34172 4
-2 3 1 273.908 6.23712 9
2 3 -1 260.775 6.06215 10
2 3 -1 272.543 6.39313 3
-2 3 1 270.513 7.71577 10
-2 3 1 267.083 7.613 8
2 3 -1 266.88 5.93276 10
2 3 -1 285.811 7.79885 6
2 3 -1 281.379 7.70153 8
-2 3 1 277.958 6.92721 6
-2 3 1 270.124 6.48423 4
-2 3 1 275.104 7.02842 6
2 3 -1 277.189 7.59732 2
2 3 -1 286.934 7.25464 7
-2 3 1 279.027 7.47956 2
-1 -3 1 4613.45 230.102 1
-1 3 1 4447.54 220.843 1
1 3 -1 4611.08 232.764 1
0 -3 1 24.0255 1.86362 6
0 -3 1 30.0611 1.92453 4
0 -3 -1 25.2833 1.39294 9
0 -3 1 26.5575 1.48202 7
0 -3 -1 28.5233 2.08656 6
0 -3 1 26.3799 1.59048 2
0 -3 -1 28.5157 1.77461 3
0 -3 -1 29.2808 1.79062 10
0 -3 -1 28.9845 1.88627 5
0 -3 1 23.9814 1.97379 6
0 -3 1 25.5167 1.08246 9
0 -3 -1 27.9638 2.01758 6
0 -3 -1 26.7349 1.29033 7
0 -3 1 25.6626 2.0016 5
0 -3 1 26.446 1.00225 9
0 -3 1 25.2533 1.80852 3
0 -3 -1 26.1278 1.57824 8
0 -3 -1 26.9515 1.75356 2
0 -3 -1 27.0259 1.38307 7
0 3 -1 31.341 2.10072 8
0 3 -1 26.6979 1.64034 2
0 3 1 24.8703 1.76091 2
0 3 -1 24.6124 1.85638 10
0 3 -1 26.511 1.92929 6
0 3 -1 26.5326 2.03706 5
0 3 -1 24.7273 1.97445 6
0 3 1 28.0597 1.77572 3
0 3 1 26.6447 1.56411 8
0 3 1 26.9542 2.04418 6
0 3 -1 24.2586 1.85982 4
0 3 -1 31.6048 1.84695 3
0 3 1 29.58 1.76885 10
0 3 1 24.5897 1.92124 6
0 3 -1 24.7581 1.98824 10
0 3 1 24.2853 1.39023 9
0 3 1 26.3358 1.87839 5
0 3 1 26.5277 1.6107 4
0 3 -1 25.7135 1.39418 7
-1 -3 -1 343.986 8.48045 7
-1 -3 -1 372.643 9.12749 6
1 -3 1 348.351 8.79055 4
-1 -3 -1 341.481 7.94536 10
-1 -3 -1 350.166 8.31778 7
1 -3 1 342.707 8.64161 6
1 -3 1 349.617 8.98516 5
1 -3 1 338.878 9.13156 3
-1 -3 -1 339.641 8.96837 6
-1 -3 -1 349.079 8.50608 3
-1 -3 -1 345.888 8.3962 4
1 -3 1 351.763 8.06379 7
1 -3 1 338.17 7.0051 9
1 -3 1 340.478 8.26367 2
-1 -3 -1 354.8 8.6854 2
1 3 1 339.011 8.67569 3
1 3 1 355.988 9.03064 6
1 3 1 356.014 8.70123 2
1 3 1 347.205 7.57207 8
-1 3 -1 343.322 8.53076 6
-1 3 -1 366.952 9.22647 8
-1 3 -1 337.569 9.44028 10
-1 3 -1 341.115 9.13579 10
-1 3 -1 357.018 8.61298 6
-1 3 -1 334.1 8.88751 8
1 3 1 331.227 8.51768 4
-1 3 -1 341.697 9.02667 3
-1 3 -1 344.317 8.1941 2
1 3 1 349.389 8.47515 5
-1 3 -1 336.878 6.97183 9
-1 3 -1 344.377 7.92604 7
-1 3 -1 333.579 8.62324 4
-1 3 -1 349.342 8.98477 5
1 3 1 363.658 9.06556 6
1 3 1 340.266 8.0511 10
1 3 1 362.212 8.47339 9
-2 -3 -1 14.133 1.62546 7
2 -3 1 16.5301 1.42151 6
-2 -3 -1 18.3364 1.86097 3
2 -3 1 14.2259 1.84793 8
2 -3 1 14.9102 1.49273 7
2 -3 1 18.095 1.07966 9
2 -3 1 16.7894 2.21537 3
2 -3 1 19.6721 1.57661 6
2 -3 1 20.5411 2.1365 4
2 -3 1 16.0138 1.86311 5
-2 -3 -1 18.0123 1.91279 6
-2 -3 -1 18.5698 1.95997 4
-2 -3 -1 14.7571 1.79741 6
-2 -3 -1 20.1476 2.06055 7
-2 -3 -1 20.5818 2.13336 2
-2 -3 -1 15.657 1.50607 5
-2 -3 -1 16.3011 1.19337 10
-2 3 -1 15.6201 1.82743 5
-2 3 -1 18.1067 1.49806 6
-2 3 -1 18.1073 1.02686 9
-2 3 -1 18.5507 1.41342 6
2 3 1 20.1343 1.77931 9
-2 3 -1 18.7005 1.50668 2
2 3 1 17.7847 1.91716 3
2 3 1 18.9557 1.40545 10
-2 3 -1 17.4031 2.28539 10
2 3 1 15.1629 1.56269 5
-2 3 -1 16.1185 1.84629 4
2 3 1 16.2654 1.81773 6
2 3 1 17.8385 0.81198 8
2 3 1 15.8211 1.85872 6
-2 3 -1 16.8546 2.11445 10
-2 3 -1 17.0299 1.47243 7
2 3 1 17.1549 1.86383 2
2 3 1 18.5217 0.75166 8
-3 -3 -1 172.384 5.83004 7
3 -3 1 158.292 4.49806 6
-3 -3 -1 158.133 5.15019 5
-3 -3 -1 156.058 5.39294 6
3 -3 1 163.38 5.84512 5
3 -3 1 155.979 5.69869 8
3 -3 1 161.66 6.00838 4
3 -3 1 159.961 5.23263 7
-3 -3 -1 163.968 6.02191 7
3 -3 1 158.907 4.63896 6
-3 -3 -1 166.21 5.52345 3
3 -3 1 158.664 6.43364 3
3 -3 1 162.988 4.678 9
-3 -3 -1 156.584 4.4353 10
-3 -3 -1 158.738 5.50043 6
-3 -3 -1 157.146 3.57174 8
-3 -3 -1 158.598 5.73449 4
-3 3 -1 150.277 5.6195 5
-3 3 -1 162.13 5.47187 2
-3 3 -1 167.595 4.43545 6
3 3 1 161.36 4.61175 10
-3 3 -1 158.3 4.19469 6
3 3 1 163.708 5.82067 3
-3 3 -1 165.53 6.23276 10
3 3 1 155.126 3.48988 8
3 3 1 163.603 5.2665 5
-3 3 -1 164.185 5.2533 7
-3 3 -1 162.967 5.07996 2
3 3 1 175.721 5.82775 9
-3 3 -1 158.329 6.53751 10
3 3 1 163.415 5.50714 6
3 3 1 154.192 5.51043 2
-4 -3 -1 573.278 13.3635 5
4 -3 1 534.225 11.8595 6
-4 -3 -1 527.021 13.5729 3
-4 -3 -1 530.994 12.2005 10
-4 -3 -1 537.066 13.1371 6
4 -3 1 512.082 14.8884 3
-4 -3 -1 526.793 13.8752 7
4 -3 1 525.56 11.6062 6
-4 -3 -1 544.258 13.5261 6
-4 -3 -1 551.203 14.1699 4
4 -3 1 536.342 13.4081 7
4 -3 1 535.124 12.7218 9
4 -3 1 510.263 13.4041 2
4 -3 1 528.495 13.8686 8
-4 -3 -1 519.588 11.311 8
4 -3 1 536.885 14.3542 4
-4 -3 -1 547.486 14.7808 7
4 3 1 530.728 13.2752 6
-4 3 -1 543.535 14.5784 10
4 3 1 543.768 13.9979 9
-4 3 -1 531.87 15.115 10
4 3 1 537.066 13.218 6
-4 3 -1 528.409 13.8513 5
-4 3 -1 535.871 13.3873 7
4 3 1 498.929 13.6249 2
4 3 1 532.009 12.1975 10
4 3 1 526.46 13.1872 5
4 3 1 534.773 11.201 8
-5 -3 -1 1.24945 0.93456 5
5 -3 1 2.44345 1.38546 8
5 -3 1 -0.9718 0.76347 9
-5 -3 -1 0.85186 1.28516 7
5 -3 1 1.71003 1.17855 2
-5 -3 -1 0.66596 0.69156 10
-5 -3 -1 -0.5756 1.22625 4
-5 -3 -1 2.51581 0.93952 6
5 -3 1 -2.5031 0.99809 4
5 -3 1 0.94882 0.56902 6
-5 -3 -1 -0.1126 0.69992 6
-5 -3 -1 -0.3644 0.43234 8
-5 -3 -1 0.04294 1.13344 7
5 -3 1 0.59937 0.43122 6
5 -3 1 0.82873 1.48528 3
-5 -3 -1 1.70155 1.18538 3
5 -3 1 0.68197 1.13453 7
5 3 1 -0.1916 1.10474 2
-5 3 -1 0.49915 0.93571 7
5 3 1 0.56198 1.04483 5
-5 3 -1 2.70323 1.60934 10
5 3 1 -0.2352 0.76381 6
5 3 1 0.82692 0.58643 8
-5 3 -1 0.74282 1.32459 10
-5 3 -1 1.00932 1.23671 5
-5 3 -1 0.62233 1.07772 5
5 3 1 0.60062 0.91504 6
5 3 1 0.53635 1.28973 9
-6 -3 -1 111.58 4.56369 10
6 -3 1 107.269 6.57696 3
6 -3 1 110.778 5.55365 2
6 -3 1 108.032 2.87931 6
-6 -3 -1 115.421 4.73329 6
-6 -3 -1 98.2352 5.22698 3
-6 -3 -1 108.602 4.17474 10
-6 -3 -1 105.341 5.62707 4
-6 -3 -1 112.109 4.36692 8
-6 -3 -1 104.29 6.02923 7
6 -3 1 117.304 6.21859 4
6 -3 1 111.979 5.51538 7
-6 -3 -1 103.831 4.45546 6
-6 -3 -1 111.078 5.15608 5
6 -3 1 113.55 5.64655 8
6 -3 1 111.188 3.19452 6
-6 -3 -1 109.683 5.7434 7
6 -3 1 112.223 5.04807 9
-6 3 -1 103.957 6.3259 10
-6 3 -1 109.709 5.73508 5
6 3 1 108.738 4.67358 6
-6 3 -1 107.516 5.32322 7
6 3 1 107.036 3.7544 8
6 3 1 95.4793 4.55987 6
-6 3 -1 113.04 5.62316 5
6 3 1 113.621 5.77837 2
-6 3 -1 104.287 5.76783 10
6 3 1 110.754 5.25102 5
6 3 1 102.565 6.37368 9
7 -3 1 11.5989 2.61643 2
-7 -3 -1 11.7979 2.70834 7
7 -3 1 16.9949 3.30666 4
-7 -3 -1 13.5518 2.04286 10
-7 -3 -1 13.8916 1.8734 10
-7 -3 -1 16.0358 2.04736 6
7 -3 1 12.6832 2.46208 9
7 -3 1 11.2981 2.43413 8
-7 -3 -1 14.6177 1.86904 8
-7 -3 -1 12.69 1.79739 6
-7 -3 -1 12.1851 2.48614 3
-7 -3 -1 15.9332 2.86144 7
-7 -3 -1 15.074 2.93223 4
7 3 1 18.1415 2.26561 6
7 3 1 13.858 2.7958 9
-7 3 -1 15.8941 2.753 7
7 3 1 11.9584 2.2519 5
-7 3 -1 16.0373 2.76624 5
-7 3 -1 14.8134 2.75568 10
7 3 1 13.8721 1.74461 8
-7 3 -1 14.6291 2.68721 5
7 3 1 17.5234 3.09366 2
7 3 1 13.9869 2.01994 6
-7 3 -1 15.364 3.08017 10
8 -3 1 416.666 14.9082 4
-8 -3 -1 423.238 11.3803 6
8 -3 1 446.555 16.1359 3
8 -3 1 417.401 13.6456 9
-8 -3 -1 450.939 14.7826 4
-8 -3 -1 438.23 11.7554 10
-8 -3 -1 470.74 13.92 5
-8 -3 -1 419.625 13.8253 3
-8 -3 -1 437.015 12.6149 10
8 -3 1 409.187 15.7129 2
-8 -3 -1 436.342 14.4313 7
8 -3 1 454.956 14.0652 8
-8 -3 -1 429.348 11.4065 6
8 3 1 452.277 12.3791 6
8 3 1 417.206 14.2879 2
8 3 1 419.459 14.5164 9
-8 3 -1 446.732 14.3571 7
-8 3 -1 429.702 14.0681 5
-8 3 -1 464.979 16.147 10
8 3 1 454.75 15.5559 5
8 3 1 437.642 12.1766 6
8 3 1 426.182 11.3351 8
-8 3 -1 430.079 14.4678 10
-8 3 -1 437.953 13.7385 7
9 -3 1 8.99483 2.73084 2
9 -3 1 6.60987 2.43611 9
-9 -3 -1 4.47614 2.44533 3
9 -3 1 9.04226 2.73475 8
-9 -3 -1 9.26833 3.13563 7
-9 -3 -1 5.85864 1.06416 6
-9 -3 -1 6.00499 1.86234 10
-9 -3 -1 6.87073 2.10448 5
9 -3 1 9.19639 3.48075 3
-9 -3 -1 7.0735 1.21121 6
-9 -3 -1 6.83093 2.61506 7
-9 -3 -1 8.94694 1.69535 10
-9 -3 -1 6.86949 2.74201 4
9 -3 1 9.44639 3.17964 4
-9 3 -1 5.91164 2.19988 7
9 3 1 6.54061 1.57951 8
9 3 1 8.87985 2.11867 6
-9 3 -1 2.45119 1.87074 5
9 3 1 10.2919 3.14372 2
-9 3 -1 4.60942 1.84586 10
-9 3 -1 7.24468 2.40617 5
-9 3 -1 11.3975 2.52639 7
9 3 1 8.1958 2.4063 5
9 3 1 5.44289 1.55542 6
9 3 1 6.92115 2.72214 9
-9 3 -1 4.85221 2.59665 10
-10 -3 -1 42.3999 4.75697 5
10 -3 1 53.912 6.76566 4
-10 -3 -1 49.2403 4.09844 10
-10 -3 -1 47.9114 5.42697 3
10 -3 1 44.7647 5.41051 2
10 -3 1 60.9201 7.36098 3
-10 -3 -1 47.7952 5.73038 4
10 -3 1 53.1998 4.93323 8
10 -3 1 56.0172 5.97748 9
-10 3 -1 58.1667 7.12917 5
-10 3 -1 44.9901 5.29443 5
-10 3 -1 54.285 6.72166 10
10 3 1 49.3966 6.03426 9
10 3 1 52.3682 4.30668 6
10 3 1 58.878 6.52396 2
-10 3 -1 44.3033 5.31244 7
10 3 1 50.0531 3.72055 6
-10 3 -1 53.0135 4.89984 7
10 3 1 49.2551 4.76314 5
-10 3 -1 46.6994 6.23132 10
10 3 1 46.6337 3.43513 8
11 -3 1 10.7342 3.90843 3
11 -3 1 14.9324 4.23093 4
-11 -3 -1 17.4125 3.70332 3
-11 -3 -1 8.80213 2.73594 10
-11 -3 -1 10.5317 3.36878 7
-11 -3 -1 18.2473 4.11022 4
-11 -3 -1 14.449 2.29824 10
-11 -3 -1 13.3711 3.17911 5
11 -3 1 16.9093 3.71187 9
11 -3 1 18.2407 4.00419 2
11 -3 1 16.4397 3.48255 8
-11 3 -1 17.6207 3.45674 7
11 3 1 13.9307 3.16295 5
-11 3 -1 15.8125 3.43494 5
11 3 1 14.8458 2.3933 6
11 3 1 11.3505 3.9029 9
-11 3 -1 17.1811 3.80221 5
11 3 1 15.5703 2.49876 8
11 3 1 16.3089 2.43737 6
-11 3 -1 15.3086 3.24911 10
11 3 1 13.9583 3.72638 2
12 -3 1 3.75447 3.06149 2
-12 -3 -1 6.80928 2.20268 10
-12 -3 -1 2.26424 2.9884 4
12 -3 1 1.39574 2.58457 9
-12 -3 -1 7.34256 3.12771 3
-12 -3 -1 6.0588 2.46955 5
-12 -3 -1 13.423 3.56021 7
12 -3 1 6.47944 3.80594 4
-12 -3 -1 6.8204 1.8192 10
12 3 1 5.41938 3.28605 2
12 3 1 4.74775 2.23175 5
12 3 1 5.29455 1.67989 6
12 3 1 5.45882 1.77479 6
-12 3 -1 7.10956 2.72751 7
-12 3 -1 8.71816 2.83611 5
12 3 1 4.18676 4.24353 9
-13 -3 -1 9.52266 3.55438 3
-13 -3 -1 1.66523 1.96086 10
-13 -3 -1 4.54836 1.87636 10
-13 -3 -1 3.62957 3.31607 4
13 -3 1 1.51502 3.08856 9
-13 -3 -1 4.38201 2.90688 7
13 -3 1 5.53212 3.29663 2
-13 3 -1 0.77692 2.36906 5
13 3 1 2.27103 3.55258 9
13 3 1 0.95314 2.85658 2
-13 3 -1 6.58786 2.94018 7
-13 3 -1 -3.7893 2.322 10
13 3 1 5.61893 1.61844 6
-14 -3 -1 213.773 11.6779 8
-14 -3 -1 192.009 10.8373 5
-14 -3 -1 202.854 11.8769 7
-14 -3 -1 222.606 12.6489 4
-14 -3 -1 223.822 11.3637 3
14 -3 1 184 11.94 2
-14 -3 -1 189.952 9.00881 10
14 -3 1 208.982 12.2691 9
14 3 1 219.753 13.3145 2
14 3 1 196.848 12.7749 9
-14 3 -1 227.464 12.1229 5
-14 3 -1 213.968 13.607 3
14 3 1 196.988 7.10672 6
-14 3 -1 208.116 13.3352 10
-14 3 -1 195.529 11.1779 7
-15 -3 -1 3.5894 3.81325 4
15 -3 1 3.0998 4.00865 9
15 -3 1 4.60401 3.7997 2
-15 -3 -1 3.74884 3.12101 3
-15 -3 -1 3.55779 2.77259 5
15 3 1 2.81381 4.13512 2
-15 3 -1 5.21772 3.53192 5
-15 3 -1 6.30634 4.1551 4
-15 3 -1 0.38289 2.91621 7
-15 3 -1 5.43534 3.27288 8
-15 3 -1 12.7098 4.92031 10
15 3 1 4.97802 4.43618 9
-15 3 -1 4.72299 3.78265 3
-16 -3 -1 58.3639 7.31878 3
-16 -3 -1 59.6495 9.69263 4
-16 3 -1 51.9139 11.1906 10
16 3 1 63.3824 9.32409 9
-16 3 -1 57.6502 7.80103 5
-16 3 -1 55.9526 7.39029 8
16 3 1 76.9068 9.39461 2
-16 3 -1 54.2109 8.28112 3
-16 3 -1 78.0919 8.91138 4
-17 -3 -1 4.16881 3.84158 4
-17 3 -1 8.74551 4.43438 3
-17 3 -1 -6.1486 2.79327 4
17 3 1 12.1353 5.41441 2
17 3 1 5.21267 4.012 9
-17 3 -1 0.97051 4.05315 8
-18 -3 -1 16.0501 5.52753 4
-18 3 -1 11.8719 4.40396 2
-18 3 -1 10.4222 4.40894 9
-18 3 -1 11.3336 4.5502 4
18 3 1 15.6632 5.60941 2
-18 -4 1 46.1194 7.31834 4
-18 4 1 31.0461 5.78642 9
-18 4 1 34.2425 6.72264 2
-18 4 1 26.2973 7.96762 8
18 4 -1 22.4384 6.27423 2
-17 4 1 356.108 17.6096 9
-17 4 1 336.237 15.1589 4
-17 4 1 315.576 17.4401 3
17 4 -1 315.436 18.8835 2
-16 -4 1 1.00235 2.83223 4
16 4 -1 0.66172 4.06257 9
-16 4 1 4.26681 3.63231 5
-16 4 1 2.46774 2.81169 4
-16 4 1 -0.4862 2.56204 9
-16 4 1 3.19538 2.84052 7
-16 4 1 -1.7709 3.84998 3
16 4 -1 -1.3531 1.11418 6
16 4 -1 3.70029 3.66655 2
-15 -4 1 280.605 11.1109 3
-15 -4 1 298.346 14.5242 4
15 -4 -1 296.533 14.6457 8
15 4 -1 286.486 9.85485 6
15 4 -1 343.931 17.2729 2
15 4 -1 303.186 16.6703 9
-15 4 1 242.081 16.3641 5
-15 4 1 273.89 16.3486 10
-15 4 1 288.023 13.2303 9
-15 4 1 284.569 13.4559 4
15 4 -1 266.267 9.86915 6
-15 4 1 289.495 13.0699 7
-14 -4 1 53.7429 3.73696 10
-14 -4 1 60.2245 7.58775 7
-14 -4 1 59.3661 5.01898 3
-14 -4 1 52.3054 6.88887 4
14 -4 -1 57.6394 7.44924 8
14 -4 -1 69.8735 8.60382 2
14 4 -1 71.4136 9.23559 9
14 4 -1 60.0099 8.38396 2
14 4 -1 63.2659 5.03955 8
-14 4 1 57.5411 6.40612 7
-14 4 1 65.0353 8.40744 10
-14 4 1 64.1983 7.79695 5
-14 4 1 61.8494 7.1245 4
14 4 -1 68.3298 7.84255 5
13 -4 -1 171.68 10.9545 2
13 -4 -1 165.261 9.94843 8
-13 -4 1 173.498 10.047 7
-13 -4 1 153.283 5.81655 10
-13 -4 1 153.705 5.47794 10
13 -4 -1 158.961 11.1572 3
-13 -4 1 155.635 9.55002 4
-13 -4 1 159.987 7.78696 3
13 4 -1 159.556 9.99676 5
13 4 -1 157.855 7.52562 6
13 4 -1 155.738 7.24068 6
13 4 -1 150.884 7.38446 8
13 4 -1 161.111 11.3433 9
-13 4 1 163.683 10.7307 5
13 4 -1 151.023 10.9744 2
-13 4 1 158.367 8.65176 7
-13 4 1 166.886 11.3219 10
12 -4 -1 32.3919 5.23993 8
-12 -4 1 32.0886 5.0602 4
12 -4 -1 31.5366 5.30743 2
12 -4 -1 28.454 5.60299 3
-12 -4 1 30.8208 2.67495 10
-12 -4 1 32.2475 2.43241 10
-12 -4 1 25.5219 4.4915 7
12 4 -1 28.7553 5.04201 5
12 4 -1 28.3609 3.49004 6
12 4 -1 31.8015 3.77719 6
-12 4 1 34.2281 5.35168 5
12 4 -1 31.0462 4.15196 8
-12 4 1 31.3547 4.338 7
12 4 -1 34.4844 5.92578 2
-11 -4 1 115.787 4.0023 6
-11 -4 1 109.066 4.86275 10
-11 -4 1 121.299 7.74631 7
-11 -4 1 115.968 4.47088 10
11 -4 -1 125.014 9.13624 3
11 -4 -1 120.963 7.90737 8
11 -4 -1 116.413 8.17882 2
11 -4 -1 125.252 8.12787 4
-11 -4 1 135.818 8.34918 5
-11 -4 1 118.255 6.25635 3
-11 -4 1 115.668 7.59765 4
-11 4 1 121.22 7.80228 10
11 4 -1 122.209 6.19195 6
11 4 -1 133.454 9.02011 9
-11 4 1 138.128 10.6971 10
11 4 -1 126.135 6.07856 8
11 4 -1 122.909 8.899 2
-11 4 1 121.519 8.11409 5
11 4 -1 126.547 8.03131 5
-11 4 1 116.32 6.67008 7
11 4 -1 122.333 6.35858 6
-11 4 1 111.193 7.40616 7
-10 -4 1 6.54298 1.9121 3
-10 -4 1 -0.1223 1.97883 4
-10 -4 1 -0.3615 0.88063 10
-10 -4 1 1.39632 0.98034 6
-10 -4 1 -1.8435 1.5665 7
-10 -4 1 -1.1735 0.70938 10
-10 -4 1 4.18355 2.11368 5
10 -4 -1 -0.2412 2.06832 8
10 -4 -1 2.29502 2.44491 3
10 -4 -1 -1.7755 1.77931 4
10 -4 -1 2.19522 2.38193 2
10 -4 -1 -0.4345 1.87622 9
-10 4 1 -1.991 1.86143 10
10 4 -1 -2.9358 1.07594 6
10 4 -1 -3.1953 2.13153 9
10 4 -1 -0.691 2.2878 2
-10 4 1 3.91694 1.90898 7
-10 4 1 0.98545 1.99372 5
-10 4 1 -0.2586 1.65432 5
10 4 -1 0.54296 1.80942 5
10 4 -1 1.54496 1.39741 8
10 4 -1 0.75721 1.31514 6
-10 4 1 -1.0137 1.2968 7
9 -4 -1 238.618 10.1902 8
-9 -4 1 216.519 9.48945 7
-9 -4 1 210.077 7.97215 6
9 -4 -1 226.401 10.4974 2
-9 -4 1 213.452 9.80957 5
-9 -4 1 215.401 7.4394 6
9 -4 -1 213.166 10.7035 3
9 -4 -1 213.623 9.25487 9
-9 -4 1 220.025 10.7121 7
-9 -4 1 211.727 6.0286 10
9 -4 -1 208.992 9.72587 4
-9 -4 1 208.533 6.53967 10
-9 -4 1 225.429 9.51899 4
-9 -4 1 221.442 8.06872 3
-9 4 1 210.005 10.4264 5
9 4 -1 223.959 10.6097 2
-9 4 1 221.652 8.52934 7
-9 4 1 233.034 10.4909 5
9 4 -1 208.252 8.18279 6
9 4 -1 223.206 8.44633 6
-9 4 1 213.205 9.08041 7
-9 4 1 205.184 9.47684 10
9 4 -1 232.498 10.2597 5
9 4 -1 217.063 10.2567 9
9 4 -1 219.869 7.70837 8
8 -4 -1 158.601 4.24598 6
-8 -4 1 156.902 6.68701 6
-8 -4 1 147.789 8.19563 7
-8 -4 1 152.839 7.33458 4
-8 -4 1 154.527 6.08196 6
8 -4 -1 146.35 7.30753 4
-8 -4 1 150.335 4.39242 10
-8 -4 1 165.201 7.61102 7
-8 -4 1 166.476 7.97094 5
8 -4 -1 146.148 7.62284 8
8 -4 -1 144.403 8.23655 3
8 -4 -1 156.644 3.93284 6
8 -4 -1 155.331 8.04286 2
-8 -4 1 153.969 6.08147 3
-8 -4 1 147.256 4.76226 10
8 -4 -1 148.833 7.03292 9
8 4 -1 150.914 8.06329 2
-8 4 1 151.889 6.41743 7
-8 4 1 155.444 8.26525 5
8 4 -1 157.488 5.90559 8
-8 4 1 159.509 7.15428 7
8 4 -1 151.832 6.53699 6
-8 4 1 149.723 7.5977 10
8 4 -1 149.829 6.54792 6
8 4 -1 144.967 7.89649 9
-8 4 1 158.362 8.14004 5
8 4 -1 158.024 7.79817 5
-7 -4 1 200.219 5.19048 10
-7 -4 1 198.157 8.0562 4
-7 -4 1 198.85 8.09333 7
-7 -4 1 204.831 4.93912 10
-7 -4 1 198.541 7.06862 6
7 -4 -1 209.057 7.8614 9
7 -4 -1 199.51 5.56366 6
7 -4 -1 209.978 9.10371 10
-7 -4 1 200.685 6.73498 3
-7 -4 1 194.596 7.60387 6
7 -4 -1 200.036 5.2314 6
7 -4 -1 197.551 8.08611 4
7 -4 -1 202.186 8.65052 8
-7 -4 1 194.223 8.839 7
-7 -4 1 191.395 8.39022 5
7 -4 -1 197.701 8.9403 3
7 -4 -1 193.987 8.7992 2
7 4 -1 189.443 7.32305 6
-7 4 1 195.135 6.96315 7
-7 4 1 200.397 8.51192 10
7 4 -1 216.16 8.79523 5
7 4 -1 192.615 8.69396 2
7 4 -1 201.292 6.54342 8
-7 4 1 214.738 9.04656 5
7 4 -1 205.081 8.6773 9
7 4 -1 196.876 7.43228 6
-7 4 1 208.994 8.76842 7
-7 4 1 195.66 8.98937 5
6 -4 -1 127.241 6.34109 8
-6 -4 1 145.23 6.11625 6
6 -4 -1 137.131 6.63645 2
6 -4 -1 139.532 6.94568 3
-6 -4 1 137.118 6.48942 5
6 -4 -1 138.427 6.10511 4
-6 -4 1 134.298 5.99923 4
-6 -4 1 129.817 5.45893 6
6 -4 -1 137.588 4.3672 6
-6 -4 1 136.435 4.8778 3
6 -4 -1 132.529 6.75931 10
-6 -4 1 137.723 6.11975 7
6 -4 -1 135.369 4.17141 6
6 4 -1 136.005 5.77946 6
6 4 -1 137.36 5.80463 6
6 4 -1 134.544 4.84661 8
-6 4 1 137.344 6.57355 10
6 4 -1 137.299 6.58959 5
6 4 -1 150.106 6.7159 9
-6 4 1 137.273 5.51807 7
-6 4 1 151.39 7.03086 5
-6 4 1 149.689 7.28762 5
6 4 -1 142.343 6.78487 2
-6 4 1 133.895 5.13269 7
-5 -4 1 1.61008 1.33563 7
5 -4 -1 0.52504 1.23274 8
-5 -4 1 2.6988 0.85236 3
5 -4 -1 3.83618 1.36565 4
-5 -4 1 1.13847 0.70968 8
5 -4 -1 0.481 0.63433 6
-5 -4 1 1.67069 1.25621 5
5 -4 -1 2.51112 0.80288 6
-5 -4 1 1.03272 1.27298 4
5 -4 -1 1.6022 1.43176 10
5 -4 -1 0.40685 1.3844 3
-5 -4 1 0.60923 0.92075 6
-5 -4 1 1.02804 1.03393 6
-5 4 1 1.76682 1.48884 5
-5 4 1 0.8733 0.41985 6
-5 4 1 1.7675 0.44579 6
5 4 -1 1.36035 1.30331 9
-5 4 1 3.89852 1.76502 5
5 4 -1 2.35643 0.91555 8
5 4 -1 1.31922 1.31744 2
-5 4 1 0.68242 0.73655 7
5 4 -1 2.44109 1.19153 6
5 4 -1 1.47737 1.18979 7
-5 4 1 0.33888 0.72845 7
5 4 -1 2.33925 1.46583 5
-5 4 1 1.17999 1.30294 10
4 -4 -1 388.974 11.5901 10
-4 -4 1 396.958 11.2488 5
-4 -4 1 388.004 10.536 6
-4 -4 1 374.37 10.3853 7
-4 -4 1 406.518 11.1325 6
-4 -4 1 361.475 10.325 4
4 -4 -1 377.881 9.33902 6
-4 -4 1 385.273 9.02427 3
4 -4 -1 361.888 11.1523 3
4 -4 -1 377.027 10.1276 4
4 -4 -1 371.427 9.39783 6
4 -4 -1 371.645 11.0463 8
-4 -4 1 363.506 9.66624 8
-4 4 1 363.831 10.4883 2
-4 4 1 376.932 9.52293 9
4 4 -1 378.476 10.6169 6
-4 4 1 372.598 8.97154 7
-4 4 1 392.168 9.18978 6
-4 4 1 386.067 9.15475 9
4 4 -1 365.622 11.0322 5
-4 4 1 385.236 11.4156 5
-4 4 1 377.331 9.88305 4
4 4 -1 378.101 9.5072 8
4 4 -1 375.046 11.09 2
4 4 -1 387.606 11.0162 7
-4 4 1 389.489 11.7442 5
4 4 -1 368.087 10.7501 9
-4 4 1 385.841 8.92497 6
-4 4 1 376.107 9.25274 7
-4 4 1 379.358 11.3147 10
-3 -4 1 1117.56 24.1729 4
-3 -4 1 1091.97 23.9223 7
-3 -4 1 1116.87 24.967 6
3 -4 -1 1104.56 25.1945 5
3 -4 -1 1104.04 23.5649 6
-3 -4 1 1123.83 24.4995 6
-3 -4 1 1096.44 22.6786 3
3 -4 -1 1122.63 24.9066 3
3 -4 -1 1109.09 24.9462 8
-3 -4 1 1093.99 24.9339 5
3 -4 -1 1082.54 23.5193 4
-3 -4 1 1013.84 24.2609 8
3 -4 -1 1074.94 25.076 10
3 -4 -1 1080.27 23.474 6
3 4 -1 1077.09 23.1069 3
-3 4 1 1121.59 25.0381 10
-3 4 1 1064.94 22.4487 9
-3 4 1 1120.97 23.4626 6
3 4 -1 1099.41 24.6883 2
3 4 -1 1141.89 25.1492 5
3 4 -1 1101.14 24.5629 6
3 4 -1 1091.83 23.5061 8
-3 4 1 1058.6 24.2206 2
-3 4 1 1156.87 25.424 5
-3 4 1 1052.09 23.8831 4
-3 4 1 1088.97 22.9673 9
3 4 -1 1105.12 24.232 7
-3 4 1 1073.26 23.1533 6
-3 4 1 1089.07 22.1709 7
-3 4 1 1108.55 22.3632 7
3 4 -1 1119.87 24.7896 6
3 4 -1 1167.49 24.4775 9
2 -4 -1 104.048 4.34616 8
2 -4 -1 107.314 4.63318 5
-2 -4 1 106.567 4.61151 6
-2 -4 1 109.98 4.43235 6
2 -4 -1 107.08 4.60663 10
-2 -4 1 106.475 3.40823 3
-2 -4 1 105.291 3.8593 9
-2 -4 1 101.843 3.76219 7
2 -4 -1 104.21 4.01431 6
-2 -4 1 108.733 4.56548 5
2 -4 -1 105.912 3.58692 4
2 -4 -1 97.7652 2.85951 9
-2 -4 1 97.7444 4.29233 8
2 -4 -1 99.0494 3.96993 6
-2 -4 1 105.662 4.00274 4
2 -4 -1 103.61 4.32932 3
-2 4 1 109.865 2.29591 7
-2 4 1 103.816 2.29605 7
2 4 -1 109.267 4.57396 6
2 4 -1 115.49 4.04596 7
2 4 -1 111.396 3.47191 3
-2 4 1 104.049 2.90709 9
2 4 -1 107.121 4.46276 6
-2 4 1 111.832 4.54467 10
-2 4 1 106.137 3.91595 6
-2 4 1 103.244 4.14193 2
2 4 -1 98.1338 3.8499 8
2 4 -1 113.122 4.39876 2
2 4 -1 107.394 4.65625 5
-2 4 1 106.106 3.98386 6
-2 4 1 100.763 3.33831 4
2 4 -1 101.683 3.8338 9
-2 4 1 102.533 4.52704 5
2 4 -1 109.239 3.07273 10
2 4 -1 104.758 3.27546 10
-1 -4 1 4.8979 1.26861 6
-1 -4 1 3.99577 0.97542 3
1 -4 -1 5.78599 1.2432 6
1 -4 -1 5.58336 1.26198 3
1 -4 -1 3.10339 0.56755 9
1 -4 -1 3.81712 0.37131 7
1 -4 -1 3.98136 1.12583 6
-1 -4 1 4.34874 1.06319 4
1 -4 -1 6.19207 1.27351 8
-1 -4 1 4.83994 1.33296 6
-1 -4 1 4.21751 1.25893 5
1 -4 -1 5.84732 0.98014 4
1 -4 -1 5.70927 1.29463 5
-1 -4 1 5.23254 1.16409 8
1 -4 -1 3.52453 1.13559 10
-1 -4 1 4.20058 0.87773 7
1 4 -1 5.62538 1.15177 3
-1 4 1 5.66484 1.23777 6
-1 4 1 5.01734 0.80323 4
1 4 -1 3.84759 1.11793 2
1 4 -1 4.22567 1.04193 10
1 4 -1 3.33711 1.11416 6
-1 4 1 4.02151 1.10477 2
1 4 -1 4.86284 1.0507 9
-1 4 1 4.3928 0.67131 9
1 4 -1 4.91402 1.34474 6
1 4 -1 5.49781 1.00927 7
1 4 -1 6.06682 1.37991 5
-1 4 1 5.08775 1.15724 8
1 4 -1 4.88174 0.96954 10
-1 4 1 7.33183 1.38093 10
1 4 -1 6.18653 1.26234 8
-1 4 1 2.11617 1.09864 5
-1 4 1 5.02394 1.14076 6
0 -4 1 798.815 18.0058 6
0 -4 -1 794.321 17.5902 3
0 -4 1 780.823 17.4608 2
0 -4 1 779.66 18.1843 6
0 -4 -1 784.535 18.1192 6
0 -4 -1 803.736 17.5038 10
0 -4 1 778.349 16.0315 9
0 -4 -1 785.801 16.9362 4
0 -4 1 812.274 17.652 4
0 -4 -1 773.015 16.3254 7
0 -4 1 845.891 18.4527 5
0 -4 1 781.475 16.6726 7
0 -4 -1 816.314 18.2431 6
0 -4 -1 783.89 17.8633 5
0 -4 1 762.202 17.6766 3
0 -4 -1 829.512 17.3433 8
0 4 1 805.397 18.12 6
0 4 1 791.258 17.6975 2
0 4 -1 808.759 18.1525 6
0 4 -1 794.37 18.1117 8
0 4 1 774.332 18.0758 6
0 4 1 819.537 17.4831 10
0 4 -1 779.842 17.4048 4
0 4 -1 804.477 17.8261 10
0 4 1 784.287 17.0278 4
0 4 -1 803.675 16.6307 7
0 4 -1 805.116 18.3219 5
0 4 -1 753.761 17.9023 6
0 4 -1 776.438 17.5388 3
0 4 -1 812.3 17.5179 2
0 4 1 821.233 17.9901 5
0 4 1 745.834 17.5363 3
-1 -4 -1 291.482 7.64437 9
-1 -4 -1 316.355 8.74973 6
-1 -4 -1 304.055 7.85792 7
1 -4 1 311.068 8.25134 4
1 -4 1 291.568 8.23474 6
-1 -4 -1 314.389 8.69691 6
-1 -4 -1 303.536 7.45596 10
1 -4 1 298.917 7.84645 2
-1 -4 -1 303.323 7.92575 3
1 -4 1 291.011 7.22795 7
-1 -4 -1 304.199 7.76394 4
-1 -4 -1 308.069 7.56482 7
-1 -4 -1 293.406 8.05432 5
1 -4 1 308.269 8.68477 5
-1 4 -1 317.659 8.82208 10
-1 4 -1 288.966 7.9379 4
1 4 1 291.23 7.43312 10
-1 4 -1 305.593 8.20188 6
-1 4 -1 304.766 9.0141 6
1 4 1 296.262 7.97031 4
-1 4 -1 309.6 8.68448 5
-1 4 -1 288.609 7.7036 2
1 4 1 301.683 8.12052 5
1 4 1 295.616 8.18 2
1 4 1 302.517 8.60065 6
1 4 1 307.668 7.71096 9
1 4 1 299.393 8.54168 6
1 4 1 294.862 8.06341 3
-1 4 -1 292.028 7.07673 7
-1 4 -1 295.863 8.6194 8
1 4 1 307.577 7.23453 8
2 -4 1 20.6281 1.75413 6
-2 -4 -1 21.8625 1.95137 7
-2 -4 -1 19.7192 2.0782 4
2 -4 1 20.0942 2.31914 5
2 -4 1 19.3938 1.82511 6
2 -4 1 19.8891 1.62236 7
2 -4 1 20.9278 1.66848 2
2 -4 1 19.5037 0.93908 9
2 -4 1 22.257 2.63371 3
-2 -4 -1 20.3398 2.04013 3
2 -4 1 20.4203 2.22752 4
-2 -4 -1 20.7232 1.35481 10
-2 -4 -1 21.53 1.87718 5
-2 -4 -1 17.7638 2.12358 6
-2 -4 -1 20.9141 2.22569 7
-2 -4 -1 20.9795 2.31049 6
2 4 1 21.9322 2.45972 3
2 4 1 18.2119 1.02145 8
2 4 1 19.8404 2.02506 9
2 4 1 20.063 2.25027 6
2 4 1 17.4877 1.43396 10
2 4 1 18.8488 2.14222 2
2 4 1 16.3971 1.8386 5
-2 4 -1 23.9908 1.82878 6
2 4 1 18.6231 1.12623 8
-2 4 -1 17.9342 1.43382 7
-2 4 -1 20.5903 0.91088 9
-2 4 -1 19.5845 1.69906 6
-2 4 -1 21.6874 2.54108 10
-2 4 -1 21.0915 1.75146 2
2 4 1 17.6863 2.11625 6
-2 4 -1 18.7384 2.26451 5
3 -4 1 64.5267 3.03062 7
3 -4 1 63.958 2.93531 6
-3 -4 -1 69.5334 3.83856 7
-3 -4 -1 64.1407 3.60156 6
3 -4 1 64.1726 3.67526 5
3 -4 1 62.4936 3.70322 8
-3 -4 -1 58.6539 3.14663 5
-3 -4 -1 59.3288 5.11789 6
3 -4 1 59.9006 3.63402 4
3 -4 1 63.0821 4.07943 3
-3 -4 -1 58.4233 3.39103 4
3 -4 1 63.1076 2.81136 6
-3 -4 -1 62.2245 3.16723 3
-3 -4 -1 61.7641 3.42286 7
-3 -4 -1 63.5809 2.25977 10
3 4 1 61.4631 2.48565 10
3 4 1 63.1265 1.77708 8
-3 4 -1 62.2058 2.63202 6
3 4 1 65.6435 3.36492 5
3 4 1 64.1785 3.52834 2
-3 4 -1 64.6122 3.97162 10
3 4 1 58.6274 3.40336 6
-3 4 -1 61.8479 2.91058 7
-3 4 -1 63.941 3.11932 2
-3 4 -1 66.0614 2.82609 6
-3 4 -1 68.901 3.85711 5
3 4 1 59.615 3.39913 9
-4 -4 -1 561.215 15.2483 7
-4 -4 -1 550.19 14.1767 6
-4 -4 -1 541.654 13.7781 5
4 -4 1 544.275 15.6718 3
-4 -4 -1 548.212 14.3666 7
-4 -4 -1 549.025 14.4265 4
4 -4 1 553.375 14.7059 8
4 -4 1 546.132 12.6914 6
-4 -4 -1 534.752 11.2765 8
-4 -4 -1 544.771 14.0255 6
-4 -4 -1 541.952 13.7707 3
4 -4 1 553.28 14.832 4
4 -4 1 551.912 12.4919 6
-4 -4 -1 549.225 11.9585 10
4 -4 1 521.48 13.4659 7
4 -4 1 542.553 14.6697 5
4 -4 1 553.953 12.7915 9
-4 4 -1 547.166 14.6008 5
4 4 1 552.134 12.228 10
-4 4 -1 527.813 12.6555 9
4 4 1 570.353 14.5806 9
-4 4 -1 553.873 12.0885 6
4 4 1 542.558 11.1782 8
-4 4 -1 561.602 13.5878 7
-4 4 -1 533.534 13.4753 2
4 4 1 532.289 14.216 6
-4 4 -1 543.731 15.8685 10
4 4 1 554.63 13.9176 5
4 4 1 559.793 14.1253 6
4 4 1 550.024 14.3962 2
-4 4 -1 541.835 15.2216 10
5 -4 1 0.03843 0.57538 6
-5 -4 -1 0.98174 0.8945 6
5 -4 1 0.16974 0.85635 9
-5 -4 -1 -0.2733 1.11037 7
5 -4 1 -0.2893 0.83471 7
-5 -4 -1 0.78629 1.15426 7
5 -4 1 1.04221 1.54162 3
-5 -4 -1 1.75512 1.12268 5
-5 -4 -1 0.29586 0.38978 8
-5 -4 -1 1.00894 1.08189 3
5 -4 1 1.59322 1.40503 4
-5 -4 -1 -0.2128 0.8506 6
5 -4 1 1.64259 1.37301 8
5 -4 1 0.16239 0.51181 6
-5 -4 -1 0.54671 0.58154 10
-5 -4 -1 -0.207 1.22205 4
5 4 1 0.51529 1.22303 2
5 4 1 1.30557 1.27208 9
5 4 1 -0.834 0.82233 6
5 4 1 0.9117 0.43053 8
-5 4 -1 0.25816 0.79477 7
-5 4 -1 0.39953 1.04524 5
5 4 1 -0.5387 0.87508 5
-5 4 -1 0.02201 1.27573 10
5 4 1 1.25145 1.09711 6
-5 4 -1 0.15129 1.52364 10
-5 4 -1 0.54313 1.2024 5
6 -4 1 287.328 9.65001 2
-6 -4 -1 271.355 9.78836 7
-6 -4 -1 301.971 10.9472 7
6 -4 1 268.344 10.1723 4
-6 -4 -1 284.957 10.1495 4
6 -4 1 273.538 6.70652 6
6 -4 1 284.914 9.39849 7
-6 -4 -1 265.05 9.02881 5
-6 -4 -1 274.391 8.84368 6
-6 -4 -1 284.455 9.37197 3
6 -4 1 273.457 8.67112 9
6 -4 1 271.584 11.0967 3
6 -4 1 279.012 7.12214 6
-6 -4 -1 268.641 8.84943 6
-6 -4 -1 279.794 7.54391 10
6 -4 1 268.511 9.73667 8
-6 -4 -1 277.706 7.24835 10
6 4 1 276.61 8.91602 6
-6 4 -1 278.021 10.3663 10
-6 4 -1 267.963 10.1768 5
6 4 1 263.695 9.13299 5
-6 4 -1 278.187 11.184 10
-6 4 -1 280.679 9.34201 7
6 4 1 271.304 10.0227 9
6 4 1 275.531 9.90909 2
-6 4 -1 285.741 10.0332 5
6 4 1 284.841 9.1059 6
7 -4 1 -2.2235 1.27609 4
-7 -4 -1 1.23916 1.52837 7
-7 -4 -1 1.88955 1.69113 7
7 -4 1 1.39531 1.45582 2
-7 -4 -1 -0.6333 0.66865 10
-7 -4 -1 0.4356 1.10547 5
-7 -4 -1 0.50641 0.68645 10
7 -4 1 0.09804 0.41431 6
-7 -4 -1 -0.7533 0.73931 6
7 -4 1 -0.3281 0.50106 6
-7 -4 -1 1.04612 1.75771 4
7 -4 1 0.2088 1.58845 8
7 -4 1 0.63619 1.29385 9
-7 -4 -1 1.44777 1.35855 3
-7 -4 -1 -0.0765 0.89651 6
-7 -4 -1 0.79719 0.66242 8
7 -4 1 3.40696 2.40487 3
7 4 1 0.12528 1.58167 2
7 4 1 -0.5491 1.04162 5
-7 4 -1 -0.6878 1.65165 10
7 4 1 -0.1254 0.95623 6
-7 4 -1 0.02003 1.41538 10
-7 4 -1 -0.4898 0.97942 7
7 4 1 -0.4947 1.02764 6
7 4 1 -0.1979 1.56129 9
7 4 1 0.88029 0.64001 8
-7 4 -1 0.71613 1.48909 5
-7 4 -1 0.77896 1.41684 5
-8 -4 -1 37.5119 4.65088 4
8 -4 1 41.8538 5.16385 4
-8 -4 -1 37.1166 2.8441 10
-8 -4 -1 40.7811 3.77504 5
-8 -4 -1 44.6298 5.37332 7
-8 -4 -1 38.3503 2.48704 10
8 -4 1 30.8298 4.93323 3
8 -4 1 37.9837 4.11991 9
-8 -4 -1 38.7427 2.68808 8
-8 -4 -1 37.747 4.25151 3
8 -4 1 41.5532 4.86821 8
-8 -4 -1 34.6971 4.21777 7
-8 -4 -1 41.7538 3.75116 6
8 -4 1 34.6337 5.05402 2
-8 4 -1 40.7846 4.80978 10
8 4 1 35.8754 4.60471 2
-8 4 -1 42.9527 4.78985 5
-8 4 -1 37.7646 4.30022 7
-8 4 -1 35.9573 4.42616 5
8 4 1 34.843 3.9352 5
8 4 1 36.5671 4.86928 9
8 4 1 39.1609 2.42748 8
-8 4 -1 39.5932 5.44181 10
8 4 1 35.0879 3.25896 6
8 4 1 37.606 3.34533 6
9 -4 1 47.5929 5.41608 2
-9 -4 -1 42.4309 5.20113 7
-9 -4 -1 36.0729 2.92759 6
-9 -4 -1 37.8283 2.64751 10
-9 -4 -1 37.4475 4.53479 3
9 -4 1 40.608 4.59255 9
-9 -4 -1 31.9386 2.84074 6
9 -4 1 39.2177 5.98867 3
-9 -4 -1 40.0597 3.09801 10
9 -4 1 38.9038 4.92705 8
-9 -4 -1 46.9235 5.58139 4
9 -4 1 41.7574 5.44217 4
-9 -4 -1 41.1363 3.97642 5
9 4 1 38.7294 3.46975 6
9 4 1 44.1589 5.47524 9
9 4 1 46.7444 4.40004 5
9 4 1 38.0498 2.58157 8
-9 4 -1 35.5804 5.389 10
-9 4 -1 44.6879 4.23241 7
-9 4 -1 33.5701 4.48736 5
-9 4 -1 29.0337 4.09064 7
9 4 1 38.1428 3.46082 6
-9 4 -1 43.9663 5.22011 5
9 4 1 41.2764 5.25919 2
10 -4 1 18.85 5.0475 3
10 -4 1 18.5418 3.83356 2
-10 -4 -1 24.1846 4.46007 4
10 -4 1 22.5845 4.11443 8
-10 -4 -1 15.5177 3.45514 7
-10 -4 -1 19.4843 3.4144 5
-10 -4 -1 18.5562 2.54894 10
-10 -4 -1 23.4141 3.86747 3
-10 -4 -1 20.2547 1.93428 6
10 -4 1 18.6308 4.31013 4
10 -4 1 13.6159 3.31268 9
-10 -4 -1 16.1694 2.12239 10
10 4 1 29.0319 4.77495 2
10 4 1 17.9389 3.38441 5
-10 4 -1 18.0147 3.22017 7
10 4 1 20.8229 3.06955 6
10 4 1 20.8325 2.90426 6
-10 4 -1 23.2035 4.79002 10
10 4 1 18.574 2.30646 8
-10 4 -1 18.1068 3.72304 5
-10 4 -1 24.073 3.93507 10
10 4 1 12.9551 3.86422 9
-11 -4 -1 20.8774 4.09505 7
11 -4 1 21.4781 4.15987 2
11 -4 1 21.445 5.07094 3
11 -4 1 22.6543 4.26569 8
11 -4 1 20.5264 4.2239 9
-11 -4 -1 19.0108 4.21998 4
-11 -4 -1 19.612 2.67911 10
-11 -4 -1 18.386 3.62824 3
-11 -4 -1 25.7414 2.46545 10
-11 -4 -1 20.4933 3.67179 5
11 -4 1 22.2671 4.77286 4
-11 4 -1 24.0105 5.09312 10
-11 4 -1 20.0359 3.68242 7
11 4 1 18.9016 3.72201 5
-11 4 -1 19.9771 4.05496 5
11 4 1 24.4906 3.16848 6
11 4 1 21.2143 3.15882 6
11 4 1 24.0633 5.00324 9
11 4 1 29.106 5.12073 2
-12 -4 -1 0.85082 2.17681 5
12 -4 1 7.26734 3.12483 2
12 -4 1 4.51599 2.95734 9
12 -4 1 5.54568 3.86479 3
-12 -4 -1 3.66952 2.85684 7
-12 -4 -1 8.58247 1.87279 10
-12 -4 -1 4.75648 4.75657 4
-12 -4 -1 9.15271 3.12139 3
-12 -4 -1 8.93951 1.80472 10
12 -4 1 4.27923 3.42918 4
12 4 1 3.84285 2.24864 5
-12 4 -1 -1.2592 2.81857 10
12 4 1 5.57408 1.9257 6
-12 4 -1 5.75295 3.00026 5
-12 4 -1 7.3128 2.88372 7
12 4 1 10.2892 3.65946 2
12 4 1 7.5097 3.9031 9
12 4 1 7.62827 2.10107 6
-13 -4 -1 -0.1718 3.14361 4
13 -4 1 2.19501 2.87172 2
-13 -4 -1 7.64669 3.52401 7
13 -4 1 8.29812 4.6657 4
-13 -4 -1 4.39707 1.63725 10
13 -4 1 1.39053 2.96069 9
-13 -4 -1 5.66765 1.85564 8
-13 -4 -1 8.35546 3.08012 3
-13 4 -1 5.2035 2.63774 7
13 4 1 1.7358 3.39701 2
-13 4 -1 4.4198 2.67328 5
13 4 1 1.91302 1.65025 6
-13 4 -1 5.77605 3.80927 10
13 4 1 4.97113 3.93198 9
-14 -4 -1 38.4097 6.44006 4
-14 -4 -1 44.9586 5.83015 3
14 -4 1 45.3603 6.79094 9
-14 -4 -1 36.7378 5.94368 7
14 4 1 36.7629 6.73376 2
14 4 1 33.2843 3.62843 6
-14 4 -1 39.846 5.92061 5
14 4 1 48.4779 7.7062 9
-14 4 -1 33.8593 7.27801 10
14 4 1 30.7561 3.55406 6
-14 4 -1 45.3409 6.10446 7
-15 -4 -1 60.3628 6.66735 3
-15 -4 -1 62.9189 7.91426 4
-15 -4 -1 46.8816 6.45923 5
-15 4 -1 49.587 8.52763 3
15 4 1 58.8871 8.92591 9
-15 4 -1 40.9466 6.26346 5
-15 4 -1 48.7214 8.24257 10
-15 4 -1 58.0816 7.33307 7
15 4 1 55.0951 3.88365 6
-15 4 -1 52.9002 7.49371 8
15 4 1 59.4201 8.61505 2
-16 -4 -1 6.25921 3.44086 4
-16 4 -1 0.79662 3.30715 8
16 4 1 -2.6805 3.74931 9
-16 4 -1 9.79312 4.69035 3
-16 4 -1 -0.6396 4.60352 10
16 4 1 1.70584 3.65041 2
-16 4 -1 -5.2769 3.26924 5
-17 -4 -1 17.0702 5.09217 4
-17 4 -1 10.8377 4.61707 8
17 4 1 9.65654 5.22639 9
-17 4 -1 2.32585 3.30328 9
-17 4 -1 -3.949 5.21128 2
17 4 1 8.35611 5.31879 2
-17 4 -1 10.3305 4.67132 4
-18 -4 -1 70.111 9.28377 4
-18 4 -1 64.3714 9.86339 3
-18 4 -1 48.1311 7.36429 4
18 4 1 63.4124 9.75884 2
-18 4 -1 73.6305 8.56446 9
18 4 1 50.7089 9.50777 9
-18 -5 1 7.35112 4.35371 4
-18 5 1 12.4598 4.3775 2
-18 5 1 4.32706 4.8351 3
18 5 -1 6.24728 4.84228 2
-18 5 1 14.3135 5.22306 8
-18 5 1 5.05465 3.18249 9
-17 -5 1 5.03811 4.4226 4
-17 5 1 11.5409 4.63062 2
-17 5 1 10.1514 3.76053 4
-17 5 1 24.6791 5.5972 3
-16 -5 1 96.7007 13.8366 4
-16 5 1 96.9412 11.0939 3
-16 5 1 97.7054 7.93944 9
-16 5 1 96.2989 7.77252 7
16 5 -1 84.9115 11.248 9
16 5 -1 85.3339 10.4364 2
-16 5 1 116.15 9.36987 2
-16 5 1 88.2018 11.424 10
-16 5 1 117.336 8.6135 4
15 -5 -1 3.55018 3.48826 8
-15 -5 1 -0.5791 2.48278 3
-15 -5 1 -1.4564 2.87835 4
15 5 -1 2.84285 3.53152 5
15 5 -1 -1.3756 1.84709 6
-15 5 1 0.83125 3.28599 5
-15 5 1 2.80523 2.81998 4
15 5 -1 0.97587 4.02285 9
-15 5 1 -2.3449 3.42634 10
-15 5 1 1.70746 2.54487 9
15 5 -1 -5.3301 2.66689 2
-15 5 1 2.17171 2.26454 7
-14 -5 1 96.3508 8.22803 7
14 -5 -1 83.0651 8.90727 8
-14 -5 1 85.2235 5.50041 3
-14 -5 1 93.3865 8.23949 4
-14 5 1 88.2217 6.93509 7
14 5 -1 81.2196 6.17017 6
-14 5 1 87.9384 6.81749 9
14 5 -1 107.263 9.8446 2
14 5 -1 88.3465 8.05998 5
-14 5 1 87.041 10.3746 10
14 5 -1 74.3959 5.76771 6
-14 5 1 80.4491 9.44814 5
14 5 -1 86.8098 10.0815 9
-13 -5 1 6.76938 2.08893 3
-13 -5 1 -0.0492 2.51329 7
13 -5 -1 0.7433 2.70148 8
13 -5 -1 5.72253 3.72871 3
-13 -5 1 4.64396 3.19609 4
13 5 -1 0.52178 3.30394 2
13 5 -1 5.57836 2.04708 8
13 5 -1 2.01173 1.91609 6
-13 5 1 2.08692 2.27621 7
13 5 -1 2.89584 2.69907 5
13 5 -1 2.1818 1.81991 6
-13 5 1 -0.7743 2.7883 10
-13 5 1 3.89428 2.44396 9
-13 5 1 1.3836 2.63601 5
13 5 -1 3.02634 3.54033 9
12 -5 -1 24.9375 5.61172 3
12 -5 -1 18.7794 4.33357 8
-12 -5 1 23.8211 4.52256 7
12 -5 -1 11.9257 3.78631 4
-12 -5 1 16.8356 3.93683 4
-12 -5 1 21.6557 3.1083 3
-12 5 1 16.9092 4.19385 5
12 5 -1 16.5674 2.77709 8
-12 5 1 19.0545 4.96073 10
12 5 -1 18.8934 3.18348 6
12 5 -1 17.9286 4.64308 2
12 5 -1 14.8888 2.89997 6
12 5 -1 21.1791 5.00621 9
12 5 -1 16.8853 4.06212 5
-12 5 1 17.8621 3.34026 7
-11 -5 1 268.311 9.68796 3
11 -5 -1 286.436 12.808 8
-11 -5 1 278.277 12.5134 5
11 -5 -1 274.253 12.3116 4
11 -5 -1 272.262 12.7554 2
-11 -5 1 276.719 9.90797 6
-11 -5 1 288.687 12.3045 7
-11 -5 1 265.495 11.779 4
11 -5 -1 291.76 14.1741 3
-11 5 1 278.615 13.8911 10
11 5 -1 281.131 9.35659 8
-11 5 1 288.816 10.8101 7
-11 5 1 282.519 13.3397 7
11 5 -1 304.283 13.8792 9
11 5 -1 277.123 13.3785 2
11 5 -1 280.848 10.8121 6
11 5 -1 282.59 10.7218 6
11 5 -1 279.47 12.504 5
10 -5 -1 41.1646 5.51045 8
10 -5 -1 40.3901 6.16513 3
10 -5 -1 33.0689 4.98136 2
-10 -5 1 35.3687 3.2855 3
-10 -5 1 29.7441 3.46024 6
10 -5 -1 25.7619 4.30279 4
-10 -5 1 34.6263 5.49693 5
-10 -5 1 37.5193 4.89237 4
10 5 -1 22.8314 4.01909 5
-10 5 1 37.6 5.04184 10
10 5 -1 31.952 4.62294 6
10 5 -1 38.2237 4.18179 6
-10 5 1 26.4978 5.33676 5
-10 5 1 35.0236 5.10801 5
10 5 -1 40.9379 5.86667 2
-10 5 1 38.4391 4.37026 7
-10 5 1 28.4997 3.58964 7
10 5 -1 44.8881 5.93543 9
10 5 -1 34.8165 3.44114 8
-9 -5 1 6.67523 1.78494 6
-9 -5 1 5.87299 2.17235 5
-9 -5 1 1.5044 2.05624 7
9 -5 -1 5.32248 2.59606 4
9 -5 -1 6.03699 2.69422 2
9 -5 -1 8.72072 3.36383 3
9 -5 -1 10.5104 1.00501 6
9 -5 -1 9.18842 0.85385 6
-9 -5 1 10.1626 1.98474 3
9 -5 -1 9.64405 3.06165 8
-9 -5 1 6.301 2.55593 4
9 5 -1 9.12761 3.13587 2
9 5 -1 7.59595 3.05768 9
-9 5 1 11.021 3.05833 5
-9 5 1 11.3375 2.31911 7
-9 5 1 8.73648 3.01589 5
9 5 -1 9.45564 2.3284 6
-9 5 1 7.08887 2.43472 10
-9 5 1 10.8325 2.35601 7
9 5 -1 5.62695 1.60914 8
9 5 -1 3.11638 2.34093 5
8 -5 -1 227.61 10.5953 3
-8 -5 1 223.52 9.18077 4
-8 -5 1 220.734 9.213 7
8 -5 -1 215.28 9.0957 4
-8 -5 1 224.483 9.68112 5
8 -5 -1 215.554 9.64449 8
-8 -5 1 221.553 9.39857 6
-8 -5 1 211.281 7.27905 3
-8 -5 1 212.706 10.3932 7
8 -5 -1 222.427 6.29067 6
-8 -5 1 211.108 8.66662 6
8 -5 -1 227.851 5.96301 6
-8 5 1 229.747 10.1807 5
-8 5 1 218.002 8.37706 7
8 5 -1 223.85 10.1098 2
-8 5 1 207.124 7.75456 7
8 5 -1 203.89 8.35523 6
-8 5 1 228.232 10.5688 5
8 5 -1 220.213 9.63383 5
-8 5 1 235.318 10.1055 10
8 5 -1 216.228 8.53495 6
8 5 -1 204.122 6.98068 8
8 5 -1 218.421 9.81629 9
7 -5 -1 14.9473 3.13072 10
-7 -5 1 18.3865 2.99704 5
-7 -5 1 14.5547 2.23579 6
-7 -5 1 17.6724 2.73511 6
-7 -5 1 14.1225 2.65299 7
-7 -5 1 19.4492 3.0351 4
7 -5 -1 16.7838 1.75985 6
-7 -5 1 15.1381 1.94563 3
7 -5 -1 13.0636 2.92076 8
7 -5 -1 17.9881 2.88409 4
7 -5 -1 19.0406 3.80595 3
7 -5 -1 13.8722 1.51011 6
7 5 -1 15.9471 3.22125 2
-7 5 1 12.1154 2.7952 5
-7 5 1 11.2397 2.8231 5
7 5 -1 17.6163 2.10254 8
-7 5 1 17.4597 2.39664 7
-7 5 1 18.5637 3.11916 10
7 5 -1 22.7299 3.44398 5
7 5 -1 15.4203 2.56621 6
7 5 -1 18.8345 3.27412 9
-7 5 1 14.8266 2.06123 7
7 5 -1 15.4717 2.48213 6
6 -5 -1 21.4447 2.79567 4
6 -5 -1 22.6898 1.90568 6
6 -5 -1 22.5784 3.54197 10
6 -5 -1 22.2823 1.9307 6
-6 -5 1 23.0758 2.79222 6
6 -5 -1 24.2847 3.67634 3
-6 -5 1 21.5761 1.91969 3
-6 -5 1 18.3699 2.73505 6
-6 -5 1 20.9399 2.85736 7
-6 -5 1 29.1801 3.54454 5
6 5 -1 25.389 4.02504 5
-6 5 1 23.5135 3.39359 10
-6 5 1 24.5892 3.43738 5
-6 5 1 25.8836 2.10312 9
-6 5 1 24.222 2.22399 7
6 5 -1 25.4514 3.03577 6
6 5 -1 23.6136 1.9613 8
6 5 -1 25.2577 3.02104 6
-6 5 1 20.8174 3.38639 5
-6 5 1 23.219 2.09063 7
5 -5 -1 50.1485 3.38043 4
-5 -5 1 56.6943 3.76136 4
-5 -5 1 51.2294 3.80407 5
-5 -5 1 52.6881 2.62647 3
5 -5 -1 49.6467 3.93959 8
-5 -5 1 57.2654 2.9902 8
5 -5 -1 55.9725 4.45439 10
-5 -5 1 58.0445 3.77392 7
-5 -5 1 55.0565 3.91653 6
5 -5 -1 58.5699 4.37217 3
5 -5 -1 56.711 2.95179 6
-5 -5 1 51.0814 3.51559 6
5 -5 -1 55.6563 2.88335 6
5 5 -1 61.1798 4.0651 9
-5 5 1 57.1877 2.71715 7
5 5 -1 57.7329 4.14784 5
-5 5 1 60.8286 4.45688 5
-5 5 1 56.4327 2.43518 6
5 5 -1 55.5586 3.93172 7
-5 5 1 58.3556 2.6078 6
5 5 -1 55.067 4.11182 2
5 5 -1 58.8263 2.90908 8
-5 5 1 54.929 2.83561 7
-5 5 1 57.5248 4.17827 10
5 5 -1 53.1024 3.73533 6
5 5 -1 54.9465 3.14245 3
-5 5 1 62.5198 4.60984 5
-5 5 1 54.7218 2.67957 9
-5 5 1 57.2305 3.78491 2
4 -5 -1 18.4534 2.86954 10
4 -5 -1 21.03 1.96279 6
-4 -5 1 20.1586 2.47739 4
-4 -5 1 20.899 2.73538 6
4 -5 -1 22.7272 2.06191 6
-4 -5 1 23.4196 3.05871 6
-4 -5 1 22.2055 1.67974 3
-4 -5 1 19.5312 2.68673 5
-4 -5 1 23.9761 2.56596 7
4 -5 -1 23.2992 2.16453 4
4 -5 -1 22.7691 2.99281 3
-4 -5 1 20.8958 1.8043 8
4 -5 -1 23.0548 2.95534 8
4 5 -1 21.807 2.65688 6
-4 5 1 23.8826 2.9978 10
-4 5 1 22.8803 1.86711 6
4 5 -1 18.0462 2.52186 5
-4 5 1 21.5992 1.64378 9
-4 5 1 23.1354 1.56274 7
4 5 -1 22.9476 2.67299 7
4 5 -1 18.4247 1.73963 3
4 5 -1 22.9648 1.90985 8
-4 5 1 19.4404 1.37811 7
-4 5 1 22.0179 1.77399 6
4 5 -1 20.3378 2.59634 6
-4 5 1 22.3948 1.501 9
-4 5 1 22.5438 2.64646 2
-4 5 1 19.0627 2.80915 5
4 5 -1 24.202 2.89547 9
4 5 -1 19.6842 2.71866 2
-3 -5 1 1.86329 1.1716 4
-3 -5 1 2.27023 1.24266 5
3 -5 -1 1.28253 1.24018 10
3 -5 -1 1.68049 0.90245 4
3 -5 -1 0.178 1.06129 5
-3 -5 1 1.48676 1.15119 6
3 -5 -1 0.3831 1.20483 3
-3 -5 1 0.36182 0.64984 3
3 -5 -1 1.45621 1.26601 8
-3 -5 1 2.37661 0.78987 8
-3 -5 1 1.6988 1.00547 7
-3 -5 1 1.8654 1.31681 6
3 -5 -1 0.23378 0.7943 6
3 -5 -1 1.67512 0.92247 6
-3 5 1 0.20189 0.986 10
-3 5 1 0.3558 1.02964 2
-3 5 1 -0.156 1.09607 5
-3 5 1 1.06725 0.80341 6
3 5 -1 -0.0793 0.9632 6
3 5 -1 1.51362 1.20611 5
-3 5 1 1.97893 0.43902 7
3 5 -1 -0.0134 0.8954 7
-3 5 1 1.79866 0.64928 4
3 5 -1 1.37688 0.3997 10
3 5 -1 2.46908 1.24677 6
3 5 -1 0.87199 0.46254 10
3 5 -1 1.97782 0.75856 3
3 5 -1 1.06875 1.0203 9
3 5 -1 0.18034 1.06463 2
-3 5 1 1.10464 0.75994 6
3 5 -1 1.30907 0.92181 8
-2 -5 1 242.414 8.09746 6
-2 -5 1 241.587 6.60104 3
-2 -5 1 244.302 7.93218 5
-2 -5 1 236.281 7.14933 4
2 -5 -1 256.604 8.22915 5
2 -5 -1 239.46 7.70211 3
-2 -5 1 226.407 6.97873 8
2 -5 -1 229.045 7.56829 8
2 -5 -1 240.076 7.37227 6
-2 -5 1 246.51 7.84493 6
2 -5 -1 234.036 6.59979 4
2 -5 -1 234.086 7.86049 10
-2 -5 1 242.202 6.80745 7
2 -5 -1 235.209 5.51808 9
-2 5 1 259.912 7.99765 10
2 5 -1 224.853 6.4416 3
2 5 -1 240.112 6.9685 7
-2 5 1 244.908 7.47108 2
2 5 -1 234.167 7.49237 2
2 5 -1 254.524 8.09845 6
2 5 -1 226.068 7.04228 8
2 5 -1 236.419 6.08182 10
2 5 -1 234.218 7.91378 5
-2 5 1 246.165 7.25143 6
-2 5 1 232.611 5.58726 9
2 5 -1 237.104 7.81437 6
-2 5 1 249.851 8.08214 5
2 5 -1 243.57 6.91768 9
2 5 -1 243.069 6.48176 10
-2 5 1 225.279 6.25748 4
-1 -5 1 1449.73 31.4595 5
1 -5 -1 1491.72 31.2461 6
-1 -5 1 1447.56 31.7101 6
1 -5 -1 1447.47 28.3209 7
1 -5 -1 1471.49 31.0068 3
1 -5 -1 1446.02 29.7754 4
1 -5 -1 1397.9 31.0018 10
1 -5 -1 1465.27 30.8861 8
-1 -5 1 1498.81 30.0465 9
1 -5 -1 1443.6 31.3898 5
-1 -5 1 1439.01 31.2823 6
1 -5 -1 1413.34 28.8167 9
-1 -5 1 1469.17 30.3534 3
-1 -5 1 1434.25 30.5265 4
1 -5 -1 1467.79 31.1892 6
-1 -5 1 1383.18 29.591 7
1 5 -1 1461.44 30.9198 8
1 5 -1 1460.37 31.4026 6
-1 5 1 1433.91 29.6366 4
-1 5 1 1411.61 31.053 6
-1 5 1 1395.03 28.8744 9
1 5 -1 1423.39 30.4987 10
1 5 -1 1443.48 30.0575 10
1 5 -1 1430.58 29.7409 7
-1 5 1 1423.85 30.7943 2
1 5 -1 1466.77 30.7931 3
1 5 -1 1466.81 31.5818 6
-1 5 1 1426.24 31.3061 5
1 5 -1 1463.7 30.8005 2
-1 5 1 1417.67 30.8847 10
1 5 -1 1400.22 31.4554 5
-1 5 1 1425.63 30.9339 6
1 5 -1 1398.12 29.5066 9
-1 5 1 1427.85 28.4375 7
0 -5 1 2077.62 43.041 5
0 -5 1 2075.46 42.9935 6
0 -5 -1 1988.75 41.2583 4
0 -5 -1 2094.36 42.9536 6
0 -5 -1 2019.47 42.0767 3
0 -5 -1 2113.16 42.7084 5
0 -5 1 1990.25 42.537 6
0 -5 1 1999.49 41.9594 4
0 -5 1 1982.35 42.2579 3
0 -5 -1 2085.12 41.7527 8
0 -5 1 2025.87 40.0735 9
0 -5 -1 2018.4 42.8084 6
0 -5 -1 2060.58 42.0119 10
0 -5 -1 2021.77 40.8485 9
0 5 1 2004.9 41.9745 4
0 5 -1 2080.81 42.8213 6
0 5 1 2037.58 42.599 5
0 5 -1 1994.8 42.1853 10
0 5 -1 2035.15 40.7584 7
0 5 1 2069.23 40.867 9
0 5 1 2075.11 42.7521 6
0 5 -1 2057.6 43.0459 5
0 5 -1 1951.49 40.1499 9
0 5 -1 1955.99 42.5283 8
0 5 1 2070.31 42.4036 2
0 5 -1 2047.52 42.6786 6
0 5 1 2021.89 41.7771 8
0 5 1 2149.66 43.0423 6
0 5 -1 1955.99 41.8444 2
0 5 1 1979.99 41.7812 10
-1 -5 -1 1498.13 31.144 7
-1 -5 -1 1546.66 33.0985 6
1 -5 1 1464.64 32.5167 6
-1 -5 -1 1559.23 33.1008 6
-1 -5 -1 1520.69 32.3918 5
1 -5 1 1527.03 32.2712 4
1 -5 1 1535.55 33.1231 5
1 -5 1 1500.59 32.5903 6
-1 -5 -1 1530.29 31.9377 3
-1 -5 -1 1481.63 31.6142 4
-1 -5 -1 1556.81 31.4739 10
-1 -5 -1 1492.56 31.4567 9
1 -5 1 1493.44 30.8664 7
1 5 1 1511.82 32.4472 5
-1 5 -1 1470.57 32.9011 8
-1 5 -1 1508.37 32.3906 6
-1 5 -1 1562.8 32.5143 6
-1 5 -1 1502.54 30.6206 7
1 5 1 1496.97 32.9617 6
1 5 1 1489.15 31.2784 8
1 5 1 1515.77 32.3977 2
1 5 1 1550.39 31.4391 10
1 5 1 1528.2 32.911 6
-1 5 -1 1532.83 32.9388 10
-1 5 -1 1504.86 31.8628 2
-1 5 -1 1487.94 32.9476 5
1 5 1 1520.7 31.4607 9
-2 -5 -1 47.4501 3.02174 7
2 -5 1 50.1977 3.3696 5
-2 -5 -1 46.3221 2.75973 7
-2 -5 -1 54.1986 3.47369 6
-2 -5 -1 47.0186 2.219 10
-2 -5 -1 46.9985 2.7244 3
2 -5 1 46.1125 2.98713 4
2 -5 1 48.3958 2.96929 6
-2 -5 -1 51.9376 3.41354 6
-2 -5 -1 41.3391 2.75571 5
2 -5 1 42.326 3.35365 3
-2 -5 -1 49.3376 2.89573 4
2 -5 1 48.6312 2.38334 7
2 -5 1 47.6346 2.83518 6
-2 5 -1 49.0851 2.81197 6
-2 5 -1 50.1517 2.86669 6
2 5 1 48.1162 2.86823 9
2 5 1 46.3057 3.27047 6
2 5 1 48.3391 3.05912 5
2 5 1 49.4428 3.11877 2
2 5 1 44.9281 2.27329 10
-2 5 -1 46.8445 2.74361 2
2 5 1 51.7578 3.37144 6
2 5 1 46.5659 2.15833 8
-2 5 -1 52.7072 3.61113 10
-2 5 -1 45.9417 2.17925 7
2 5 1 45.0871 1.98882 8
-2 5 -1 42.1442 3.20483 5
3 -5 1 605.779 15.8377 5
-3 -5 -1 596.403 14.928 4
3 -5 1 571.939 14.3406 6
3 -5 1 587.999 12.7364 9
3 -5 1 582.726 13.8929 7
3 -5 1 584.331 15.3551 4
-3 -5 -1 614.36 15.6004 6
3 -5 1 620.889 16.611 3
-3 -5 -1 609.029 15.5857 6
3 -5 1 607.342 14.2442 6
3 -5 1 585.212 15.5794 8
-3 -5 -1 597.398 12.8622 10
-3 -5 -1 624.903 15.6582 7
-3 -5 -1 597.077 14.8192 5
-3 -5 -1 601.516 14.836 7
-3 -5 -1 624.757 14.5996 3
-3 5 -1 589.584 14.1557 6
3 5 1 598.971 15.0513 9
-3 5 -1 603.631 14.5325 2
3 5 1 600.394 14.9486 5
3 5 1 612.275 15.4665 6
-3 5 -1 593.544 12.6185 9
3 5 1 591.906 12.544 8
-3 5 -1 552.718 20.7315 10
3 5 1 608.559 15.5886 6
3 5 1 600.68 12.7285 8
-3 5 -1 623.937 15.924 5
3 5 1 591.926 15.246 2
3 5 1 606.825 13.3468 10
-3 5 -1 594.144 13.7281 7
-3 5 -1 534.714 15.1027 6
4 -5 1 417.438 12.3069 4
-4 -5 -1 404.456 12.3126 7
-4 -5 -1 420.045 9.09611 10
4 -5 1 414.941 10.4312 6
4 -5 1 409.637 9.93893 9
4 -5 1 421.474 12.543 5
-4 -5 -1 416.852 12.061 6
4 -5 1 424.893 12.4808 8
-4 -5 -1 413.726 11.9493 6
-4 -5 -1 407.064 11.7902 4
-4 -5 -1 399.609 11.6416 7
-4 -5 -1 391.02 11.3232 5
4 -5 1 397.44 13.1041 3
4 -5 1 407.384 10.8156 7
-4 -5 -1 423.781 11.2432 3
-4 5 -1 423.246 10.8003 7
4 5 1 394.297 11.836 2
-4 5 -1 427.081 12.9302 10
4 5 1 408.514 11.8595 6
4 5 1 418.377 11.9625 9
-4 5 -1 423.302 10.0542 6
-4 5 -1 410.829 9.81016 9
-4 5 -1 408.02 12.2885 5
4 5 1 419.272 9.52749 10
4 5 1 422.504 11.6325 5
4 5 1 397.957 8.65662 8
-4 5 -1 407.33 10.1883 6
-4 5 -1 424.499 11.2751 2
5 -5 1 24.6079 3.28274 4
-5 -5 -1 26.9371 2.98591 5
-5 -5 -1 18.6646 2.74583 7
-5 -5 -1 21.0417 2.66152 6
5 -5 1 20.3899 1.76412 6
-5 -5 -1 25.8196 2.98092 6
5 -5 1 21.408 2.4515 7
-5 -5 -1 24.697 1.09603 8
-5 -5 -1 26.7391 2.93815 3
-5 -5 -1 19.4242 2.79699 4
5 -5 1 24.3091 2.06644 9
5 -5 1 23.4141 2.00975 6
5 -5 1 27.3647 3.58469 8
-5 -5 -1 23.6314 1.26646 10
-5 -5 -1 21.6 3.18512 7
5 -5 1 16.9175 3.25803 3
-5 5 -1 22.5821 1.38482 6
-5 5 -1 21.7451 1.30045 6
-5 5 -1 21.5592 2.60654 2
-5 5 -1 26.8124 2.36439 7
-5 5 -1 23.8803 3.73 10
5 5 1 20.7595 0.99717 8
5 5 1 19.8445 2.61651 5
5 5 1 19.2644 2.92823 9
-5 5 -1 21.7202 3.07273 5
5 5 1 23.7298 2.85118 6
5 5 1 34.4369 3.70132 2
-5 5 -1 22.9956 3.29288 10
5 5 1 21.9996 2.81154 6
6 -5 1 43.2851 4.63992 4
6 -5 1 43.6283 2.35437 6
6 -5 1 51.3233 3.6699 7
6 -5 1 48.2508 3.2217 9
6 -5 1 42.967 5.20536 8
-6 -5 -1 48.0173 4.02173 4
-6 -5 -1 47.4553 1.98154 10
-6 -5 -1 49.323 3.73349 6
-6 -5 -1 55.2503 4.2112 7
6 -5 1 45.7023 2.65648 6
-6 -5 -1 43.9912 1.83515 8
-6 -5 -1 49.7474 1.99717 10
-6 -5 -1 39.951 4.42655 5
-6 -5 -1 54.9236 3.73998 3
-6 -5 -1 45.5209 3.54293 6
6 -5 1 49.6262 5.51106 3
-6 -5 -1 53.4897 4.54104 7
-6 5 -1 42.9811 5.20608 10
6 5 1 45.8515 3.69972 5
-6 5 -1 47.62 4.15342 5
-6 5 -1 48.0641 4.11294 5
6 5 1 49.4312 3.74794 6
6 5 1 46.3242 4.12719 9
-6 5 -1 48.7035 4.36054 10
6 5 1 51.1528 3.75819 6
-6 5 -1 51.8401 3.54052 2
6 5 1 46.839 1.76444 8
7 -5 1 155.128 9.38567 4
-7 -5 -1 157.274 6.81647 6
-7 -5 -1 150.185 4.52136 10
-7 -5 -1 150.713 7.50849 4
7 -5 1 139.337 7.40881 8
7 -5 1 167.782 9.28145 3
-7 -5 -1 153.789 7.52825 7
7 -5 1 163.162 5.09934 6
-7 -5 -1 161.57 6.87181 3
-7 -5 -1 151.29 6.95981 5
7 -5 1 153.794 6.45393 9
7 -5 1 157.989 5.07563 6
-7 -5 -1 152.252 4.38299 10
-7 -5 -1 162.158 6.87951 6
-7 -5 -1 161.663 8.38765 7
-7 5 -1 158.858 7.78667 5
7 5 1 152.345 6.78699 6
7 5 1 150.222 7.16659 5
-7 5 -1 149.939 7.8718 5
-7 5 -1 163.64 8.29848 10
-7 5 -1 160.824 7.05855 7
-7 5 -1 159.782 9.02528 10
7 5 1 173.506 8.11844 9
7 5 1 159.319 7.86978 2
7 5 1 156.151 5.57012 8
7 5 1 148.376 6.79658 6
-8 -5 -1 323.461 11.5552 5
-8 -5 -1 337.419 12.4154 7
8 -5 1 340.845 12.5174 8
8 -5 1 337.683 7.66506 6
-8 -5 -1 329.123 8.42885 10
-8 -5 -1 344.865 12.5316 4
8 -5 1 332.526 8.02246 6
-8 -5 -1 333.982 8.12842 10
-8 -5 -1 333.026 10.9684 6
8 -5 1 338.991 13.0956 4
8 -5 1 344.244 14.4263 3
8 -5 1 318.506 10.9241 9
-8 -5 -1 336.674 11.3314 3
-8 -5 -1 347.429 13.9674 7
-8 -5 -1 354.41 11.7132 6
-8 5 -1 334.336 14.251 10
8 5 1 330.351 11.1233 6
8 5 1 314.38 8.11893 8
-8 5 -1 324.407 12.7805 5
-8 5 -1 333.707 12.4767 5
-8 5 -1 328.998 13.087 10
-8 5 -1 326.932 11.6313 7
8 5 1 321.72 12.5402 2
8 5 1 323.187 12.725 9
8 5 1 319.068 11.5519 5
8 5 1 335.122 11.277 6
-9 -5 -1 1.68284 1.54377 5
-9 -5 -1 7.78468 1.23963 8
-9 -5 -1 3.45973 1.41713 6
9 -5 1 0.37289 2.23938 4
-9 -5 -1 5.20473 0.9897 10
-9 -5 -1 2.03363 0.94415 10
-9 -5 -1 7.35335 2.90415 4
-9 -5 -1 7.46935 2.48414 7
9 -5 1 5.64151 3.13876 3
-9 -5 -1 7.64007 2.60566 3
9 -5 1 4.17482 2.13128 9
9 -5 1 4.53873 2.51426 8
9 5 1 2.25543 1.62203 6
-9 5 -1 3.4126 2.6599 10
9 5 1 5.66218 2.63872 2
9 5 1 4.02142 2.03774 5
-9 5 -1 2.91942 1.74106 7
9 5 1 4.51105 1.73971 6
-9 5 -1 1.33586 1.80971 5
-9 5 -1 4.60042 1.87141 7
9 5 1 6.09336 2.84435 9
9 5 1 4.6576 1.05603 8
-9 5 -1 5.25391 2.13683 10
10 -5 1 -3.421 1.5315 8
10 -5 1 1.89721 3.11743 3
-10 -5 -1 3.79257 2.07484 3
10 -5 1 -0.7181 1.78854 9
10 -5 1 -3.1006 1.74629 4
-10 -5 -1 -0.6467 0.75923 10
-10 -5 -1 -0.9727 0.6741 10
-10 -5 -1 -2.8598 2.1407 4
-10 -5 -1 1.53242 1.03658 6
-10 -5 -1 0.72519 1.47721 5
-10 -5 -1 -0.3982 2.10819 7
10 5 1 -0.2222 1.38286 6
10 5 1 -1.2169 1.5178 5
10 5 1 -2.0611 2.2423 9
-10 5 -1 -2.4279 1.23719 7
-10 5 -1 1.68817 1.69316 7
10 5 1 -0.5172 1.17657 6
-10 5 -1 0.19724 2.14566 10
-10 5 -1 -0.4908 1.57566 5
-10 5 -1 -0.2116 1.60612 5
10 5 1 -0.4587 2.29079 2
11 -5 1 10.9807 3.30273 9
11 -5 1 12.0682 4.36717 3
-11 -5 -1 11.3499 1.76673 6
-11 -5 -1 16.599 4.21825 4
-11 -5 -1 10.4996 2.93254 3
-11 -5 -1 17.3611 3.48098 5
11 -5 1 15.8458 3.94632 8
11 -5 1 17.8034 4.3874 4
-11 -5 -1 13.7892 3.53128 7
-11 -5 -1 13.4898 1.49577 10
-11 -5 -1 10.8082 1.52911 10
11 5 1 17.6992 4.40007 9
11 5 1 9.59302 2.33096 6
-11 5 -1 9.72608 2.79216 7
-11 5 -1 16.2594 3.7352 5
11 5 1 13.7913 3.18586 5
-11 5 -1 9.12393 3.67185 10
11 5 1 10.9971 3.61915 2
11 5 1 11.2496 2.80203 6
12 -5 1 133.857 10.6999 3
-12 -5 -1 136.402 8.32987 5
-12 -5 -1 115.456 4.18369 10
-12 -5 -1 120.897 8.6654 7
-12 -5 -1 116.531 8.64249 4
12 -5 1 127.747 8.49897 9
12 -5 1 114.618 9.26164 4
-12 -5 -1 122.442 7.51413 3
-12 -5 -1 122.764 4.81736 8
-12 -5 -1 120.267 4.02086 10
-12 5 -1 122.439 7.75999 7
12 5 1 133.938 7.14593 6
-12 5 -1 127.696 10.157 10
12 5 1 119.891 7.9138 5
12 5 1 120.353 6.80475 6
12 5 1 117.01 9.44911 9
12 5 1 122.15 9.38632 2
-12 5 -1 113.787 8.38156 5
-13 -5 -1 42.6844 6.45573 4
-13 -5 -1 41.4289 5.25209 3
-13 -5 -1 29.9624 8.23138 7
13 -5 1 38.4107 8.00748 4
13 -5 1 40.0371 6.17773 9
13 -5 1 38.2541 8.91995 3
-13 5 -1 47.3996 7.32791 10
13 5 1 31.9408 6.02806 2
13 5 1 37.3109 4.55769 6
-13 5 -1 33.8041 5.62177 5
-13 5 -1 32.3985 4.95079 7
13 5 1 39.1008 4.48847 6
13 5 1 40.1414 5.44449 5
13 5 1 35.9156 6.72262 9
-14 -5 -1 13.4448 4.52908 4
-14 -5 -1 15.0951 3.77019 3
-14 -5 -1 17.961 4.4225 7
14 5 1 17.2597 5.25691 2
14 5 1 17.1046 3.05745 6
14 5 1 12.4443 5.02294 9
-14 5 -1 18.52 4.63822 5
-14 5 -1 10.3871 3.53055 7
-14 5 -1 14.9849 4.97798 10
-14 5 -1 8.92529 3.98903 8
-15 -5 -1 0.1676 3.19538 4
-15 -5 -1 -5.4978 2.23062 3
-15 5 -1 -2.5338 2.75544 2
-15 5 -1 1.04658 3.44979 3
-15 5 -1 1.03054 2.91466 8
15 5 1 -1.8923 5.27066 9
15 5 1 2.97502 1.96655 6
-15 5 -1 -5.2032 2.30405 7
15 5 1 2.02594 3.6506 2
-16 -5 -1 0.02552 3.72865 4
16 5 1 -1.2815 3.57316 2
-16 5 -1 -1.1169 3.97825 3
-16 5 -1 -3.663 2.15427 9
-16 5 -1 3.47965 3.15553 2
-16 5 -1 1.67681 2.99278 4
-16 5 -1 -0.0715 3.53945 8
-17 -5 -1 -7.5128 2.44873 4
-17 5 -1 -2.6729 3.04412 2
-17 5 -1 1.30986 3.78211 3
-17 5 -1 2.81355 4.19115 8
17 5 1 -3.0533 3.87692 9
-17 5 -1 -0.2705 3.67999 4
-17 5 -1 1.04337 3.147 9
-18 -5 -1 3.50404 4.15503 4
-18 5 -1 0.00228 3.21654 2
-18 5 -1 3.71604 4.88756 3
18 5 1 -2.0791 4.10961 2
-18 5 -1 3.12364 3.55394 4
-18 -6 1 98.829 10.7264 4
18 6 -1 69.415 10.1982 2
-18 6 1 100.573 10.7456 2
-18 6 1 78.9934 12.13 3
-17 -6 1 6.93323 4.28179 4
-17 6 1 9.41532 5.17966 8
17 6 -1 15.4327 5.34916 2
-17 6 1 -2.0378 2.79873 4
-17 6 1 3.93564 4.27044 2
-16 -6 1 8.55109 4.01243 4
16 6 -1 9.77052 6.0029 9
-16 6 1 11.1278 3.45241 4
-16 6 1 5.01083 3.84321 2
-16 6 1 7.77592 3.29736 7
16 6 -1 8.55439 3.25499 6
-16 6 1 11.691 3.67389 9
-15 -6 1 48.9885 7.22059 4
15 -6 -1 44.3219 8.10352 3
15 6 -1 45.5713 7.91746 2
-15 6 1 52.9853 5.97504 7
15 6 -1 44.6728 8.0489 9
-15 6 1 39.7688 5.77226 4
-15 6 1 44.5942 8.39497 10
-15 6 1 39.1662 6.75141 5
-15 6 1 56.227 7.38601 2
15 6 -1 39.0216 4.8636 6
15 6 -1 54.8563 7.76332 5
-15 6 1 51.3695 6.08756 9
-14 -6 1 18.5104 3.04955 3
14 -6 -1 10.8321 4.23998 8
14 -6 -1 19.0276 5.61292 3
-14 -6 1 17.3946 4.49609 7
-14 -6 1 22.6718 5.06739 4
-14 6 1 24.5689 5.22687 5
14 6 -1 20.3266 4.07913 6
14 6 -1 21.5359 3.62174 6
-14 6 1 16.3881 5.22271 10
-14 6 1 23.9297 5.07207 2
14 6 -1 17.648 6.09328 9
14 6 -1 17.0245 4.5548 5
14 6 -1 24.3589 5.99492 2
-14 6 1 16.6197 3.69131 7
13 -6 -1 6.62871 3.75634 8
-13 -6 1 13.143 4.31556 4
13 -6 -1 7.32793 4.68575 3
-13 -6 1 11.2235 3.61017 7
-13 6 1 15.2238 4.17049 5
13 6 -1 15.3728 5.08628 9
13 6 -1 10.5923 4.37865 2
13 6 -1 13.8459 3.16052 6
13 6 -1 5.81015 3.34436 5
13 6 -1 9.7773 2.05892 8
-13 6 1 12.3168 4.51919 10
-13 6 1 10.5665 3.08775 9
-13 6 1 14.4962 3.23778 7
13 6 -1 4.66598 2.45853 6
-12 -6 1 24.5926 3.00734 3
12 -6 -1 24.9281 5.22165 8
-12 -6 1 27.775 5.01641 7
12 -6 -1 26.084 4.72348 4
12 -6 -1 39.1412 6.88813 3
12 6 -1 18.6679 3.48319 6
-12 6 1 28.5714 5.15968 5
12 6 -1 23.5519 3.8187 6
12 6 -1 20.0755 4.36425 5
-12 6 1 21.112 3.88316 7
-12 6 1 25.6576 3.85836 9
12 6 -1 24.7425 5.39756 9
12 6 -1 24.0098 2.89307 8
-12 6 1 29.6109 6.0343 10
-11 -6 1 2.2822 2.6199 4
-11 -6 1 5.89269 2.57963 5
11 -6 -1 3.45816 2.74188 8
11 -6 -1 -1.832 2.09919 4
-11 -6 1 2.44717 2.42993 7
11 -6 -1 4.34034 3.15493 3
-11 -6 1 4.64999 1.77197 6
-11 -6 1 2.62552 1.53831 3
-11 6 1 1.68682 2.71533 10
11 6 -1 2.16554 1.87621 6
-11 6 1 1.13259 1.73244 9
-11 6 1 0.41384 1.61375 7
11 6 -1 3.2161 2.50537 5
11 6 -1 5.23625 1.70825 8
11 6 -1 3.62898 3.17218 9
11 6 -1 2.5785 2.08039 6
11 6 -1 0.20948 2.82111 2
-11 6 1 0.69775 2.14395 5
-10 -6 1 0.67411 1.28214 3
-10 -6 1 0.76588 2.00634 7
10 -6 -1 -3.1715 2.19981 3
-10 -6 1 -0.804 1.43895 6
-10 -6 1 -0.6388 2.09543 4
10 -6 -1 1.20675 1.94406 4
-10 -6 1 -1.2866 1.73849 5
10 -6 -1 1.4409 2.39846 8
10 6 -1 1.01444 1.62224 6
10 6 -1 -0.9533 2.4277 2
10 6 -1 2.7446 1.85825 6
10 6 -1 0.0988 1.64431 5
-10 6 1 -0.4633 1.40207 7
-10 6 1 0.76139 1.482 9
-10 6 1 0.91033 1.5135 7
10 6 -1 -0.9235 1.07004 8
10 6 -1 1.55451 2.58038 9
-10 6 1 0.63173 2.26389 10
-10 6 1 -2.6067 1.75591 5
9 -6 -1 16.0519 3.92385 3
-9 -6 1 15.9338 2.27596 3
-9 -6 1 13.6263 2.77881 6
-9 -6 1 16.8143 3.42559 5
-9 -6 1 13.423 3.22914 4
-9 -6 1 15.7122 3.17973 7
9 -6 -1 13.9019 1.61484 6
9 -6 -1 18.2504 4.12429 8
9 -6 -1 11.7331 2.95034 4
9 -6 -1 14.2765 1.51599 6
9 6 -1 13.2662 3.26072 5
9 6 -1 16.113 3.02664 6
9 6 -1 15.898 2.18335 8
-9 6 1 13.5026 3.10944 2
-9 6 1 14.308 3.54877 5
-9 6 1 15.0542 3.42447 5
9 6 -1 10.5799 2.4351 6
9 6 -1 12.7798 3.56877 9
-9 6 1 13.9664 2.34311 9
9 6 -1 16.2825 3.84996 2
-9 6 1 6.75637 2.65983 10
-9 6 1 6.82967 2.06924 7
-9 6 1 12.9659 2.37014 7
-8 -6 1 3.38935 1.87276 5
-8 -6 1 1.54774 1.48251 6
-8 -6 1 -0.325 1.19996 6
-8 -6 1 1.81493 1.1211 3
-8 -6 1 1.29976 1.65375 7
-8 -6 1 0.86151 2.06435 7
8 -6 -1 0.70463 2.25644 3
8 -6 -1 -2.0729 1.2709 4
8 -6 -1 -2.7147 1.70475 8
8 -6 -1 3.41353 1.00321 6
8 -6 -1 0.86384 0.87375 6
-8 -6 1 5.25983 2.24868 4
8 6 -1 0.72065 2.13949 9
8 6 -1 3.05843 2.3415 2
8 6 -1 0.32725 1.40438 6
8 6 -1 2.94666 1.62292 6
-8 6 1 1.14903 1.35247 7
-8 6 1 1.65369 1.77185 2
-8 6 1 0.7277 1.82056 5
-8 6 1 1.86255 1.31352 9
8 6 -1 0.16053 1.63234 5
8 6 -1 0.93297 1.03172 8
-8 6 1 0.96941 1.13631 7
-7 -6 1 88.7943 5.44566 7
7 -6 -1 82.0515 6.24934 10
-7 -6 1 82.1601 3.85251 3
7 -6 -1 84.1475 3.76961 6
7 -6 -1 86.0075 6.40215 3
-7 -6 1 74.0557 5.33951 5
-7 -6 1 79.088 5.23941 4
7 -6 -1 89.7163 5.37337 4
-7 -6 1 82.6703 4.93731 6
7 -6 -1 88.9127 3.98389 6
-7 -6 1 88.4438 5.59686 6
7 -6 -1 74.4306 5.71298 8
-7 6 1 94.1111 6.44313 5
-7 6 1 84.8146 4.36963 7
-7 6 1 92.1425 6.21249 5
-7 6 1 80.9743 5.24903 2
7 6 -1 92.4454 5.515 6
7 6 -1 83.4333 5.95219 2
7 6 -1 88.7476 5.92769 9
7 6 -1 79.9162 3.70787 8
-7 6 1 84.2623 4.05141 7
-7 6 1 90.6687 6.01914 10
7 6 -1 87.6991 5.32898 6
-7 6 1 79.294 3.98081 9
7 6 -1 76.5495 5.6198 5
-6 -6 1 39.2488 3.79609 6
-6 -6 1 39.8075 3.73418 5
6 -6 -1 40.8026 2.78655 6
6 -6 -1 34.9897 4.43077 10
-6 -6 1 37.979 3.63169 7
6 -6 -1 35.581 3.26731 4
6 -6 -1 37.5135 4.4144 8
6 -6 -1 40.6956 2.69948 6
-6 -6 1 37.6856 2.47609 3
-6 -6 1 31.0615 3.62178 4
-6 -6 1 40.6452 3.48833 6
6 -6 -1 31.4488 4.32432 3
-6 6 1 41.303 2.14234 6
-6 6 1 33.5285 2.31478 9
-6 6 1 37.8014 2.05477 6
-6 6 1 41.2765 4.21152 2
-6 6 1 38.0119 2.64257 7
6 6 -1 40.2078 4.25143 9
-6 6 1 35.3991 4.3257 5
-6 6 1 43.7335 4.85878 5
-6 6 1 40.1612 2.48679 7
6 6 -1 42.6393 2.55986 8
6 6 -1 40.9158 4.66627 2
6 6 -1 34.2438 4.03838 5
-6 6 1 36.8918 4.26655 10
6 6 -1 39.9259 3.69005 6
5 -6 -1 407.337 10.945 6
5 -6 -1 416.064 13.1466 8
-5 -6 1 387.862 11.9784 4
-5 -6 1 406.386 11.8123 7
5 -6 -1 440.437 13.686 3
-5 -6 1 395.506 10.0344 3
5 -6 -1 396.592 13.3289 10
5 -6 -1 392.797 10.7405 6
5 -6 -1 388.473 11.4657 4
-5 -6 1 405.286 12.6296 5
-5 -6 1 410.277 12.2975 6
5 6 -1 387.053 12.5491 2
5 6 -1 402.374 10.4104 8
5 6 -1 407.758 12.3937 6
-5 6 1 388.665 9.564 7
-5 6 1 403.784 12.1089 2
-5 6 1 387.787 9.76889 7
5 6 -1 395.233 12.2655 7
-5 6 1 381.227 10.018 6
5 6 -1 395.141 12.1551 9
-5 6 1 391.598 12.8472 10
5 6 -1 398.122 12.358 6
-5 6 1 387.954 12.8884 5
-5 6 1 394.91 9.639 9
-4 -6 1 92.3304 4.65131 4
-4 -6 1 86.1958 4.8062 6
4 -6 -1 82.1937 4.92586 8
4 -6 -1 81.4531 4.06555 6
-4 -6 1 86.838 3.53279 3
4 -6 -1 83.5243 4.08569 6
-4 -6 1 92.059 5.05238 5
4 -6 -1 83.9756 5.15385 3
4 -6 -1 86.9324 4.20298 4
-4 -6 1 87.5448 5.09867 6
4 -6 -1 87.4503 5.2452 5
4 -6 -1 86.0354 5.26601 10
-4 6 1 91.6988 4.7562 2
4 6 -1 89.3662 5.00975 6
-4 6 1 88.3789 2.8639 7
-4 6 1 85.806 3.30563 9
4 6 -1 84.2237 4.83652 2
4 6 -1 92.9958 5.03194 6
-4 6 1 82.8742 3.78319 6
4 6 -1 90.0575 4.68744 9
-4 6 1 94.7259 5.25227 10
-4 6 1 84.8464 2.92823 9
-4 6 1 82.2438 3.90266 6
-4 6 1 83.5383 5.16084 5
4 6 -1 88.3188 4.67994 7
-4 6 1 87.917 2.79692 7
4 6 -1 88.1082 3.89626 8
4 6 -1 78.4129 4.86178 5
3 -6 -1 87.3265 4.30991 6
3 -6 -1 94.1425 4.9652 8
-3 -6 1 93.5155 5.14916 6
-3 -6 1 98.2471 4.96867 6
-3 -6 1 87.1329 5.61837 5
3 -6 -1 90.8108 5.1808 10
3 -6 -1 106.266 5.23933 3
-3 -6 1 87.4787 3.65629 3
-3 -6 1 91.8987 4.16037 7
3 -6 -1 89.2533 4.3297 6
3 -6 -1 93.0089 4.05144 4
-3 -6 1 90.2545 4.44004 4
3 -6 -1 90.6164 5.07134 5
-3 6 1 90.7309 4.25767 6
3 6 -1 98.3646 5.04482 6
-3 6 1 97.109 3.13745 9
-3 6 1 90.7556 4.55724 2
-3 6 1 97.4006 5.26977 5
-3 6 1 91.5387 3.22863 9
-3 6 1 95.6706 2.32759 7
3 6 -1 92.8101 4.10724 8
3 6 -1 91.8457 4.34813 7
-3 6 1 90.4585 4.15871 6
3 6 -1 97.5919 3.28955 10
3 6 -1 94.5062 5.10006 5
3 6 -1 96.4053 4.42088 9
3 6 -1 88.6748 4.7314 2
-3 6 1 87.8344 4.87168 10
3 6 -1 98.5587 5.08145 6
3 6 -1 91.9013 2.9103 10
2 -6 -1 87.5742 4.40786 6
-2 -6 1 86.7598 3.73074 3
-2 -6 1 94.8635 4.84644 5
-2 -6 1 93.4063 5.0117 6
2 -6 -1 87.4608 3.75264 4
2 -6 -1 94.1426 4.87576 10
2 -6 -1 89.094 5.66868 5
-2 -6 1 86.606 4.15004 4
2 -6 -1 92.0707 4.68573 3
-2 -6 1 94.4586 4.79328 6
2 -6 -1 84.9982 2.5579 9
2 -6 -1 90.0759 2.18568 7
2 -6 -1 90.1968 4.58649 8
-2 -6 1 93.448 3.85428 7
2 6 -1 85.312 4.70313 6
-2 6 1 89.7979 4.82627 5
2 6 -1 89.5791 4.48729 2
2 6 -1 91.8963 3.77874 10
2 6 -1 98.6338 4.93086 6
2 6 -1 96.0623 4.96715 5
-2 6 1 92.7674 4.68481 10
-2 6 1 83.7981 4.24237 6
2 6 -1 90.2191 3.95522 7
-2 6 1 91.042 2.11961 7
2 6 -1 91.9068 3.82844 9
-2 6 1 95.3701 4.46759 2
2 6 -1 89.6833 3.40384 10
2 6 -1 86.8545 4.12469 8
-2 6 1 89.4969 4.3606 6
-2 6 1 89.058 2.71143 9
-1 -6 1 1000.92 20.835 9
1 -6 -1 992.835 22.8945 6
1 -6 -1 969.959 22.3037 8
1 -6 -1 992.571 22.8374 6
1 -6 -1 977.38 22.5533 3
-1 -6 1 984.552 22.1137 4
-1 -6 1 1012.19 23.2942 5
1 -6 -1 992.268 19.6917 7
1 -6 -1 961.488 20.2156 9
-1 -6 1 1004.37 23.0879 6
1 -6 -1 962.351 21.3162 4
1 -6 -1 975.074 23.0485 5
1 -6 -1 984.119 22.7049 10
-1 -6 1 976.992 23.3303 6
-1 -6 1 971.012 21.9198 3
-1 -6 1 952.639 20.9489 7
-1 6 1 994.934 20.7264 9
1 6 -1 925.142 22.2628 8
1 6 -1 961.099 21.1189 7
1 6 -1 1007.1 23.1518 6
-1 6 1 967.55 22.4317 10
1 6 -1 963.459 23.1583 5
1 6 -1 1010.95 23.2997 6
1 6 -1 995.584 21.6691 10
1 6 -1 956.397 22.2731 2
-1 6 1 908.969 22.1554 2
1 6 -1 940.421 20.778 9
-1 6 1 987.947 23.1135 5
-1 6 1 973.133 22.7704 6
-1 6 1 977.631 19.8304 7
-1 6 1 989.529 22.6448 6
0 -6 -1 971.503 21.2358 8
0 -6 1 932.648 20.0572 7
0 -6 1 929.447 21.3703 4
0 -6 1 958.065 22.1416 6
0 -6 1 988.966 22.6993 5
0 -6 -1 933.17 21.4956 3
0 -6 1 915.133 19.2042 9
0 -6 -1 904.173 19.9945 9
0 -6 1 962.451 22.525 6
0 -6 -1 948.872 22.3925 6
0 -6 -1 963.584 22.4256 6
0 -6 -1 923.628 19.5744 7
0 -6 1 932.918 21.7981 3
0 -6 -1 930.552 21.4118 10
0 -6 -1 947.407 20.7605 4
0 -6 -1 929.361 22.0746 5
0 6 -1 930.309 22.4303 5
0 6 -1 912.302 19.3162 9
0 6 1 957.183 21.8116 2
0 6 -1 971.561 22.3485 6
0 6 -1 931.988 22.052 8
0 6 1 931.78 20.0188 9
0 6 1 933.068 21.2483 10
0 6 1 935.878 22.1224 6
0 6 -1 926.025 19.972 7
0 6 1 974.782 22.4346 6
0 6 -1 917.897 21.4012 2
0 6 1 939.814 22.1431 5
0 6 -1 974.986 21.6948 10
0 6 -1 963.203 22.2137 6
1 -6 1 25.2852 2.90034 5
-1 -6 -1 27.8332 2.6464 5
-1 -6 -1 34.139 3.01442 6
1 -6 1 27.9217 3.07538 3
-1 -6 -1 34.572 2.4331 4
-1 -6 -1 32.2564 2.30539 10
1 -6 1 31.4225 2.60758 4
-1 -6 -1 31.7936 2.01957 7
-1 -6 -1 31.7362 2.97096 6
1 -6 1 30.4886 2.67574 6
-1 -6 -1 30.2713 2.47656 3
1 -6 1 26.3478 2.84929 6
1 -6 1 31.2481 1.88783 7
1 6 1 27.0653 2.09978 8
-1 6 -1 27.4327 2.68148 10
1 6 1 31.3985 2.88145 6
1 6 1 27.6165 2.00672 9
1 6 1 29.9046 2.77962 5
-1 6 -1 29.4199 1.71268 7
1 6 1 32.8035 2.72637 2
-1 6 -1 26.1929 2.26535 2
-1 6 -1 31.5272 2.69202 6
-1 6 -1 24.5078 2.89095 5
-1 6 -1 33.1046 2.9172 8
1 6 1 33.0698 2.27501 10
-1 6 -1 30.3381 2.70863 6
1 6 1 30.4655 2.05378 8
1 6 1 25.8588 2.98376 6
-2 -6 -1 37.5561 2.96842 5
2 -6 1 40.8597 3.11207 6
-2 -6 -1 38.4813 2.6499 3
2 -6 1 41.1686 2.25632 7
-2 -6 -1 40.0575 3.296 6
-2 -6 -1 38.1561 2.56996 7
-2 -6 -1 41.0039 2.30275 10
2 -6 1 37.2954 3.3904 3
2 -6 1 37.4048 2.95788 4
-2 -6 -1 43.0559 3.37959 6
-2 -6 -1 42.1092 2.86645 4
2 -6 1 39.0305 4.35196 5
-2 6 -1 39.1948 2.84998 6
2 6 1 39.6433 2.3259 10
-2 6 -1 37.1905 3.33108 5
2 6 1 40.8773 3.28734 6
-2 6 -1 42.1111 2.84878 2
2 6 1 41.8719 2.8135 9
2 6 1 38.4088 3.01907 5
2 6 1 37.8475 2.22376 8
-2 6 -1 39.662 2.02748 7
2 6 1 41.1695 3.38039 6
2 6 1 38.1948 3.04881 2
-3 -6 -1 78.5981 4.61821 6
3 -6 1 76.007 3.80616 6
-3 -6 -1 77.7605 2.90248 10
-3 -6 -1 79.7687 3.9009 3
3 -6 1 82.1133 4.49708 4
3 -6 1 81.1999 4.78541 5
-3 -6 -1 80.8433 5.51754 6
-3 -6 -1 90.0883 4.3595 5
3 -6 1 78.4546 4.98059 3
-3 -6 -1 77.673 4.11474 4
3 -6 1 81.6112 3.44135 7
-3 -6 -1 74.1706 4.38969 7
-3 -6 -1 81.9157 4.04703 7
3 6 1 78.8237 4.40435 2
-3 6 -1 74.2118 2.06961 9
3 6 1 84.0163 4.46555 5
-3 6 -1 83.024 4.90445 10
-3 6 -1 77.2429 4.68605 5
-3 6 -1 80.8517 3.9156 6
3 6 1 78.1738 3.76805 8
3 6 1 72.9772 4.00329 9
-3 6 -1 75.9908 3.14121 7
3 6 1 77.0811 3.10846 10
-3 6 -1 77.0266 2.00567 9
-3 6 -1 73.684 3.71321 6
3 6 1 77.8373 3.02358 8
3 6 1 71.3257 4.41644 6
-3 6 -1 81.0909 4.02328 2
3 6 1 80.0344 4.58743 6
-4 -6 -1 3.24554 1.33958 5
4 -6 1 7.32488 2.28512 3
-4 -6 -1 5.21853 1.37887 3
4 -6 1 4.26597 1.2132 6
-4 -6 -1 4.90261 1.63711 7
4 -6 1 5.76148 1.88601 4
4 -6 1 3.61235 1.24544 6
4 -6 1 7.31642 2.05385 8
4 -6 1 3.80552 1.64738 5
-4 -6 -1 5.16629 1.71756 4
-4 -6 -1 4.66112 1.77386 7
4 -6 1 5.10998 1.24996 7
-4 -6 -1 3.60732 1.47713 6
-4 -6 -1 4.19665 0.70641 10
-4 -6 -1 4.30966 1.58389 6
-4 6 -1 7.71269 2.07351 5
4 6 1 5.81537 1.81016 9
4 6 1 4.5437 0.7116 8
4 6 1 4.54048 1.54937 5
-4 6 -1 4.58285 1.12314 6
-4 6 -1 6.31376 1.58189 2
4 6 1 5.03572 1.6872 6
4 6 1 4.92437 0.69206 8
4 6 1 4.65476 1.70803 2
-4 6 -1 3.23211 0.99077 7
-4 6 -1 4.05729 1.02306 6
-4 6 -1 7.0963 1.01356 9
4 6 1 6.9114 0.99717 10
-4 6 -1 4.0211 1.74884 10
5 -6 1 2175.53 44.5867 9
-5 -6 -1 2155.54 47.4346 4
5 -6 1 2154.83 47.8881 4
5 -6 1 2153.6 44.977 6
-5 -6 -1 2166.79 47.4547 6
-5 -6 -1 2146.78 47.4871 6
5 -6 1 2183.47 45.4346 6
5 -6 1 2199.07 48.4174 5
-5 -6 -1 2194.23 47.5936 5
-5 -6 -1 2131.54 45.8978 3
-5 -6 -1 2163.25 42.5722 10
-5 -6 -1 2225.23 48.5016 7
-5 -6 -1 2236.06 47.2961 7
5 -6 1 2148.78 45.6477 7
5 6 1 2127.89 47.2236 6
5 6 1 2144.21 47.6388 2
-5 6 -1 2192.29 44.4016 6
-5 6 -1 2230.85 44.214 6
5 6 1 2068.94 49.192 9
-5 6 -1 2230.25 49.1295 10
-5 6 -1 2155.82 45.4482 7
-5 6 -1 2164.51 44.883 9
5 6 1 2093.42 42.5086 8
5 6 1 2218.38 47.1864 5
5 6 1 2201.53 42.8951 10
-5 6 -1 2217.84 50.4294 10
-5 6 -1 2159.16 46.3235 2
-5 6 -1 2213.24 48.3698 5
-6 -6 -1 25.1243 3.73608 7
-6 -6 -1 25.8167 3.21679 6
-6 -6 -1 31.8564 3.59944 5
6 -6 1 24.0994 2.09136 6
6 -6 1 26.7614 2.34567 6
-6 -6 -1 27.1361 3.04471 3
6 -6 1 22.9698 4.1493 3
6 -6 1 26.2333 2.3719 9
6 -6 1 21.2571 3.51826 8
6 -6 1 25.1003 2.92744 7
-6 -6 -1 24.5764 3.45645 4
6 -6 1 28.6855 3.90336 4
-6 -6 -1 20.8147 3.09777 6
-6 -6 -1 23.2152 3.31728 7
6 6 1 26.5314 3.35177 5
-6 6 -1 22.4432 4.19623 10
6 6 1 22.1638 3.49648 2
6 6 1 24.6834 0.96414 8
6 6 1 29.3125 3.46932 6
-6 6 -1 25.7837 3.65337 5
-6 6 -1 21.7264 2.86429 7
-6 6 -1 30.0191 4.19827 10
-6 6 -1 25.5384 3.10565 2
6 6 1 24.7995 3.56232 9
6 6 1 22.4891 3.1792 6
-7 -6 -1 128.519 7.03206 7
-7 -6 -1 141.761 3.45075 8
7 -6 1 132.823 8.65077 3
7 -6 1 150.047 5.38266 6
7 -6 1 140.226 7.65734 8
-7 -6 -1 149.545 7.52363 4
-7 -6 -1 162.867 9.70302 7
-7 -6 -1 140.523 6.91134 6
7 -6 1 149.799 6.14329 9
7 -6 1 145.925 6.23229 6
-7 -6 -1 135.631 6.74924 5
7 -6 1 145.22 7.64339 7
-7 -6 -1 147.582 6.48357 3
7 -6 1 139.075 8.96427 4
-7 6 -1 140.931 8.72536 10
7 6 1 146.689 6.97263 6
7 6 1 148.134 7.08316 6
-7 6 -1 146.276 6.46656 7
7 6 1 143.383 3.40379 8
-7 6 -1 135.478 7.56484 5
-7 6 -1 150.326 8.10231 5
7 6 1 144.167 7.66773 9
7 6 1 155.759 7.2266 5
-7 6 -1 140.038 7.88786 10
7 6 1 155.851 7.93905 2
8 -6 1 265.852 12.9477 3
-8 -6 -1 248.099 9.28552 3
-8 -6 -1 257.896 9.78287 6
-8 -6 -1 257.445 11.6741 7
-8 -6 -1 253.258 10.8859 7
-8 -6 -1 262.845 10.171 5
-8 -6 -1 237.271 9.54309 6
8 -6 1 243.628 10.7853 8
8 -6 1 257.54 7.39035 6
8 -6 1 257.766 6.95071 6
-8 -6 -1 251.878 10.6052 4
8 -6 1 249.834 9.14386 9
-8 -6 -1 235.892 5.7566 8
8 -6 1 264.443 11.3407 4
8 6 1 268.523 11.3087 2
-8 6 -1 247.723 11.1457 5
-8 6 -1 260.007 12.7834 10
-8 6 -1 253.071 9.62185 7
8 6 1 257.623 10.0705 6
8 6 1 245.765 10.998 9
8 6 1 266.51 10.3403 5
8 6 1 244.469 9.82844 6
-8 6 -1 249.737 9.70762 2
-8 6 -1 247.623 10.8283 5
9 -6 1 42.1757 6.46563 3
9 -6 1 40.6164 1.93699 6
9 -6 1 35.6189 4.26226 9
9 -6 1 41.3783 1.78727 6
-9 -6 -1 38.955 5.24269 4
-9 -6 -1 37.6037 4.47778 5
-9 -6 -1 43.0737 1.73514 8
-9 -6 -1 42.5057 5.23813 7
9 -6 1 34.7155 4.95823 8
-9 -6 -1 43.1722 5.64833 6
9 -6 1 41.0187 5.45325 4
-9 6 -1 47.1163 5.04608 2
9 6 1 40.9685 4.54878 6
-9 6 -1 40.8515 5.24733 5
9 6 1 43.3633 5.70527 9
-9 6 -1 44.5182 5.43267 5
9 6 1 48.0085 5.94737 2
9 6 1 49.0315 5.30062 5
-9 6 -1 48.1489 4.33074 7
9 6 1 38.2526 4.41319 6
-9 6 -1 46.1519 6.46071 10
-9 6 -1 44.7797 4.05445 7
-9 6 -1 48.9546 6.7411 10
10 -6 1 200.055 12.1939 3
-10 -6 -1 188.259 9.9551 4
-10 -6 -1 198.293 8.70674 3
-10 -6 -1 173.14 5.49272 8
-10 -6 -1 182.925 4.71222 8
10 -6 1 202.806 10.4834 8
-10 -6 -1 187.032 9.80299 7
10 -6 1 187.384 8.86244 9
10 -6 1 193.139 10.5825 4
-10 -6 -1 183.744 9.13736 5
-10 -6 -1 198.836 8.45758 6
-10 6 -1 197.402 10.3112 5
-10 6 -1 193.358 9.04927 2
10 6 1 180.372 10.3891 9
10 6 1 180.686 9.23907 5
10 6 1 190.082 8.70461 6
10 6 1 195.807 10.4645 2
10 6 1 198.444 8.97347 6
-10 6 -1 197.739 8.87921 7
11 -6 1 23.018 4.541 4
11 -6 1 13.7051 3.42292 9
11 -6 1 13.836 5.01991 3
-11 -6 -1 21.5475 3.71122 3
-11 -6 -1 18.7764 4.26921 4
-11 -6 -1 21.302 4.32631 7
-11 6 -1 18.7622 3.51027 7
11 6 1 16.6777 3.67828 5
11 6 1 19.251 3.20838 6
-11 6 -1 15.4688 3.28947 2
-11 6 -1 11.242 3.45206 5
11 6 1 23.6314 4.82117 2
11 6 1 13.9907 3.24325 6
-11 6 -1 20.4138 4.95311 10
12 -6 1 141.936 10.2913 4
-12 -6 -1 149.52 9.05145 5
-12 -6 -1 141.4 7.92567 3
-12 -6 -1 161.095 9.94428 7
-12 -6 -1 179.825 10.361 4
12 -6 1 134.709 11.0336 3
12 6 1 140.387 11.6399 2
-12 6 -1 134.486 9.41434 5
-12 6 -1 135.311 8.60044 2
12 6 1 147.687 7.95943 6
-12 6 -1 153.215 8.65318 7
-12 6 -1 136.392 11.1615 10
12 6 1 158.368 9.19053 5
12 6 1 148.693 10.6114 9
12 6 1 144.591 8.11182 6
-13 -6 -1 25.9426 5.32396 4
-13 -6 -1 13.9288 4.18459 7
13 -6 1 18.7478 5.86165 3
-13 -6 -1 21.4067 3.7672 3
13 6 1 22.6491 5.63639 2
-13 6 -1 17.3684 4.03246 2
-13 6 -1 15.9612 3.72417 7
-13 6 -1 26.4848 6.24985 10
13 6 1 29.0456 6.42052 9
13 6 1 20.9863 4.31512 5
-13 6 -1 24.0397 4.89646 5
13 6 1 14.3721 3.36229 6
13 6 1 16.7058 3.22732 6
-14 -6 -1 -2.8241 2.7881 4
-14 -6 -1 4.32412 2.44243 3
14 -6 1 -2.2926 3.49476 4
-14 6 -1 -9.8658 3.6801 10
-14 6 -1 -0.2802 3.21724 8
14 6 1 0.21277 3.47592 9
14 6 1 0.16787 2.77718 6
14 6 1 -0.8386 3.07604 2
-14 6 -1 -1.8953 2.26346 2
14 6 1 0.74055 2.72888 5
-14 6 -1 0.97258 2.84865 5
-14 6 -1 6.17154 2.85813 7
-15 -6 -1 1.95512 2.53865 3
-15 -6 -1 3.31623 4.11783 4
-15 6 -1 7.90642 3.51711 8
-15 6 -1 1.93638 3.24933 7
-15 6 -1 4.36664 2.83311 9
-15 6 -1 6.90845 3.48607 2
-15 6 -1 2.12323 3.78617 5
15 6 1 7.29436 3.89242 2
-15 6 -1 2.25041 4.50045 10
15 6 1 -3.1837 3.927 9
-16 6 -1 3.71598 4.52739 3
-16 6 -1 12.1892 3.90493 2
16 6 1 15.0568 5.9827 2
-16 6 -1 0.89214 3.91093 8
-16 6 -1 6.57893 3.93827 4
-16 6 -1 8.23579 3.41172 9
16 6 1 3.35483 4.67646 9
-17 -6 -1 74.9932 9.52062 4
17 6 1 71.4836 10.3748 2
-17 6 -1 48.0452 10.5762 4
-17 6 -1 48.4775 6.84058 2
17 6 1 72.4888 10.7306 9
-17 6 -1 64.1404 7.24583 9
-18 -7 1 5.45738 4.16791 4
-18 7 1 4.92405 5.15756 3
-18 7 1 1.43492 4.1441 8
18 7 -1 5.75622 4.53794 2
-18 7 1 4.71409 2.99096 9
-18 7 1 5.72542 3.84876 2
-17 -7 1 32.3211 6.32259 4
-17 7 1 35.8819 5.54197 4
-17 7 1 19.2986 8.59343 8
17 7 -1 22.289 6.12969 2
-16 -7 1 21.0273 5.5668 4
-16 7 1 31.4766 5.2735 4
-16 7 1 26.9625 6.0743 2
16 7 -1 30.0568 6.12733 5
16 7 -1 26.6643 8.74866 9
16 7 -1 25.4428 6.42194 2
-16 7 1 25.3848 4.32474 9
-15 -7 1 19.3895 5.16728 4
15 -7 -1 19.9805 6.17985 3
-15 7 1 29.8207 4.81958 9
15 7 -1 12.1307 4.66313 5
-15 7 1 22.4512 4.45513 4
15 7 -1 23.6312 6.08608 2
-15 7 1 20.02 4.94297 2
-15 7 1 18.1482 4.94604 5
-15 7 1 22.8006 4.0956 7
15 7 -1 15.0224 4.16828 6
-15 7 1 25.0852 6.64659 10
14 -7 -1 39.5987 6.58081 8
-14 -7 1 47.3204 9.51171 7
14 -7 -1 44.7765 8.35893 3
-14 -7 1 43.3832 6.71075 4
-14 7 1 28.6384 5.63937 2
14 7 -1 49.1875 8.14472 2
14 7 -1 30.9276 6.80049 9
14 7 -1 34.6394 4.84484 6
14 7 -1 46.5394 6.29785 6
-14 7 1 49.6048 5.90949 9
14 7 -1 35.2423 6.00762 5
-14 7 1 32.5223 10.5853 10
-14 7 1 43.1129 5.17607 7
-13 -7 1 18.2743 4.65102 4
13 -7 -1 18.1747 5.75249 3
-13 -7 1 22.4497 3.28266 3
13 -7 -1 16.4634 4.37386 4
13 -7 -1 19.6275 4.91381 8
-13 7 1 24.7617 4.89466 2
-13 7 1 16.8712 4.69761 5
13 7 -1 20.0453 4.44996 5
13 7 -1 12.975 4.97895 6
13 7 -1 21.2696 5.58814 2
13 7 -1 15.2551 5.04451 9
-13 7 1 15.3722 3.41444 9
13 7 -1 16.0354 3.6334 6
-13 7 1 17.2282 4.82935 10
-12 -7 1 8.79291 1.96111 3
-12 -7 1 8.8206 3.43698 7
12 -7 -1 8.91326 4.41268 3
-12 -7 1 1.47915 2.81464 4
12 -7 -1 10.6519 3.58346 4
-12 7 1 4.1545 1.97386 7
12 7 -1 4.68895 1.46451 8
-12 7 1 4.9421 2.79959 2
-12 7 1 10.6494 3.70554 5
-12 7 1 6.37069 2.22169 9
-12 7 1 3.03792 2.12833 7
12 7 -1 8.97568 4.3059 2
12 7 -1 13.79 3.52096 6
-12 7 1 2.18296 3.51721 10
12 7 -1 2.70182 3.41153 9
12 7 -1 8.7907 2.76776 6
-11 -7 1 3.71965 2.02675 6
11 -7 -1 4.61337 3.11481 8
-11 -7 1 4.27476 2.65646 7
-11 -7 1 9.14754 3.34291 4
11 -7 -1 8.48765 4.04341 3
-11 -7 1 3.09374 1.45109 3
11 -7 -1 6.37679 2.97617 4
-11 7 1 7.87786 3.11982 5
-11 7 1 3.93074 2.99161 10
11 7 -1 4.80272 2.24949 6
-11 7 1 1.07139 1.92823 9
11 7 -1 3.55566 2.66434 5
11 7 -1 8.48653 3.76495 9
-11 7 1 2.46722 1.60501 7
11 7 -1 8.52503 2.55049 6
11 7 -1 7.01831 1.63187 8
11 7 -1 8.57886 3.85015 2
-11 7 1 6.25197 2.05224 7
-11 7 1 10.9408 3.16393 2
-10 -7 1 42.372 5.22042 6
-10 -7 1 49.1363 5.80854 5
10 -7 -1 48.4054 5.62131 4
10 -7 -1 40.7049 2.33696 6
10 -7 -1 43.4832 6.72971 3
-10 -7 1 49.7144 3.50621 3
-10 -7 1 52.331 5.8508 7
-10 -7 1 54.525 6.05245 4
10 -7 -1 47.5955 6.29667 8
10 -7 -1 48.6962 2.5883 6
-10 7 1 48.0406 3.84607 7
10 7 -1 45.1726 3.02724 8
10 7 -1 45.2982 5.67195 5
10 7 -1 48.4124 6.52862 9
-10 7 1 38.509 4.24501 7
-10 7 1 47.4059 6.89949 10
10 7 -1 45.1391 5.0746 6
-10 7 1 52.2365 4.07188 9
10 7 -1 49.6703 5.36291 6
10 7 -1 45.9181 6.44758 2
-10 7 1 40.1575 5.14414 2
-9 -7 1 196.342 9.40139 6
-9 -7 1 199.522 10.0464 5
-9 -7 1 192.184 9.46144 7
-9 -7 1 185.722 6.82579 3
9 -7 -1 199.8 11.1993 3
9 -7 -1 197.86 6.32944 6
9 -7 -1 198.514 10.2831 8
9 -7 -1 180.726 9.06015 4
9 -7 -1 201.75 6.68027 6
-9 -7 1 213.251 9.69616 4
-9 7 1 198.267 7.47703 9
9 7 -1 193.513 6.52554 8
-9 7 1 198.02 10.2727 5
-9 7 1 197.545 7.42439 7
9 7 -1 188.578 9.04047 6
9 7 -1 202.158 9.21587 6
-9 7 1 186.354 7.89411 7
9 7 -1 193.908 9.85166 5
9 7 -1 206.497 10.6729 2
-9 7 1 182.962 9.15622 2
9 7 -1 170.291 9.79098 9
-8 -7 1 3.55043 1.97843 6
-8 -7 1 6.65195 1.56244 3
8 -7 -1 3.14869 1.25693 6
-8 -7 1 6.11672 2.02579 6
8 -7 -1 2.4164 1.1478 6
8 -7 -1 3.85522 2.81317 3
8 -7 -1 2.07257 2.36023 8
-8 -7 1 5.35973 2.49778 4
-8 -7 1 3.81348 2.20158 7
-8 -7 1 5.1719 2.12761 7
8 -7 -1 1.5972 1.88221 4
-8 -7 1 1.52084 1.72936 5
-8 7 1 2.18269 2.16872 2
-8 7 1 5.5768 1.50862 7
8 7 -1 2.00108 2.44122 9
-8 7 1 9.08784 2.54934 10
8 7 -1 6.46353 2.41862 5
8 7 -1 2.95397 2.49129 2
8 7 -1 7.44168 1.45769 8
8 7 -1 3.51582 2.01239 6
-8 7 1 5.23763 1.50245 9
8 7 -1 5.35674 2.20095 6
-8 7 1 7.23047 2.54766 5
-8 7 1 2.78123 1.42773 7
-8 7 1 7.28986 2.99616 5
7 -7 -1 29.7201 4.40143 8
7 -7 -1 37.928 4.23875 4
-7 -7 1 33.7661 4.37813 5
-7 -7 1 36.4812 4.29115 4
-7 -7 1 32.1614 3.91417 7
7 -7 -1 33.4066 2.79807 6
7 -7 -1 34.6181 4.97302 3
-7 -7 1 35.1621 4.39925 6
7 -7 -1 36.9879 2.92287 6
-7 -7 1 33.9889 2.64114 3
7 -7 -1 29.2791 4.61274 10
7 7 -1 42.607 4.9431 5
-7 7 1 38.1188 1.56094 6
-7 7 1 39.8847 5.56576 10
7 7 -1 31.6743 4.25906 9
7 7 -1 36.4554 2.52996 8
7 7 -1 35.0689 4.21473 6
-7 7 1 36.173 2.76383 7
-7 7 1 37.5496 2.62423 7
-7 7 1 42.8427 4.60586 2
-7 7 1 41.2525 1.57884 6
7 7 -1 26.773 4.12519 2
-7 7 1 39.0747 5.07189 5
-7 7 1 36.633 2.58355 9
-7 7 1 30.5216 4.44823 5
-6 -7 1 173.739 7.48835 4
-6 -7 1 163.003 5.6617 3
6 -7 -1 164.625 6.20694 6
6 -7 -1 162.18 6.2983 6
6 -7 -1 152.458 7.98909 8
6 -7 -1 158.935 7.00522 4
-6 -7 1 161.198 7.92102 6
-6 -7 1 151.722 7.00623 7
-6 -7 1 168.642 7.63946 6
6 -7 -1 164.427 8.63195 10
-6 -7 1 164.017 7.88089 5
6 -7 -1 159.189 8.50507 3
-6 7 1 159.811 5.21469 9
-6 7 1 160.834 5.52182 6
6 7 -1 161.68 8.05243 2
6 7 -1 162.865 7.61156 6
-6 7 1 167.082 7.53518 2
6 7 -1 167.395 7.75407 6
-6 7 1 167.94 8.71032 5
-6 7 1 173.177 8.51629 5
6 7 -1 159.437 7.89348 5
-6 7 1 170.739 8.25545 10
-6 7 1 162.999 5.47413 7
6 7 -1 168.895 5.7364 8
6 7 -1 170.599 7.75983 9
-6 7 1 158.847 5.17264 7
-5 -7 1 70.8026 4.79727 6
5 -7 -1 66.6772 5.01667 8
5 -7 -1 59.1722 3.67861 6
-5 -7 1 62.8544 4.77245 6
5 -7 -1 65.1574 5.19605 10
-5 -7 1 61.6143 3.21501 3
-5 -7 1 59.6435 4.151 7
-5 -7 1 62.0386 4.31666 4
5 -7 -1 68.927 5.32048 3
5 -7 -1 69.9798 3.9489 6
5 -7 -1 65.9776 4.09785 4
-5 -7 1 69.0199 4.75308 5
5 7 -1 61.2742 4.6192 6
-5 7 1 68.5507 3.51472 6
5 7 -1 68.9811 4.89286 5
-5 7 1 63.1234 4.77985 10
5 7 -1 62.2983 4.63901 6
-5 7 1 66.8576 3.60796 6
5 7 -1 67.0293 3.47353 8
5 7 -1 64.6524 4.4833 7
-5 7 1 63.4262 4.34763 2
-5 7 1 64.3284 5.06933 5
-5 7 1 66.2075 2.62724 7
-5 7 1 64.3291 2.90409 9
5 7 -1 65.8049 4.81725 2
5 7 -1 60.5835 4.31833 9
-5 7 1 66.3039 2.71775 9
-5 7 1 65.8819 2.68307 7
-4 -7 1 7.11426 2.1064 6
4 -7 -1 8.15926 2.30308 3
4 -7 -1 4.94785 1.45827 6
-4 -7 1 8.93821 1.99726 6
-4 -7 1 4.83502 1.51124 7
-4 -7 1 4.88279 1.73001 4
4 -7 -1 8.63647 2.30377 5
4 -7 -1 7.88715 2.28731 8
-4 -7 1 6.31681 1.29368 3
4 -7 -1 6.12854 2.16748 10
4 -7 -1 6.6709 1.64779 4
-4 -7 1 7.08892 1.97313 5
4 -7 -1 9.14254 1.86866 6
-4 7 1 5.84087 1.76028 2
4 7 -1 5.88419 1.74129 7
-4 7 1 7.55556 1.56994 6
4 7 -1 8.17989 1.63795 8
4 7 -1 8.31975 1.86433 9
-4 7 1 5.16114 1.98017 5
-4 7 1 6.48051 1.06088 9
4 7 -1 4.89133 1.94594 5
-4 7 1 7.61376 0.92049 9
-4 7 1 6.51638 0.7248 7
-4 7 1 6.42021 1.39984 6
4 7 -1 5.28932 1.87146 2
-4 7 1 6.31244 0.7264 7
-4 7 1 6.36274 2.03823 10
4 7 -1 5.28865 0.67607 10
4 7 -1 6.85812 0.66164 10
4 7 -1 6.67491 1.93418 6
4 7 -1 7.67737 2.3647 6
3 -7 -1 43.1226 3.72269 8
3 -7 -1 43.116 3.91088 10
-3 -7 1 47.4426 3.82783 5
3 -7 -1 44.5281 2.98164 4
-3 -7 1 47.7526 3.44144 4
3 -7 -1 41.1169 3.29078 6
-3 -7 1 46.9319 3.98068 6
3 -7 -1 46.4613 3.88949 5
-3 -7 1 47.9838 2.90458 3
-3 -7 1 43.8148 2.96964 7
-3 -7 1 50.4919 3.89117 6
3 -7 -1 46.4405 3.90613 3
3 -7 -1 48.6297 3.49103 6
-3 7 1 54.3906 3.39242 6
-3 7 1 44.0688 1.87306 9
3 7 -1 42.7361 3.58404 2
-3 7 1 45.459 3.7441 10
3 7 -1 50.0633 3.90922 6
3 7 -1 48.5639 3.90481 6
-3 7 1 44.2556 1.75274 9
3 7 -1 42.2304 3.07873 9
3 7 -1 41.3158 3.01895 8
-3 7 1 46.6975 3.54601 2
3 7 -1 42.515 2.1291 10
-3 7 1 43.5605 3.22647 6
3 7 -1 43.4884 2.46085 10
-3 7 1 45.7142 1.20945 7
3 7 -1 42.4683 3.07104 7
-3 7 1 43.2764 3.84677 5
3 7 -1 46.0736 3.9857 5
2 -7 -1 847.34 21.4006 10
-2 -7 1 857.625 19.7469 3
2 -7 -1 892.153 21.904 5
-2 -7 1 854.942 21.3775 5
-2 -7 1 835.398 20.1617 4
2 -7 -1 860.248 20.887 6
-2 -7 1 877.441 21.475 6
2 -7 -1 819.163 17.0322 7
2 -7 -1 812.046 17.3286 9
-2 -7 1 848.095 19.2803 7
2 -7 -1 836.069 20.7763 6
2 -7 -1 841.198 19.5484 4
2 -7 -1 808.272 20.6825 8
2 -7 -1 842.67 21.0822 3
-2 -7 1 878.394 21.9295 6
-2 7 1 830.051 20.5342 2
2 7 -1 861.56 19.3745 9
-2 7 1 858.918 16.9977 7
2 7 -1 849.065 19.6383 10
2 7 -1 847.123 19.6221 7
2 7 -1 859.239 20.3046 8
-2 7 1 820.234 21.0528 6
-2 7 1 836.317 17.5132 9
2 7 -1 846.666 21.4895 6
2 7 -1 838.32 20.7297 2
2 7 -1 870.566 21.594 5
2 7 -1 891.832 21.6331 6
2 7 -1 881.219 19.0414 10
-2 7 1 865.924 20.8252 6
-2 7 1 864.443 21.177 10
1 -7 -1 68.8112 2.28758 7
-1 -7 1 66.0687 3.10942 7
-1 -7 1 71.0078 4.58723 6
1 -7 -1 74.0629 4.26991 10
1 -7 -1 67.9631 4.14191 3
1 -7 -1 64.7891 4.1588 6
1 -7 -1 71.9785 4.46075 5
1 -7 -1 66.2434 4.19464 6
1 -7 -1 70.8726 3.98979 8
1 -7 -1 62.7211 2.96307 9
-1 -7 1 72.3736 4.39043 6
1 -7 -1 68.1068 3.47694 4
-1 -7 1 64.8484 3.74862 3
-1 -7 1 71.3984 4.42448 5
-1 -7 1 69.421 2.88305 9
-1 -7 1 75.5702 4.00472 4
1 7 -1 64.0429 3.90689 8
-1 7 1 67.1252 4.00768 2
-1 7 1 70.3724 4.27984 6
1 7 -1 66.4524 4.40432 5
1 7 -1 66.8 4.33876 6
-1 7 1 65.0683 2.36156 7
-1 7 1 64.3275 3.91738 10
-1 7 1 65.7401 4.05547 6
-1 7 1 66.1981 2.75811 9
1 7 -1 63.5871 4.27926 6
1 7 -1 67.1885 3.99647 2
-1 7 1 57.0195 4.0847 5
1 7 -1 67.183 2.96313 9
1 7 -1 70.2397 3.55273 10
1 7 -1 63.9869 3.13891 7
0 -7 -1 1226.19 28.5562 6
0 -7 -1 1228.23 27.6314 3
0 -7 -1 1201.31 25.223 7
0 -7 -1 1245.16 26.7541 4
0 -7 1 1279.53 28.9472 5
0 -7 1 1213.62 25.7639 7
0 -7 1 1203.62 24.8193 9
0 -7 -1 1207.21 27.4526 10
0 -7 -1 1230.97 28.5955 6
0 -7 1 1243.56 28.0057 3
0 -7 1 1235.73 27.4464 4
0 -7 1 1237 28.2618 6
0 -7 1 1240.01 28.738 6
0 -7 -1 1218.42 25.679 9
0 7 -1 1208.91 27.4915 2
0 7 1 1234.3 28.4121 5
0 7 -1 1230.51 25.7537 7
0 7 1 1221.82 27.2537 10
0 7 -1 1217.17 27.5606 10
0 7 -1 1255.02 28.5508 6
0 7 -1 1174.14 24.9164 9
0 7 -1 1219.17 28.6986 5
0 7 -1 1237.31 28.3412 6
0 7 1 1215.27 28.3108 6
0 7 -1 1213.12 28.158 8
0 7 1 1212.48 25.6494 9
0 7 1 1250.58 28.5937 6
0 7 1 1181.59 27.6343 2
1 -7 1 292.157 7.44097 7
-1 -7 -1 284.928 9.75072 6
-1 -7 -1 264.536 8.52299 3
1 -7 1 282.794 9.51706 3
-1 -7 -1 277.412 9.34841 5
1 -7 1 289.14 9.79881 5
-1 -7 -1 267.498 7.44108 7
1 -7 1 286.866 8.92875 4
-1 -7 -1 303.072 9.94102 6
1 -7 1 250.689 8.83943 6
-1 -7 -1 269.285 8.24509 4
-1 -7 -1 280.502 8.32305 10
1 -7 1 280.446 9.46464 6
-1 7 -1 270.426 9.78185 5
-1 7 -1 270.132 9.11396 6
1 7 1 275.674 9.47466 6
1 7 1 277.697 8.17179 10
-1 7 -1 276.939 10.4873 10
1 7 1 281.611 8.34622 8
-1 7 -1 283.349 8.76438 2
1 7 1 279.192 9.11173 2
-1 7 -1 277.32 9.55991 8
1 7 1 278.133 9.59683 6
1 7 1 279.791 9.29235 5
-1 7 -1 280.813 7.09893 7
1 7 1 286.915 7.89097 9
2 -7 1 3.35306 1.74242 3
-2 -7 -1 0.28063 1.04642 5
-2 -7 -1 1.71264 0.9366 10
-2 -7 -1 1.09211 1.09357 3
2 -7 1 2.47653 1.41585 4
2 -7 1 1.5179 1.42518 5
-2 -7 -1 1.4515 0.91161 7
-2 -7 -1 2.48118 1.52633 6
-2 -7 -1 1.1949 1.44697 6
-2 -7 -1 1.66343 1.28982 4
2 -7 1 3.07214 1.47377 6
2 -7 1 2.47099 0.91229 7
2 7 1 2.94097 1.1905 9
-2 7 -1 0.22685 0.99638 6
-2 7 -1 0.46878 0.94063 6
-2 7 -1 1.28679 1.1308 2
2 7 1 2.49483 0.93039 10
-2 7 -1 3.66949 1.73628 8
-2 7 -1 1.93169 1.42415 5
2 7 1 2.55417 1.53865 2
-2 7 -1 2.17313 0.70207 7
2 7 1 0.61573 1.12401 5
-2 7 -1 1.96523 1.32546 10
2 7 1 1.87607 0.81892 8
2 7 1 2.09288 0.94535 8
2 7 1 0.17707 1.25768 6
2 7 1 3.89209 1.58284 6
-3 -7 -1 269.897 7.26188 10
3 -7 1 260.827 7.49053 7
-3 -7 -1 259.118 10.1788 5
3 -7 1 254.1 9.04948 4
3 -7 1 264.883 8.93541 6
-3 -7 -1 291.521 10.0967 6
-3 -7 -1 288.82 9.06789 4
3 -7 1 265.361 8.66093 6
-3 -7 -1 268.947 8.50159 7
-3 -7 -1 283.223 9.99548 6
3 -7 1 271.704 10.2643 3
-3 -7 -1 278.36 8.4923 3
3 -7 1 274.304 10.0656 5
-3 -7 -1 275.963 9.31641 7
-3 7 -1 272.969 8.64846 6
3 7 1 270.836 7.41064 8
3 7 1 270.122 9.8502 6
3 7 1 265.516 9.35248 2
-3 7 -1 271.419 8.70052 6
3 7 1 275.705 7.48858 10
3 7 1 272.359 9.74107 6
3 7 1 275.305 8.81759 9
-3 7 -1 268.068 7.13838 7
-3 7 -1 263.567 8.63047 2
3 7 1 272.757 7.64972 8
-3 7 -1 268.511 9.95066 10
3 7 1 266.905 9.24869 5
-3 7 -1 290.22 10.1531 5
-4 -7 -1 14.4636 2.1584 3
4 -7 1 14.5552 2.84984 5
4 -7 1 13.5224 2.07158 6
4 -7 1 14.2309 1.84937 7
-4 -7 -1 16.5201 2.74019 6
-4 -7 -1 15.5942 2.79654 7
4 -7 1 15.6214 2.27113 6
-4 -7 -1 16.8928 2.54512 5
-4 -7 -1 12.5125 2.68415 4
4 -7 1 20.4739 3.05889 4
-4 -7 -1 14.4428 1.25522 10
-4 -7 -1 16.0933 2.43937 7
-4 -7 -1 13.6103 2.51509 6
-4 7 -1 16.1784 1.02444 9
4 7 1 21.6928 2.95022 9
4 7 1 15.897 2.81524 2
4 7 1 19.3114 2.88524 6
4 7 1 14.8258 1.41821 10
-4 7 -1 15.7103 2.01388 6
-4 7 -1 17.7502 3.03189 10
-4 7 -1 16.6049 2.16984 6
-4 7 -1 18.3961 1.69034 7
-4 7 -1 13.1069 2.23924 2
-4 7 -1 16.8297 0.93663 9
-4 7 -1 14.6701 2.81946 5
4 7 1 14.6111 2.49164 5
4 7 1 14.3213 2.57414 6
-5 -7 -1 30.5831 3.59507 4
-5 -7 -1 32.9328 3.20157 5
-5 -7 -1 35.2553 4.20574 7
-5 -7 -1 34.4885 3.99633 6
-5 -7 -1 30.9431 3.16081 3
5 -7 1 33.2564 4.24083 8
5 -7 1 33.2247 2.71886 6
5 -7 1 28.9642 3.74687 4
5 -7 1 31.9597 4.73352 3
5 -7 1 30.3769 2.87406 6
-5 -7 -1 39.7242 3.84476 6
5 -7 1 32.3337 2.71008 7
-5 -7 -1 30.9324 1.20103 10
-5 -7 -1 37.9956 3.50803 7
5 -7 1 38.0231 4.47245 5
-5 7 -1 33.8239 3.58794 2
-5 7 -1 35.1224 4.38217 10
5 7 1 33.5756 1.46565 8
-5 7 -1 30.9263 2.47746 7
-5 7 -1 34.3069 4.1356 5
-5 7 -1 29.4305 1.73754 9
-5 7 -1 36.2064 2.62388 6
5 7 1 31.581 3.97186 2
5 7 1 30.2403 1.36627 8
5 7 1 32.4999 3.8941 6
5 7 1 30.1427 3.52351 5
-5 7 -1 33.8985 2.42936 6
5 7 1 34.1708 4.03539 9
-5 7 -1 34.7928 1.90289 9
5 7 1 29.6268 1.33775 10
-5 7 -1 27.5014 4.4261 10
5 7 1 30.831 3.72928 6
6 -7 1 59.9377 5.09516 8
-6 -7 -1 51.1979 4.5193 4
-6 -7 -1 51.8404 4.60376 6
6 -7 1 66.591 3.87543 6
6 -7 1 60.5766 3.51861 6
-6 -7 -1 53.6115 4.83099 7
6 -7 1 64.7728 3.95939 7
-6 -7 -1 64.7368 4.51004 5
-6 -7 -1 64.7801 4.79908 7
6 -7 1 65.2941 6.06817 3
-6 -7 -1 67.8704 4.86392 6
-6 -7 -1 68.8592 4.19222 3
6 -7 1 63.3218 5.12252 4
-6 7 -1 63.0294 2.74906 6
-6 7 -1 64.0495 2.88499 6
6 7 1 62.6784 4.76847 6
-6 7 -1 65.5309 5.31749 5
-6 7 -1 63.7814 6.04697 10
-6 7 -1 61.3597 4.23235 2
6 7 1 57.044 4.94776 2
6 7 1 68.9487 4.84906 5
6 7 1 58.9189 4.8941 9
-6 7 -1 58.4875 3.70283 7
-6 7 -1 54.4713 5.03853 10
-7 -7 -1 68.0859 5.15555 7
7 -7 1 58.1466 5.27848 4
7 -7 1 62.2979 3.82741 6
7 -7 1 68.0487 3.63658 6
-7 -7 -1 69.6658 5.32132 4
-7 -7 -1 62.0184 4.98801 6
-7 -7 -1 55.7684 4.41959 5
-7 -7 -1 78.3058 6.05507 7
7 -7 1 74.525 5.88908 8
7 -7 1 70.9776 6.60507 3
-7 -7 -1 70.1211 4.45538 3
7 -7 1 62.1503 5.08763 7
7 7 1 64.4164 5.01167 6
-7 7 -1 63.9958 6.30432 10
-7 7 -1 70.78 4.78662 2
7 7 1 71.9671 5.20485 6
-7 7 -1 65.8591 4.26756 7
7 7 1 68.0777 5.53006 9
-7 7 -1 70.4431 5.83336 5
7 7 1 78.4515 5.32702 5
7 7 1 75.2804 5.84586 2
-7 7 -1 77.2778 6.98033 10
-7 7 -1 71.4668 5.66645 5
8 -7 1 222.445 11.9442 3
8 -7 1 215.003 10.367 4
-8 -7 -1 229.346 8.7184 3
-8 -7 -1 215.592 10.0805 7
8 -7 1 216.709 10.4543 8
8 -7 1 225.219 7.57019 6
-8 -7 -1 208.969 9.35889 6
-8 -7 -1 217.885 12.5307 7
-8 -7 -1 218.984 9.38261 5
-8 -7 -1 224.814 9.99459 4
8 -7 1 231.121 7.01647 6
8 7 1 233.321 10.666 2
8 7 1 221.092 10.5919 9
8 7 1 216.005 9.54139 5
-8 7 -1 231.094 10.6553 5
-8 7 -1 207.245 8.5444 7
-8 7 -1 222.668 10.9256 10
8 7 1 244.019 10.151 6
8 7 1 210.53 9.48547 6
-8 7 -1 222.692 9.30728 2
9 -7 1 -0.5549 2.39362 4
-9 -7 -1 -0.0583 1.99646 7
9 -7 1 1.6046 3.07483 3
-9 -7 -1 1.04267 1.61814 6
9 -7 1 -3.7538 1.7299 8
9 -7 1 1.26292 0.85541 6
-9 -7 -1 0.51481 1.72708 3
9 -7 1 0.78744 0.75483 6
-9 -7 -1 0.05988 1.32598 5
-9 -7 -1 0.88438 2.2281 4
9 7 1 -0.5916 2.33911 9
-9 7 -1 -1.1831 2.28259 10
-9 7 -1 -2.0175 1.25314 2
9 7 1 -1.4971 1.47175 6
9 7 1 -1.1656 1.82576 2
-9 7 -1 4.74977 2.14743 5
9 7 1 -0.5362 1.53861 5
9 7 1 -0.2767 1.40889 6
-9 7 -1 0.02925 1.31991 7
-9 7 -1 1.26805 1.48811 7
-10 -7 -1 12.8294 2.80488 3
10 -7 1 5.73046 4.01616 3
-10 -7 -1 13.3029 3.42147 7
-10 -7 -1 14.9507 2.89005 6
-10 -7 -1 8.45025 3.30692 4
-10 -7 -1 12.3474 2.68309 5
10 -7 1 11.0171 3.58952 4
-10 7 -1 7.91171 2.55539 7
-10 7 -1 14.8935 4.42981 10
10 7 1 9.32716 3.48711 2
10 7 1 11.6351 2.95961 6
-10 7 -1 12.4631 3.85704 5
10 7 1 12.3234 2.87758 6
-10 7 -1 17.6075 3.06019 7
-10 7 -1 12.5416 2.95989 2
10 7 1 4.34643 3.27786 9
10 7 1 13.5642 3.30441 5
-11 -7 -1 160.519 9.80843 4
11 -7 1 139.862 9.70436 4
-11 -7 -1 139.96 7.47821 3
-11 -7 -1 153.855 10.555 7
-11 -7 -1 139.323 7.53024 6
11 -7 1 168.945 12.1429 3
-11 7 -1 148.809 8.49313 2
11 7 1 159.264 8.86792 5
-11 7 -1 133.852 9.14074 5
-11 7 -1 142.67 7.87245 7
11 7 1 143.523 8.10802 6
11 7 1 147.627 9.92122 2
11 7 1 156.843 10.3887 9
11 7 1 137.03 8.20495 6
-11 7 -1 143.441 8.22058 7
-11 7 -1 161.672 11.5603 10
-12 -7 -1 -1.8056 2.57686 4
-12 -7 -1 -4.3073 2.37004 5
-12 -7 -1 3.34498 2.68788 7
-12 -7 -1 -2.0921 1.66833 3
12 -7 1 0.47499 4.07971 3
12 -7 1 3.01954 3.15695 4
-12 7 -1 6.81084 3.68799 10
12 7 1 1.42884 3.43423 9
12 7 1 0.49289 2.27433 6
12 7 1 0.97095 2.8654 2
12 7 1 -1.4557 1.72363 6
-12 7 -1 0.42402 2.47037 5
-12 7 -1 1.31013 2.34828 2
-13 -7 -1 96.9157 6.45778 3
-13 -7 -1 115.815 9.18355 4
-13 -7 -1 110.674 9.01402 7
13 -7 1 92.1781 11.2243 3
13 7 1 92.741 10.2059 2
13 7 1 116.861 10.2867 9
-13 7 -1 112.894 9.03714 5
-13 7 -1 112.673 7.40083 7
-13 7 -1 91.675 11.3214 10
13 7 1 92.0137 6.91595 6
-13 7 -1 105.104 6.78397 9
13 7 1 100.537 7.36827 6
14 -7 1 -4.1684 3.53054 3
14 -7 1 -5.3096 3.00058 4
-14 -7 -1 -1.0521 2.14463 3
-14 -7 -1 1.33854 3.0529 4
14 7 1 3.2999 3.61348 2
14 7 1 7.58877 3.09288 5
14 7 1 5.03865 4.44499 9
-14 7 -1 -2.435 3.18591 5
-14 7 -1 -2.7133 3.63708 10
-14 7 -1 -0.6213 2.79996 2
-14 7 -1 3.9874 3.88748 8
-14 7 -1 3.63717 2.72595 9
-14 7 -1 -1.3919 2.44113 7
14 7 1 -3.4775 4.19318 6
-15 -7 -1 -0.0512 3.72576 4
-15 -7 -1 5.27796 2.92804 3
15 7 1 -1.2528 3.82427 2
15 7 1 6.4568 4.52145 9
-15 7 -1 -1.2265 3.59927 5
-15 7 -1 2.93862 2.94413 2
-15 7 -1 3.21311 2.7434 9
-15 7 -1 1.40061 3.51144 8
-16 -7 -1 6.30825 4.13952 4
16 7 1 -4.3018 3.3716 2
-16 7 -1 5.20455 2.99287 2
-16 7 -1 1.9238 4.47247 8
16 7 1 11.6336 5.37627 9
-16 7 -1 0.86889 2.63935 9
-17 -7 -1 157.651 12.2461 4
-17 7 -1 164.378 12.7788 8
17 7 1 192.296 15.2893 9
-17 7 -1 153.452 9.62747 9
-17 7 -1 148.701 13.6191 3
17 7 1 185.112 13.9482 2
-17 7 -1 164.147 13.1753 2
-17 -8 1 3.40062 4.10305 4
-17 8 1 -1.9782 2.66075 9
-17 8 1 8.32582 4.52507 2
17 8 -1 0.78502 4.33038 2
-17 8 1 1.84038 4.32218 8
-17 8 1 -5.8554 3.18132 4
16 -8 -1 -0.0572 4.58817 3
16 8 -1 -1.0889 4.23342 2
16 8 -1 2.13062 4.52329 9
-16 8 1 0.86513 2.23405 9
-16 8 1 -1.86 2.68328 4
15 -8 -1 12.8134 5.66958 3
15 8 -1 7.21642 4.82211 9
-15 8 1 12.078 3.28363 9
15 8 -1 10.8507 4.74364 2
15 8 -1 19.3598 5.28608 5
-15 8 1 13.0531 4.25832 2
-15 8 1 5.15041 2.9001 7
-14 -8 1 2.13819 3.39677 4
14 -8 -1 2.9748 4.70495 3
-14 8 1 4.17913 3.52764 5
-14 8 1 1.35272 2.04997 9
-14 8 1 4.93583 2.20365 7
14 8 -1 7.40049 3.80009 5
14 8 -1 1.65599 3.53412 9
14 8 -1 3.09778 3.91277 2
14 8 -1 2.75569 3.42086 6
-14 8 1 2.94931 3.2738 2
-14 8 1 3.70146 3.86206 10
-13 -8 1 5.9053 1.74945 3
13 -8 -1 16.5174 5.18449 3
13 -8 -1 6.5129 3.69678 8
13 -8 -1 11.5987 4.04411 4
-13 -8 1 2.35504 2.79812 7
-13 -8 1 4.90081 3.49828 4
13 8 -1 7.8343 2.69953 6
-13 8 1 3.26722 2.25099 7
13 8 -1 6.45407 4.21333 2
-13 8 1 3.88511 3.46289 5
-13 8 1 11.9711 3.90505 2
13 8 -1 10.3119 3.53199 6
13 8 -1 7.93357 4.5103 9
-13 8 1 9.70737 4.00347 10
-13 8 1 6.49128 2.48142 9
13 8 -1 2.67757 3.03226 5
12 -8 -1 23.4609 4.61716 4
-12 -8 1 28.3323 5.29738 4
-12 -8 1 21.0622 4.4674 7
-12 -8 1 22.353 2.82999 3
12 -8 -1 20.5614 5.12721 8
-12 8 1 19.7352 3.34329 9
12 8 -1 19.7348 3.94621 6
12 8 -1 19.6288 4.41499 5
12 8 -1 28.2414 5.87968 2
-12 8 1 18.3847 4.39564 2
-12 8 1 25.3151 5.22033 5
-12 8 1 33.5421 6.52869 10
12 8 -1 20.4165 1.91478 8
12 8 -1 23.442 5.60593 9
12 8 -1 22.7058 4.17282 6
-12 8 1 20.9117 3.13266 7
11 -8 -1 13.0681 4.20129 8
-11 -8 1 7.44949 1.77611 3
-11 -8 1 9.36743 3.38424 7
-11 -8 1 15.0406 3.44326 6
11 -8 -1 18.3943 4.04506 4
11 -8 -1 6.31005 3.9391 3
11 8 -1 15.3696 4.57493 9
-11 8 1 10.4165 2.42853 7
-11 8 1 11.0176 3.73207 5
11 8 -1 10.32 1.58366 8
-11 8 1 1.4874 2.81504 10
-11 8 1 5.95744 1.90744 7
11 8 -1 4.50186 2.48276 6
-11 8 1 14.2964 3.62396 2
11 8 -1 9.77059 4.00287 2
11 8 -1 4.88191 2.61742 6
11 8 -1 8.64273 3.15105 5
-11 8 1 10.5134 2.44877 9
10 -8 -1 43.3334 3.00234 6
-10 -8 1 47.0454 5.73258 6
-10 -8 1 41.5041 3.28866 3
-10 -8 1 42.9981 5.67058 4
-10 -8 1 39.2275 5.21999 7
10 -8 -1 48.2896 5.5919 4
10 -8 -1 43.508 6.75027 3
10 -8 -1 42.7388 2.85442 6
-10 -8 1 43.6786 5.38599 5
10 -8 -1 57.1439 6.90268 8
-10 8 1 50.4625 4.08815 7
10 8 -1 35.5353 4.84285 6
-10 8 1 42.5077 3.5572 9
-10 8 1 47.8718 6.38901 5
10 8 -1 39.0324 6.18533 2
10 8 -1 46.7376 5.45104 6
-10 8 1 40.719 5.36955 2
-10 8 1 39.3743 3.4348 7
10 8 -1 37.2175 6.06621 9
10 8 -1 41.6712 2.74543 8
10 8 -1 47.2541 6.13936 5
-10 8 1 42.0323 6.54399 10
9 -8 -1 19.1444 4.79128 3
-9 -8 1 20.9364 2.53286 3
-9 -8 1 12.8675 3.0933 6
9 -8 -1 20.3101 4.4044 8
9 -8 -1 13.8799 3.33085 4
-9 -8 1 27.1812 4.39774 4
-9 -8 1 22.6878 3.92421 7
9 -8 -1 18.7018 2.69362 6
9 -8 -1 12.4289 2.12447 6
-9 -8 1 23.7836 4.41521 5
9 8 -1 20.2579 3.77604 6
-9 8 1 17.745 2.47571 9
9 8 -1 21.3897 4.50596 6
9 8 -1 18.8103 4.28928 9
-9 8 1 19.8742 3.8849 2
9 8 -1 18.159 3.72948 5
-9 8 1 18.0129 2.63981 7
9 8 -1 19.2763 4.33658 2
9 8 -1 19.2411 2.13847 8
-9 8 1 13.4383 3.53965 5
-9 8 1 18.2097 2.80087 7
8 -8 -1 71.9442 4.149 6
-8 -8 1 67.0625 3.80721 3
8 -8 -1 65.6874 7.36112 3
-8 -8 1 70.1611 5.57203 5
8 -8 -1 80.741 6.50511 8
-8 -8 1 67.8648 5.8138 6
8 -8 -1 71.5369 4.58361 6
-8 -8 1 85.943 6.16925 4
-8 -8 1 67.8627 5.38372 7
8 -8 -1 71.8799 5.47422 4
8 8 -1 72.815 3.56829 8
8 8 -1 62.1674 6.71535 2
8 8 -1 61.1224 9.13529 6
-8 8 1 72.2189 5.77435 2
8 8 -1 72.7762 6.02114 5
-8 8 1 75.5911 3.78844 7
-8 8 1 71.0966 10.0468 10
-8 8 1 69.4933 3.72066 9
-8 8 1 66.6853 6.31932 5
-8 8 1 71.5991 4.04993 7
8 8 -1 61.9115 5.56614 6
8 8 -1 71.8829 6.21849 9
7 -8 -1 19.5228 2.57187 6
-7 -8 1 21.9485 3.61956 4
-7 -8 1 19.1306 2.33901 3
7 -8 -1 21.4902 3.99179 8
-7 -8 1 27.6516 3.98432 5
-7 -8 1 25.2468 3.60028 7
7 -8 -1 28.2254 4.70343 10
-7 -8 1 23.7259 3.77006 6
7 -8 -1 27.5316 3.73214 4
7 -8 -1 27.1587 4.79097 3
7 -8 -1 22.6291 2.81607 6
7 8 -1 18.8374 3.33029 6
-7 8 1 21.1655 4.02734 5
-7 8 1 23.7721 2.08209 9
7 8 -1 18.224 3.5862 9
7 8 -1 24.9737 3.74512 6
-7 8 1 28.3136 2.04785 6
-7 8 1 23.4967 3.6657 2
-7 8 1 23.2299 2.09669 7
7 8 -1 22.494 3.90024 2
-7 8 1 23.6376 2.21633 7
7 8 -1 24.9398 4.07659 5
-7 8 1 24.5908 4.08142 10
7 8 -1 27.3086 2.32652 8
6 -8 -1 120.341 6.1183 4
-6 -8 1 130.294 6.53417 7
-6 -8 1 119.439 6.69134 6
-6 -8 1 119.324 6.51668 4
6 -8 -1 125.143 5.77617 6
6 -8 -1 126.636 7.82148 3
6 -8 -1 125.775 5.76418 6
6 -8 -1 103.725 6.87607 8
-6 -8 1 118.019 4.94698 3
-6 -8 1 135.422 7.48672 6
-6 -8 1 108.319 6.53957 5
6 -8 -1 122.899 7.72052 10
6 8 -1 115.83 6.83711 6
6 8 -1 118.085 4.94049 8
-6 8 1 125.152 4.22804 9
-6 8 1 125.399 4.28121 7
-6 8 1 127.178 5.1136 6
6 8 -1 132.789 7.1993 6
-6 8 1 123.193 6.5494 2
-6 8 1 116.357 7.08494 10
-6 8 1 116.454 4.03554 7
-6 8 1 130.675 7.5893 5
6 8 -1 128.764 7.3624 5
6 8 -1 128.157 6.89809 9
6 8 -1 117.2 7.08444 2
-5 -8 1 572.685 16.3789 4
5 -8 -1 608.294 18.4037 5
5 -8 -1 588.711 15.907 6
5 -8 -1 583.45 15.8094 6
5 -8 -1 595.671 16.0678 4
-5 -8 1 602.626 17.5426 6
-5 -8 1 579.145 14.5918 3
5 -8 -1 607.588 17.8961 8
5 -8 -1 610.863 18.7622 10
-5 -8 1 598.198 17.5147 5
5 -8 -1 591.53 18.4372 3
-5 -8 1 566.285 15.9041 7
-5 -8 1 593.932 17.9906 6
-5 8 1 580.505 17.7633 10
-5 8 1 609.792 15.5418 6
-5 8 1 597.654 16.8785 2
5 8 -1 571.128 16.733 7
-5 8 1 600.739 12.7375 7
-5 8 1 570.122 12.6622 7
-5 8 1 598.081 15.2953 6
-5 8 1 585.781 18.0899 5
5 8 -1 600.646 14.9511 8
5 8 -1 592.225 17.5769 2
-5 8 1 565.219 13.2855 9
5 8 -1 592.565 17.7252 5
5 8 -1 591.226 17.5345 6
-5 8 1 571.223 12.9589 9
5 8 -1 594.549 17.5414 6
4 -8 -1 601.445 16.4651 6
-4 -8 1 626.383 17.7532 6
-4 -8 1 588.394 17.956 6
4 -8 -1 623.624 17.8031 8
-4 -8 1 625.401 16.7603 4
4 -8 -1 576.037 15.8256 4
-4 -8 1 609.51 15.1888 3
4 -8 -1 606.585 18.0869 3
-4 -8 1 627.665 16.0652 7
-4 -8 1 623.892 17.677 5
4 -8 -1 601.66 18.1441 5
4 -8 -1 592.825 18.1694 10
4 -8 -1 619.465 16.5713 6
-4 8 1 567.288 14.9536 9
4 8 -1 621.902 13.7184 10
-4 8 1 594.735 17.9593 5
-4 8 1 604.316 12.4598 7
-4 8 1 619.574 16.0177 6
4 8 -1 614.665 16.3561 9
-4 8 1 654.259 15.036 9
4 8 -1 610.92 16.667 7
-4 8 1 629.951 16.3203 6
-4 8 1 633.925 12.3854 7
4 8 -1 605.407 15.6217 8
4 8 -1 617.972 17.8889 6
4 8 -1 621.794 13.2741 10
-4 8 1 603.472 17.8019 10
4 8 -1 631.963 18.0239 5
-4 8 1 620.985 18.6122 2
4 8 -1 628.473 17.6941 2
4 8 -1 617.329 17.7476 6
-3 -8 1 130.43 6.87871 6
3 -8 -1 126.206 6.74577 10
-3 -8 1 125.05 6.42904 5
3 -8 -1 126.876 6.73616 5
3 -8 -1 120.095 7.58735 3
-3 -8 1 129.903 6.04591 4
3 -8 -1 132.133 6.48527 8
-3 -8 1 132.704 6.62729 6
3 -8 -1 125.035 6.02086 6
-3 -8 1 128.526 5.29074 3
3 -8 -1 127.355 5.44503 4
3 8 -1 131.089 6.69506 6
3 8 -1 126.28 6.60118 5
3 8 -1 129.358 7.35557 2
-3 8 1 126.796 3.50883 9
-3 8 1 125.206 5.74034 6
3 8 -1 121.236 5.34433 9
-3 8 1 124.33 5.99478 2
-3 8 1 124.173 6.6428 5
3 8 -1 120.3 4.77582 10
-3 8 1 118.316 5.74913 6
3 8 -1 127.417 6.65593 6
3 8 -1 119.321 4.24052 10
3 8 -1 121.672 5.49091 7
-3 8 1 135.812 6.6806 10
-3 8 1 129.887 3.38752 9
3 8 -1 123.232 5.50009 8
2 -8 -1 528.498 14.9357 8
-2 -8 1 530.854 15.4312 6
2 -8 -1 513.334 14.8988 6
2 -8 -1 526.963 15.4509 10
2 -8 -1 532.337 15.3042 3
-2 -8 1 554.549 16.129 6
-2 -8 1 521.963 13.868 3
2 -8 -1 534.798 15.1281 6
2 -8 -1 521.113 11.1653 9
-2 -8 1 520.126 13.1822 7
2 -8 -1 524.211 11.0641 7
2 -8 -1 527.808 13.7111 4
-2 -8 1 517.139 14.2253 4
-2 -8 1 512.884 15.3461 5
2 -8 -1 504.17 15.465 5
-2 8 1 531.173 14.7852 6
-2 8 1 521.052 11.3169 9
2 8 -1 519.677 14.787 2
-2 8 1 505.853 15.4479 5
-2 8 1 532.751 14.9531 6
2 8 -1 547.516 15.8198 6
2 8 -1 523.523 13.6989 7
2 8 -1 523.951 15.4489 6
-2 8 1 531.234 11.01 7
2 8 -1 528.741 13.2697 9
2 8 -1 530.597 13.9199 10
2 8 -1 545.053 14.5151 8
-2 8 1 534.998 15.1538 10
-2 8 1 539.102 14.7395 2
2 8 -1 540.684 15.7142 5
2 8 -1 529.042 13.0781 10
1 -8 -1 233.083 6.47008 9
1 -8 -1 241.216 8.83829 10
1 -8 -1 238.075 5.95275 7
-1 -8 1 246.332 8.38866 3
-1 -8 1 240.327 8.24542 4
-1 -8 1 234.2 6.71708 9
1 -8 -1 231.44 7.69087 4
1 -8 -1 243.849 8.52306 8
-1 -8 1 237.987 9.36413 6
-1 -8 1 252.32 9.24285 6
-1 -8 1 233.787 7.03003 7
1 -8 -1 258.043 9.43482 5
1 -8 -1 251.909 8.90245 3
-1 -8 1 243.129 9.23874 5
1 -8 -1 246.965 9.14632 6
1 -8 -1 242.338 9.03155 6
1 8 -1 228.258 8.47006 8
-1 8 1 229.456 8.3952 2
-1 8 1 240.664 9.16253 5
1 8 -1 244.097 7.90003 10
1 8 -1 250.387 9.24778 6
1 8 -1 245.87 6.90087 9
1 8 -1 256.82 9.59066 5
-1 8 1 240.126 8.96532 6
1 8 -1 244.118 8.58945 2
1 8 -1 241.463 7.26145 7
1 8 -1 249.857 9.2854 6
-1 8 1 237.206 6.20319 9
-1 8 1 246.397 8.5897 10
-1 8 1 248.521 8.89577 6
0 -8 1 670.792 18.2846 5
0 -8 -1 645.084 17.9491 6
0 -8 -1 663.742 16.2701 4
0 -8 -1 658.573 17.018 10
0 -8 1 661.566 15.156 7
0 -8 -1 682.326 14.654 7
0 -8 1 650.299 16.8285 4
0 -8 1 659.481 18.1633 6
0 -8 -1 682.26 18.009 5
0 -8 -1 666.884 17.1996 3
0 -8 -1 634.74 14.9191 9
0 -8 1 666.409 17.4713 3
0 -8 1 680.395 17.9532 6
0 -8 -1 664.514 18.0771 6
0 8 -1 638.814 18.0401 5
0 8 1 678.805 17.9021 6
0 8 1 655.507 14.9548 9
0 8 1 650.6 17.1888 2
0 8 -1 667.867 17.1013 2
0 8 1 657.734 16.7225 10
0 8 -1 662.992 23.7611 6
0 8 -1 661.846 17.721 8
0 8 -1 646.054 17.719 6
0 8 1 626.542 19.5997 5
0 8 -1 666.296 17.0396 10
0 8 1 664.755 18.0256 6
0 8 -1 663.29 15.1259 7
-1 -8 -1 456.974 14.0592 6
-1 -8 -1 467.98 13.6301 5
1 -8 1 483.001 14.4142 5
1 -8 1 471.613 13.6137 6
-1 -8 -1 471.289 12.9258 3
1 -8 1 458.936 13.8018 3
1 -8 1 464.517 11.1654 7
-1 -8 -1 445.893 12.2848 4
1 -8 1 465.098 13.0215 4
-1 -8 -1 462.823 11.2854 7
-1 -8 -1 457.34 14.1019 6
1 -8 1 466.237 13.9198 6
-1 -8 -1 443.386 12.3687 10
-1 8 -1 465.728 13.6096 6
1 8 1 466.208 14.0714 6
-1 8 -1 440.891 12.6799 2
1 8 1 456.323 12.5035 8
-1 8 -1 443.744 13.4223 6
1 8 1 437.005 15.1899 5
1 8 1 469.155 13.8976 6
-1 8 -1 456.026 13.8526 8
1 8 1 446.312 12.2033 10
1 8 1 450.066 13.2305 2
-1 8 -1 462.092 13.5425 10
-1 8 -1 458.201 10.8358 7
-1 8 -1 460.71 14.143 5
1 8 1 446.411 11.5816 9
-2 -8 -1 18.3134 3.04789 6
2 -8 1 22.68 2.95386 4
2 -8 1 27.9155 3.78922 3
2 -8 1 23.2863 1.86246 7
-2 -8 -1 20.5776 3.11751 6
2 -8 1 16.3727 2.95541 6
-2 -8 -1 21.5843 2.29122 10
-2 -8 -1 19.2517 2.75401 5
-2 -8 -1 25.5207 2.29021 7
-2 -8 -1 23.3093 2.83456 4
-2 -8 -1 19.3874 2.57124 3
2 -8 1 19.0117 2.79588 6
2 -8 1 25.6826 3.46075 5
2 8 1 16.7787 2.83825 6
-2 8 -1 23.4241 2.93715 6
2 8 1 24.257 2.64183 9
2 8 1 17.0693 2.20188 8
2 8 1 21.9181 2.08257 10
-2 8 -1 27.9198 3.50242 10
-2 8 -1 22.9431 1.60655 7
-2 8 -1 21.865 3.39682 8
-2 8 -1 22.2587 2.86983 6
-2 8 -1 25.2935 3.02566 2
2 8 1 22.7258 3.22536 6
2 8 1 21.2661 3.00785 5
2 8 1 20.0087 2.92803 2
-2 8 -1 17.2174 2.93399 5
3 -8 1 191.049 10.2686 3
3 -8 1 223.077 9.23706 5
-3 -8 -1 218.085 8.22453 7
3 -8 1 204.063 7.83543 6
-3 -8 -1 207.96 6.43503 10
3 -8 1 210.191 8.17772 6
3 -8 1 210.827 6.43432 7
-3 -8 -1 210.524 7.81512 4
-3 -8 -1 219.716 9.11369 6
-3 -8 -1 214.77 8.22906 5
3 -8 1 212.623 8.25431 4
-3 -8 -1 212.061 8.87122 6
-3 -8 -1 220.537 7.58411 3
-3 -8 -1 208.176 8.40592 7
3 8 1 219.667 9.05443 6
-3 8 -1 210.436 7.89836 6
-3 8 -1 216.513 7.79954 2
3 8 1 224.866 8.98763 6
-3 8 -1 218.901 9.06659 10
3 8 1 216.366 9.91899 2
3 8 1 209.003 7.61346 9
-3 8 -1 210.569 5.93016 7
3 8 1 215.235 6.57329 10
3 8 1 198.455 6.34029 8
-3 8 -1 207.734 8.9241 5
-3 8 -1 212.582 7.82725 6
3 8 1 206.743 6.62459 8
4 -8 1 323.123 12.0949 5
-4 -8 -1 326.285 8.28381 10
4 -8 1 337.585 9.18693 7
-4 -8 -1 314.221 11.7289 6
-4 -8 -1 347.154 10.2408 3
-4 -8 -1 336.781 11.5325 7
-4 -8 -1 331.306 10.4728 7
4 -8 1 348.618 13.0004 3
4 -8 1 328.466 11.3035 4
4 -8 1 322.756 10.6835 6
-4 -8 -1 333.124 11.0749 5
4 -8 1 337.942 10.5047 6
-4 -8 -1 324.639 10.7534 4
-4 -8 -1 352.627 12.0811 6
4 8 1 336.311 11.5637 2
-4 8 -1 324.174 10.2347 6
-4 8 -1 314.069 10.4071 2
4 8 1 328.044 9.34169 8
4 8 1 313.464 10.625 9
4 8 1 343.581 11.8682 6
-4 8 -1 322.719 10.0466 6
-4 8 -1 335.402 8.70124 7
-4 8 -1 339.047 12.1403 5
4 8 1 324.579 8.5962 10
4 8 1 327.871 8.6152 8
4 8 1 329.581 11.8934 6
-4 8 -1 337.893 12.2697 10
4 8 1 320.721 11.396 5
-5 -8 -1 657.098 16.9197 3
-5 -8 -1 670.646 17.8703 7
5 -8 1 647.216 16.0688 7
-5 -8 -1 652.539 18.0443 4
-5 -8 -1 655.777 18.1549 5
5 -8 1 626.679 20.1733 3
5 -8 1 660.455 18.7382 4
-5 -8 -1 664.387 19.2348 6
-5 -8 -1 665.785 19.1703 7
5 -8 1 673.922 19.9235 5
-5 -8 -1 638.154 18.9867 6
5 -8 1 642.424 16.9144 6
5 -8 1 654.682 17.3855 6
5 8 1 656.745 19.0974 6
5 8 1 633.141 18.6971 6
-5 8 -1 662.163 16.3555 6
5 8 1 649.166 18.8667 2
-5 8 -1 667.76 19.5849 5
-5 8 -1 639.112 16.5269 6
5 8 1 668.505 18.5447 5
-5 8 -1 674.319 21.2303 10
5 8 1 648.033 13.837 10
5 8 1 653.075 14.3209 8
-5 8 -1 671.156 15.7234 7
5 8 1 663.951 18.3417 9
5 8 1 678.75 14.7562 8
-5 8 -1 647.148 17.6019 2
-5 8 -1 687.528 20.2223 10
-6 -8 -1 1.95317 1.89637 4
-6 -8 -1 -1.2169 1.5373 6
-6 -8 -1 0.3016 1.32988 3
-6 -8 -1 0.72558 1.3719 5
6 -8 1 1.48641 1.18546 7
-6 -8 -1 -0.5989 1.33331 7
-6 -8 -1 0.61762 1.59958 7
6 -8 1 -1.3931 1.5804 4
6 -8 1 1.02669 1.09617 6
-6 -8 -1 0.08168 1.42099 6
6 -8 1 -1.3655 2.17022 3
6 -8 1 -0.7121 1.0505 6
-6 8 -1 1.33816 0.95356 6
-6 8 -1 0.02106 0.63387 9
6 8 1 1.57903 1.78823 6
6 8 1 1.38203 1.96333 2
-6 8 -1 0.498 2.22367 10
-6 8 -1 -2.4452 1.32957 5
6 8 1 -0.0442 1.81707 9
-6 8 -1 1.36563 0.69523 9
6 8 1 0.77148 1.51477 6
-6 8 -1 0.09747 1.44904 2
-6 8 -1 -1.9453 1.31384 10
-6 8 -1 0.98317 0.81756 6
-6 8 -1 0.464 1.01417 7
6 8 1 2.43175 1.87593 5
7 -8 1 154.885 8.36715 4
-7 -8 -1 154.908 8.12902 6
-7 -8 -1 148.183 8.51375 7
7 -8 1 155.432 6.68015 7
7 -8 1 160.118 6.29613 6
-7 -8 -1 154.546 7.59698 5
-7 -8 -1 153.757 7.96909 4
-7 -8 -1 157.309 6.77969 3
-7 -8 -1 152.507 7.78202 7
7 -8 1 154.928 9.70291 3
-7 -8 -1 149.573 7.8637 6
7 -8 1 161.261 8.78995 8
7 -8 1 144.063 6.39274 6
-7 8 -1 159.601 10.2595 5
7 8 1 155.146 7.8906 5
-7 8 -1 158.829 10.2344 10
-7 8 -1 147.914 6.28352 7
-7 8 -1 148.882 8.68664 10
-7 8 -1 147.922 3.83028 6
7 8 1 156.856 8.44913 9
-7 8 -1 142.525 8.31712 5
-7 8 -1 149.543 5.18803 9
7 8 1 146.232 7.87911 6
-7 8 -1 155.83 7.42854 2
7 8 1 149.239 8.34762 2
-8 -8 -1 228.606 10.3859 4
-8 -8 -1 216.053 9.57987 5
8 -8 1 227.746 10.8346 4
-8 -8 -1 216.395 10.033 7
-8 -8 -1 235.953 10.4051 6
8 -8 1 238.299 8.20659 6
8 -8 1 230.837 12.5487 3
8 -8 1 230.542 7.70577 6
-8 8 -1 222.757 7.25033 9
-8 8 -1 210.866 11.0835 5
8 8 1 224.894 10.1725 6
-8 8 -1 220.68 9.38562 2
8 8 1 226.592 10.0841 5
-8 8 -1 226.777 8.68213 7
-8 8 -1 223.552 12.5262 10
8 8 1 230.257 10.9414 2
8 8 1 224.906 10.2524 6
8 8 1 225.593 10.8295 9
-8 8 -1 246.587 13.2284 5
9 -8 1 13.4163 1.94765 6
9 -8 1 8.68938 4.11469 3
9 -8 1 9.00547 3.57721 4
-9 -8 -1 6.78348 3.11826 4
-9 -8 -1 10.857 2.5183 3
-9 -8 -1 10.3094 2.84609 6
-9 -8 -1 11.1242 2.95488 5
-9 -8 -1 12.0211 3.13787 7
9 -8 1 9.87047 1.82435 6
-9 8 -1 7.74241 2.24488 7
-9 8 -1 13.0264 2.19875 9
9 8 1 13.0809 3.16349 5
9 8 1 10.2367 2.67123 6
-9 8 -1 11.6291 2.46647 7
-9 8 -1 9.4392 3.89132 10
-9 8 -1 16.7445 3.97552 5
9 8 1 10.8716 3.49744 9
-9 8 -1 14.9481 3.19655 2
9 8 1 5.99877 3.24412 2
9 8 1 13.8691 3.14932 6
-10 -8 -1 -1.1122 1.92994 7
10 -8 1 0.93947 0.87456 6
10 -8 1 0.8769 2.31774 4
-10 -8 -1 0.47378 1.57582 3
-10 -8 -1 0.43709 2.65992 4
10 -8 1 -4.1306 2.41347 3
-10 -8 -1 1.98429 1.81086 6
10 8 1 2.86885 1.96144 5
-10 8 -1 0.70963 2.19788 5
-10 8 -1 1.75687 2.21059 2
10 8 1 1.8531 2.8044 9
-10 8 -1 -2.344 1.17522 7
-10 8 -1 0.47554 1.50484 7
-10 8 -1 1.96814 3.14481 10
10 8 1 -2.6996 1.52056 6
10 8 1 0.33504 2.37888 2
-10 8 -1 6.53664 1.77016 9
10 8 1 -0.9468 1.50208 6
-11 -8 -1 2.30428 3.03331 4
-11 -8 -1 0.03266 2.30902 7
11 -8 1 -1.743 2.71484 4
11 -8 1 4.3402 4.5903 3
-11 -8 -1 -0.61 1.96093 3
-11 -8 -1 4.9435 2.11362 6
-11 8 -1 0.47939 1.76259 7
11 8 1 1.94238 2.02507 6
-11 8 -1 0.26017 2.49213 5
11 8 1 1.58414 2.9828 2
11 8 1 0.77082 2.06843 6
-11 8 -1 0.6118 1.41827 9
-11 8 -1 3.30215 2.39638 2
-11 8 -1 1.0983 1.68711 7
-11 8 -1 6.17298 3.40936 10
11 8 1 3.90174 2.285 5
11 8 1 -0.6344 3.05138 9
-12 -8 -1 1.17299 1.87937 3
12 -8 1 4.31595 4.35209 3
-12 -8 -1 2.52715 3.11539 7
12 -8 1 1.08896 3.03626 4
-12 -8 -1 -5.0508 2.09137 6
-12 -8 -1 -0.6116 2.98856 4
12 8 1 1.7867 3.14722 2
-12 8 -1 1.29905 1.73095 9
-12 8 -1 -2.3698 1.71221 7
12 8 1 0.32158 3.28477 9
12 8 1 -0.5079 2.31356 5
-12 8 -1 -7.8473 2.5226 10
-12 8 -1 1.01179 2.61993 5
-12 8 -1 -0.6016 1.96184 2
12 8 1 5.40006 2.65278 6
-13 -8 -1 7.48511 4.05749 4
13 -8 1 2.55791 4.02625 3
-13 -8 -1 6.98507 3.54431 7
-13 -8 -1 6.64847 2.41548 3
13 -8 1 7.54472 4.10891 4
-13 8 -1 -1.0283 2.41179 2
-13 8 -1 8.16127 2.731 7
-13 8 -1 7.75348 2.48106 9
13 8 1 3.07504 3.14836 5
13 8 1 9.16314 3.45109 6
-13 8 -1 6.02621 3.73076 5
13 8 1 3.70617 3.47841 2
13 8 1 13.2376 5.19329 9
13 8 1 5.19362 2.68078 6
-13 8 -1 2.34748 3.57425 8
14 -8 1 118.049 13.4012 3
14 -8 1 102.46 10.6635 4
-14 -8 -1 105.208 9.35843 4
-14 -8 -1 99.9738 6.51289 3
-14 8 -1 90.8107 6.55471 9
-14 8 -1 89.4314 11.8836 10
14 8 1 93.495 10.7979 9
-14 8 -1 90.5013 7.85119 2
14 8 1 82.9612 7.99109 5
14 8 1 96.9667 10.8018 2
-14 8 -1 100.202 10.7775 5
-14 8 -1 96.3878 10.715 8
15 -8 1 18.6414 5.54654 4
-15 -8 -1 5.43911 4.17586 4
15 -8 1 7.83409 5.4164 3
-15 8 -1 8.18454 3.79778 7
-15 8 -1 12.5326 3.17247 9
15 8 1 8.65135 5.28999 9
-15 8 -1 8.84729 4.74899 8
15 8 1 3.19278 3.958 2
-15 8 -1 13.2212 3.94866 2
-16 -8 -1 10.7891 4.72662 4
-16 8 -1 4.18246 2.6481 9
16 8 1 6.66259 5.07408 9
-16 8 -1 1.30403 4.42385 8
-16 8 -1 6.65021 3.34594 2
-17 -8 -1 6.03209 4.29887 4
-17 8 -1 1.28727 3.89831 4
-17 8 -1 1.90241 4.00355 8
-17 8 -1 0.04788 4.99084 3
17 8 1 9.98305 4.63844 2
17 8 1 -0.062 4.56146 9
-17 8 -1 3.35318 4.83486 2
-17 -9 1 17.5634 5.87212 4
-17 9 1 26.9761 5.54808 2
17 9 -1 46.0406 8.00362 2
-17 9 1 20.2424 6.58471 8
16 -9 -1 34.37 8.40771 3
-16 -9 1 32.541 6.67122 4
16 9 -1 38.3222 7.575 2
-16 9 1 38.859 5.67828 4
-16 9 1 52.9892 7.67238 2
-16 9 1 34.736 4.90564 9
16 9 -1 51.6584 9.3549 9
15 -9 -1 55.3295 9.80511 3
-15 -9 1 67.9478 8.73622 4
15 9 -1 43.5264 10.1362 2
-15 9 1 60.7727 5.35995 9
-15 9 1 70.987 8.63319 2
15 9 -1 55.2031 10.0526 5
15 9 -1 61.8137 9.34622 9
14 -9 -1 168.966 14 3
-14 -9 1 201.32 12.1434 4
-14 9 1 177.536 11.2823 2
-14 9 1 190.477 8.83456 9
-14 9 1 180.086 8.60033 7
14 9 -1 223.728 14.4784 2
14 9 -1 167.818 13.1217 9
-14 9 1 160.717 18.4732 10
-13 -9 1 10.7481 4.03392 7
-13 -9 1 11.4617 2.24229 3
13 -9 -1 17.0885 4.59931 4
-13 -9 1 25.3513 5.31917 4
13 -9 -1 21.9541 6.56814 3
13 -9 -1 20.0865 5.33184 8
-13 9 1 18.8263 5.19814 10
-13 9 1 12.6716 4.31403 2
13 9 -1 20.2925 5.6656 2
13 9 -1 11.0032 4.86985 9
13 9 -1 13.9561 6.60122 6
-13 9 1 12.1475 2.79859 9
13 9 -1 15.4781 3.71498 6
13 9 -1 5.34467 3.32143 5
12 -9 -1 -1.5368 2.63518 4
-12 -9 1 5.17557 2.53061 6
-12 -9 1 7.74753 3.63161 4
-12 -9 1 3.54434 2.75306 7
-12 -9 1 -0.861 1.33642 3
12 -9 -1 3.91731 4.30561 3
12 -9 -1 2.30012 3.17805 8
12 9 -1 7.41485 4.26828 2
12 9 -1 5.62441 2.89058 6
12 9 -1 4.41186 2.54892 6
-12 9 1 0.1373 3.16359 10
-12 9 1 2.77128 1.80915 7
-12 9 1 -0.5377 3.08966 2
-12 9 1 0.6793 1.7929 9
-12 9 1 0.60002 3.04253 5
12 9 -1 2.58815 2.99295 5
12 9 -1 -2.821 2.64662 9
-11 -9 1 52.5644 6.62367 4
-11 -9 1 55.9595 6.66289 7
11 -9 -1 58.4931 7.69357 8
11 -9 -1 59.9051 3.19389 6
-11 -9 1 46.9184 6.01128 6
-11 -9 1 51.9323 3.64537 3
11 -9 -1 58.1423 8.47983 3
11 -9 -1 53.665 6.34173 4
-11 9 1 71.9926 9.40263 10
11 9 -1 51.0323 7.14045 9
-11 9 1 59.3977 7.54404 5
-11 9 1 51.2404 3.89958 7
11 9 -1 52.2669 7.45898 2
11 9 -1 46.4788 5.87276 6
-11 9 1 54.733 6.61517 2
11 9 -1 44.462 5.79404 6
-11 9 1 50.9996 4.33269 7
-11 9 1 46.0705 3.95334 9
-10 -9 1 3.27588 2.34141 6
10 -9 -1 2.69813 2.96791 8
-10 -9 1 1.21142 2.57242 4
10 -9 -1 1.39077 2.80816 3
10 -9 -1 2.46216 1.32035 6
-10 -9 1 6.90197 2.75235 7
10 -9 -1 6.21958 2.80804 4
10 -9 -1 2.3359 1.2337 6
-10 -9 1 1.91024 1.36309 3
-10 9 1 -0.4041 1.10819 7
10 9 -1 -0.7054 2.03728 6
10 9 -1 3.65935 3.25015 2
10 9 -1 7.26052 3.66054 9
-10 9 1 0.16594 1.38007 7
10 9 -1 2.62815 1.01676 8
-10 9 1 -1.4496 1.8636 2
10 9 -1 1.20032 1.94033 6
-10 9 1 1.94867 2.602 10
10 9 -1 4.85917 2.32694 5
-10 9 1 1.68393 2.37383 5
9 -9 -1 0.99593 2.173 4
-9 -9 1 0.97311 1.87302 6
9 -9 -1 7.60388 3.38862 8
-9 -9 1 2.66329 1.40712 3
-9 -9 1 1.71434 2.47405 4
9 -9 -1 2.76778 1.53631 6
-9 -9 1 5.05059 2.35501 7
9 -9 -1 0.70785 3.14364 3
-9 -9 1 4.67513 2.53625 5
9 -9 -1 2.86968 1.40416 6
9 9 -1 -0.0058 2.52087 9
9 9 -1 1.11815 1.8092 6
-9 9 1 2.48293 1.38775 7
9 9 -1 1.77535 1.06505 8
-9 9 1 2.02632 1.21219 7
9 9 -1 2.64755 2.0967 6
-9 9 1 1.41152 2.23596 2
-9 9 1 1.21589 1.22156 9
9 9 -1 2.08305 2.70899 2
-9 9 1 0.88982 2.47905 5
9 9 -1 0.83385 1.825 5
-8 -9 1 47.3304 5.50833 4
8 -9 -1 52.9965 6.95424 3
-8 -9 1 50.5981 3.4443 3
8 -9 -1 53.332 6.43232 8
-8 -9 1 59.3501 5.40923 5
8 -9 -1 50.3213 6.04833 4
-8 -9 1 47.9941 5.80882 6
-8 -9 1 46.9712 5.16362 7
8 -9 -1 49.0111 3.83183 6
-8 9 1 44.2754 5.78627 5
-8 9 1 48.8967 2.99621 9
-8 9 1 55.294 3.25874 7
8 9 -1 43.1429 2.79942 8
-8 9 1 48.6613 5.41522 2
8 9 -1 51.5637 6.17943 9
-8 9 1 51.5456 2.96751 7
8 9 -1 51.3622 6.07719 5
8 9 -1 50.2032 6.14102 2
8 9 -1 49.3451 5.7068 6
8 9 -1 55.4945 5.35537 6
7 -9 -1 87.4283 5.80486 4
-7 -9 1 108.594 6.80695 5
-7 -9 1 87.8215 6.20561 4
7 -9 -1 107.544 8.01429 3
-7 -9 1 93.7544 7.04977 6
7 -9 -1 89.8056 6.24043 6
-7 -9 1 88.3405 5.87751 7
-7 -9 1 97.1143 6.40738 6
-7 -9 1 93.4546 4.69438 3
7 -9 -1 95.637 5.4493 6
7 -9 -1 95.3383 7.02367 8
-7 9 1 99.8068 4.43849 6
-7 9 1 104.323 7.58386 5
7 9 -1 98.2804 4.38879 8
7 9 -1 93.3151 6.55903 9
-7 9 1 104.058 7.24357 10
7 9 -1 98.5432 7.15733 2
-7 9 1 96.2677 3.85357 7
7 9 -1 90.8113 6.68523 5
-7 9 1 94.2936 6.37518 2
7 9 -1 99.5602 6.71835 6
-7 9 1 96.2731 4.46251 6
-7 9 1 99.2356 5.39006 9
-7 9 1 100.424 3.73668 7
7 9 -1 93.5127 6.70821 6
6 -9 -1 16.162 2.74322 6
-6 -9 1 17.5462 3.04462 7
6 -9 -1 17.5784 3.94217 3
-6 -9 1 19.4782 3.44987 6
-6 -9 1 20.3784 3.72011 6
-6 -9 1 21.0066 2.61714 3
6 -9 -1 19.0233 3.11674 4
-6 -9 1 23.3429 3.64583 4
6 -9 -1 18.2965 3.88483 10
6 -9 -1 16.7925 2.68889 6
-6 -9 1 16.2238 3.04264 5
6 -9 -1 14.8606 3.51708 8
6 9 -1 19.4294 2.43832 8
6 9 -1 17.8123 3.49211 6
-6 9 1 14.2038 3.35208 5
6 9 -1 20.0377 3.59892 6
-6 9 1 19.7978 1.52712 9
-6 9 1 24.8343 3.82987 2
6 9 -1 17.9985 3.55508 2
6 9 -1 23.7509 3.66495 9
-6 9 1 14.4378 1.36573 7
-6 9 1 19.2459 2.50567 6
-6 9 1 25.1577 1.72413 9
-6 9 1 17.907 1.39301 7
6 9 -1 14.7374 3.29198 5
-5 -9 1 396.941 11.3187 3
-5 -9 1 400.245 12.4027 7
5 -9 -1 397.991 12.5257 4
5 -9 -1 394.396 14.6436 3
5 -9 -1 388.043 12.53 6
5 -9 -1 384.49 14.3779 5
5 -9 -1 378.387 12.4011 6
-5 -9 1 414.072 13.1124 4
-5 -9 1 401.675 13.8398 5
-5 -9 1 414.455 14.1038 6
-5 -9 1 403.355 14.5308 6
5 -9 -1 377.068 13.8484 8
5 -9 -1 398.766 14.7407 10
-5 9 1 422.197 12.1769 6
5 9 -1 394.5 14.1287 5
-5 9 1 413.921 14.5072 10
-5 9 1 407.6 8.46508 7
5 9 -1 395.981 12.9147 9
-5 9 1 405.146 13.2955 2
-5 9 1 397.227 8.50364 7
-5 9 1 394.137 12.1496 6
5 9 -1 410.384 11.5847 8
5 9 -1 412.958 13.3432 7
-5 9 1 387.761 14.28 5
5 9 -1 417.374 14.248 6
5 9 -1 397.267 13.8113 2
5 9 -1 393.242 13.9872 6
-4 -9 1 30.9059 4.15376 6
-4 -9 1 26.346 3.50069 4
-4 -9 1 29.3412 3.2386 7
4 -9 -1 34.0813 4.38463 5
4 -9 -1 31.8028 3.47959 4
-4 -9 1 32.4037 4.05631 5
-4 -9 1 31.8082 2.91917 3
4 -9 -1 29.61 4.12373 8
4 -9 -1 30.8349 3.56836 6
4 -9 -1 36.9328 3.93875 6
4 -9 -1 31.4792 4.4078 10
4 -9 -1 29.7289 4.35218 3
-4 -9 1 31.8979 4.11043 6
4 9 -1 32.6866 1.94738 10
-4 9 1 33.5206 3.22852 6
-4 9 1 29.1463 3.33624 6
4 9 -1 32.5106 4.22088 6
4 9 -1 33.3194 2.23263 10
4 9 -1 33.3953 4.30952 6
4 9 -1 30.5942 3.59395 7
-4 9 1 31.4624 1.30999 9
4 9 -1 33.896 3.49607 8
-4 9 1 26.7999 4.02933 5
-4 9 1 30.838 4.0906 10
4 9 -1 36.3061 3.89257 9
4 9 -1 31.0474 4.17879 5
-4 9 1 28.3568 3.6356 2
-4 9 1 30.1714 1.30919 9
4 9 -1 28.3608 3.93913 2
3 -9 -1 376.448 13.3931 10
3 -9 -1 360.446 12.496 8
-3 -9 1 379.93 11.9416 4
-3 -9 1 413.7 13.4935 6
-3 -9 1 374.795 10.8918 7
-3 -9 1 385.405 13.5484 6
-3 -9 1 386.938 11.3048 3
3 -9 -1 383.776 11.3922 4
3 -9 -1 374.843 12.3315 6
-3 -9 1 384.328 12.9973 5
3 -9 -1 376.345 13.082 3
3 -9 -1 381.982 13.3658 5
3 9 -1 394.104 11.6417 7
-3 9 1 370.925 12.0707 6
-3 9 1 369.027 11.8972 6
3 9 -1 374.505 9.90603 10
3 9 -1 405.88 12.8369 2
3 9 -1 372.164 13.0774 6
3 9 -1 373.1 13.1852 5
3 9 -1 380.286 13.1085 6
-3 9 1 371.62 13.1613 5
3 9 -1 385.663 11.644 8
-3 9 1 374.612 12.7703 10
-3 9 1 374.709 12.1372 2
-3 9 1 374.864 8.03548 9
3 9 -1 370.943 11.0983 9
-3 9 1 376.511 8.13489 9
3 9 -1 381.094 10.7304 10
2 -9 -1 290.014 6.76777 9
-2 -9 1 313.488 11.2653 5
-2 -9 1 314.94 11.2789 6
-2 -9 1 301.778 9.85255 3
-2 -9 1 304.195 8.91996 7
2 -9 -1 286.323 10.6215 6
2 -9 -1 315.591 11.1845 3
2 -9 -1 302.436 11.3267 5
2 -9 -1 284.928 10.8481 10
2 -9 -1 300.69 9.53765 4
2 -9 -1 304.812 10.8499 6
2 -9 -1 296.194 6.87191 7
-2 -9 1 296.25 11.4358 6
2 -9 -1 295.017 10.5459 8
-2 9 1 284.084 10.2817 6
2 9 -1 306.382 10.1772 8
2 9 -1 298.248 11.2448 5
-2 9 1 314.475 10.8282 6
2 9 -1 298.403 8.91235 9
2 9 -1 313.121 10.7375 2
-2 9 1 294.405 11.7098 2
-2 9 1 308.941 11.3825 5
2 9 -1 310.712 11.3728 6
2 9 -1 316.687 11.367 6
-2 9 1 294.183 6.929 9
-2 9 1 316.645 10.829 10
2 9 -1 306.973 9.36349 7
2 9 -1 295.938 9.70442 10
2 9 -1 301.426 8.97763 10
1 -9 -1 643.979 18.3674 6
-1 -9 1 662.664 15.6521 7
1 -9 -1 634.113 18.7054 6
1 -9 -1 671.296 18.8412 5
1 -9 -1 671.232 18.2222 10
1 -9 -1 660.25 14.2945 7
-1 -9 1 669.816 17.3935 4
-1 -9 1 651.303 17.4699 3
-1 -9 1 654.976 18.6739 5
-1 -9 1 654.709 18.5166 6
1 -9 -1 625.629 19.7951 3
1 -9 -1 666.293 16.7179 4
-1 -9 1 693.023 19.3235 6
1 9 -1 660.852 16.8186 10
-1 9 1 657.13 18.4013 6
1 9 -1 643.76 20.595 6
1 9 -1 673.648 17.9616 8
1 9 -1 628.586 18.3681 6
-1 9 1 672.492 17.769 10
-1 9 1 673.861 18.3192 6
-1 9 1 648.846 14.464 9
1 9 -1 693.623 19.1752 5
1 9 -1 648.848 15.8652 7
1 9 -1 664.196 15.3385 9
1 9 -1 614.313 19.1229 2
-1 9 1 666.122 18.751 5
0 -9 -1 517.838 15.809 6
0 -9 -1 504.559 13.7233 4
0 -9 -1 512.756 12.0294 7
0 -9 1 535.768 14.6483 4
0 -9 -1 503.224 15.617 6
0 -9 -1 526.93 14.8179 10
0 -9 1 532.819 16.0013 5
0 -9 1 509.817 12.6048 7
0 -9 1 507.411 15.0224 3
0 -9 1 517.34 13.3604 9
0 -9 1 511.497 15.4352 6
0 -9 -1 542.964 15.9412 5
0 -9 -1 519.767 14.85 3
0 -9 1 530.388 16.0144 6
0 9 1 516.18 12.4008 9
0 9 -1 490.68 15.6484 5
0 9 1 536.623 15.7302 5
0 9 1 532.385 15.8404 6
0 9 1 513.577 15.4328 6
0 9 -1 490.858 15.0713 8
0 9 1 533.45 14.8125 8
0 9 -1 524.419 14.7712 2
0 9 -1 497.738 12.6776 9
0 9 -1 510.293 14.5394 10
0 9 1 515.985 14.3146 10
0 9 -1 538.456 15.7482 6
0 9 -1 519.117 12.6085 7
0 9 -1 518.623 15.5142 6
-1 -9 -1 473.256 11.6182 7
1 -9 1 483.541 15.0093 5
-1 -9 -1 459.703 14.773 6
1 -9 1 463.047 13.524 4
-1 -9 -1 462.709 13.1181 10
-1 -9 -1 446.215 12.7995 4
-1 -9 -1 444.989 13.3145 3
1 -9 1 451.46 14.4551 6
1 -9 1 471.076 14.267 6
1 -9 1 469.896 11.4974 7
-1 -9 -1 462.146 14.7482 6
1 -9 1 462.38 14.4478 3
-1 -9 -1 477.069 14.4324 5
1 9 1 452.91 11.8784 9
-1 9 -1 472.047 11.1985 7
1 9 1 468.278 12.8533 10
-1 9 -1 442.854 14.0079 6
-1 9 -1 468.566 14.8954 5
1 9 1 442.269 12.9838 8
-1 9 -1 485.908 14.7389 8
1 9 1 455.449 14.4266 6
-1 9 -1 481.959 14.3594 6
-1 9 -1 479.605 14.0992 10
1 9 1 458.923 14.336 5
1 9 1 446.252 13.7718 2
1 9 1 452.475 14.5825 6
-1 9 -1 463.015 13.457 2
-2 -9 -1 1.50057 1.50117 4
-2 -9 -1 3.31579 1.30371 10
2 -9 1 4.0745 1.86944 6
-2 -9 -1 3.30873 1.28853 7
2 -9 1 3.89122 1.84562 5
2 -9 1 5.80961 1.84445 6
-2 -9 -1 4.94585 2.25971 6
-2 -9 -1 4.24241 1.63945 3
2 -9 1 3.36182 1.01863 7
2 -9 1 3.44989 1.71968 4
2 -9 1 1.13049 1.92933 3
-2 -9 -1 2.79709 1.53307 5
-2 -9 -1 0.65184 1.69471 6
-2 9 -1 6.48665 2.33993 5
-2 9 -1 4.67835 1.93074 10
-2 9 -1 3.23081 1.67616 2
2 9 1 2.68585 1.77827 2
2 9 1 2.77133 1.26506 8
2 9 1 4.63786 1.41395 10
2 9 1 5.59469 2.05425 6
-2 9 -1 2.83507 1.91387 8
2 9 1 5.37694 2.0256 5
-2 9 -1 3.0627 0.87506 7
-2 9 -1 5.18111 1.74761 6
2 9 1 5.6181 1.51248 9
2 9 1 4.17239 1.88991 6
-3 -9 -1 10.8798 2.0322 7
-3 -9 -1 10.4598 2.17702 3
3 -9 1 13.7907 2.84741 5
-3 -9 -1 8.87807 1.59134 10
-3 -9 -1 8.7536 2.21031 4
3 -9 1 12.1977 2.99312 3
-3 -9 -1 9.06088 2.15042 7
-3 -9 -1 4.05327 2.07523 6
-3 -9 -1 5.4843 1.89635 5
3 -9 1 6.41733 2.06562 6
3 -9 1 9.64963 2.39053 4
3 -9 1 9.49755 2.11712 6
-3 -9 -1 5.35062 2.11974 6
3 -9 1 9.32191 1.42937 7
-3 9 -1 8.74271 2.127 2
3 9 1 10.8331 1.69464 10
-3 9 -1 9.61372 2.14287 6
-3 9 -1 9.33503 2.62136 5
3 9 1 10.7145 3.16167 6
3 9 1 11.2037 2.55989 5
3 9 1 11.2493 2.66514 6
3 9 1 10.4489 1.79579 8
3 9 1 10.4014 2.70035 2
-3 9 -1 6.52326 1.74987 6
-3 9 -1 9.63092 1.25776 7
-3 9 -1 10.4615 2.7406 8
-3 9 -1 7.8324 2.38036 10
3 9 1 9.55984 2.22193 9
4 -9 1 0.15533 0.79831 7
-4 -9 -1 0.00937 1.52396 6
-4 -9 -1 -0.0556 1.27986 3
4 -9 1 0.72197 1.58888 5
4 -9 1 -0.0181 1.39416 6
-4 -9 -1 0.79265 1.32821 7
-4 -9 -1 -0.137 1.18918 5
-4 -9 -1 0.01428 0.71713 10
-4 -9 -1 2.98176 1.61907 7
4 -9 1 1.48727 2.18014 3
-4 -9 -1 0.68004 1.73046 4
4 -9 1 -0.0448 1.10342 6
4 -9 1 0.83202 1.53053 4
-4 -9 -1 2.39848 1.58251 6
-4 9 -1 1.67622 0.84171 7
4 9 1 -0.5077 0.80528 8
-4 9 -1 3.67099 1.85341 10
-4 9 -1 1.7378 1.98692 5
4 9 1 -1.068 1.47728 2
4 9 1 2.22048 0.81525 8
4 9 1 0.81529 0.82648 10
4 9 1 0.27864 1.40018 5
4 9 1 2.07311 1.79619 6
-4 9 -1 1.0747 1.11238 6
-4 9 -1 0.11376 1.11856 6
4 9 1 0.31554 1.56261 6
-5 -9 -1 297.941 11.9794 6
-5 -9 -1 324.295 12.3809 6
-5 -9 -1 306.46 11.6797 7
-5 -9 -1 313.436 10.719 7
5 -9 1 318.303 12.6169 5
-5 -9 -1 300.056 10.9291 4
-5 -9 -1 289.75 10.9262 5
5 -9 1 293.56 8.87769 7
5 -9 1 296.167 10.5763 6
5 -9 1 299.855 10.351 6
5 -9 1 301.447 13.0284 3
-5 -9 -1 313.281 10.0627 3
-5 9 -1 296.978 12.1283 5
5 9 1 304.224 11.0839 9
5 9 1 308.29 7.8782 8
-5 9 -1 301.524 13.5052 10
-5 9 -1 291.376 9.90427 6
5 9 1 300.152 11.7867 6
-5 9 -1 292.61 8.35943 7
5 9 1 307.281 11.8489 2
5 9 1 310.156 12.0484 6
-5 9 -1 311.58 10.7586 2
5 9 1 303.663 7.42652 10
5 9 1 308.699 11.5391 5
6 -9 1 0.56836 1.97836 5
6 -9 1 -1.8561 2.12379 3
6 -9 1 0.13947 1.22584 6
-6 -9 -1 -2.2746 1.05731 5
-6 -9 -1 -1.0236 1.89996 4
6 -9 1 -0.0221 1.09498 7
-6 -9 -1 -2.6685 1.25208 3
6 -9 1 1.81291 2.05722 4
-6 -9 -1 2.0796 1.77111 6
-6 -9 -1 1.03422 1.97722 6
6 -9 1 -0.6308 1.2279 6
-6 -9 -1 1.41775 1.70444 7
-6 9 -1 -2.2424 1.98345 10
6 9 1 -1.8653 1.33018 5
-6 9 -1 0.31742 1.61545 2
6 9 1 0.08838 0.33034 8
6 9 1 -2.3876 1.5625 9
6 9 1 0.2452 0.38352 8
-6 9 -1 -0.3893 0.87417 7
-6 9 -1 -0.4493 0.90595 6
6 9 1 0.34543 1.82474 2
-6 9 -1 0.04926 1.84531 5
-6 9 -1 0.54027 1.45981 10
6 9 1 0.45719 1.74964 6
-6 9 -1 0.97861 0.91574 6
6 9 1 -2.7651 1.44475 6
7 -9 1 5.26931 1.72653 6
-7 -9 -1 7.02346 2.37241 7
7 -9 1 3.79322 3.26702 3
7 -9 1 6.59888 2.69394 4
7 -9 1 4.44177 1.66126 6
-7 -9 -1 1.23823 1.93033 6
-7 -9 -1 4.90541 2.1151 5
-7 -9 -1 6.26713 2.65132 6
-7 -9 -1 3.47682 2.25209 3
-7 -9 -1 4.51361 2.43989 4
-7 9 -1 4.61102 2.1892 2
-7 9 -1 4.19549 1.43862 7
-7 9 -1 4.57607 1.04108 9
7 9 1 4.61442 2.69748 6
7 9 1 5.15829 2.32862 6
-7 9 -1 3.58247 2.87467 5
7 9 1 1.67182 2.33802 9
-7 9 -1 3.29285 2.84714 10
-7 9 -1 6.5998 1.19495 6
7 9 1 6.27311 2.34367 5
7 9 1 2.28893 2.53207 2
8 -9 1 167.351 6.86491 6
-8 -9 -1 177.136 9.13132 4
-8 -9 -1 171.68 9.25828 6
8 -9 1 155.506 7.8867 6
-8 -9 -1 166.108 7.38163 3
8 -9 1 176.928 9.49986 4
8 -9 1 176.34 11.2862 3
-8 -9 -1 159.889 8.31826 5
8 9 1 160.418 8.68034 5
-8 9 -1 177.098 7.17224 7
-8 9 -1 151.63 9.3087 5
8 9 1 161.691 9.58334 2
-8 9 -1 166.7 11.1977 10
8 9 1 163.197 9.29167 9
-8 9 -1 166.094 5.59791 9
-8 9 -1 158.083 8.05596 2
-9 -9 -1 160.194 9.22495 4
-9 -9 -1 159.199 8.70418 5
-9 -9 -1 160.361 9.13604 6
-9 -9 -1 179.983 9.54432 7
9 -9 1 169.243 11.8223 3
-9 -9 -1 170.504 7.56905 3
9 -9 1 168.207 7.04795 6
9 -9 1 157.064 6.52246 6
9 -9 1 161.094 9.62192 4
-9 9 -1 170.071 7.55455 7
-9 9 -1 163.128 7.2358 7
-9 9 -1 165.534 6.14389 9
9 9 1 161.284 9.25626 6
-9 9 -1 180.182 12.0667 10
9 9 1 180.218 10.4148 2
-9 9 -1 168.935 10.1376 5
9 9 1 165.983 9.03632 5
9 9 1 173.526 9.99069 9
-9 9 -1 156.138 8.38586 2
9 9 1 166.51 9.27142 6
-10 -9 -1 8.46808 3.8761 4
10 -9 1 6.68808 3.27501 4
10 -9 1 7.58717 4.42654 3
-10 -9 -1 12.2936 2.72899 3
10 -9 1 11.2055 1.90593 6
-10 -9 -1 9.93884 3.2722 7
-10 -9 -1 11.7929 3.31504 5
10 -9 1 12.4416 2.51103 6
10 9 1 14.3676 4.22355 2
-10 9 -1 13.5506 3.7248 5
-10 9 -1 9.05684 2.9773 2
10 9 1 10.9536 3.17841 5
10 9 1 13.4168 3.41005 6
-10 9 -1 11.6592 2.58027 7
-10 9 -1 12.171 2.6101 7
-10 9 -1 9.50709 4.27437 10
10 9 1 9.29666 3.16983 6
-11 -9 -1 -1.6342 2.1769 6
11 -9 1 -0.393 3.55646 3
-11 -9 -1 -3.4213 2.22955 5
-11 -9 -1 2.25227 2.81687 7
11 -9 1 -0.4964 2.80427 4
-11 -9 -1 2.53622 3.02846 4
-11 -9 -1 1.13408 1.79494 3
11 9 1 0.51064 2.09346 6
-11 9 -1 -3.7296 2.25924 5
-11 9 -1 3.72554 3.247 10
11 9 1 -3.0946 2.91288 9
-11 9 -1 -2.3969 1.91304 2
-11 9 -1 4.23221 2.11639 7
11 9 1 -1.8918 2.05182 6
-11 9 -1 0.66097 1.58836 9
11 9 1 0.94547 3.05277 2
12 -9 1 2.05564 4.56478 3
-12 -9 -1 7.98853 4.05832 4
-12 -9 -1 9.81776 3.40028 7
12 -9 1 6.18292 4.07859 4
-12 -9 -1 7.80612 2.33116 3
-12 9 -1 7.4962 3.71351 5
-12 9 -1 7.16832 3.03184 2
12 9 1 7.23389 3.13407 5
12 9 1 3.99667 4.20073 9
-12 9 -1 6.07829 3.90661 8
-12 9 -1 12.8357 4.40084 10
12 9 1 3.00718 2.73324 6
-12 9 -1 8.9616 2.47465 7
-12 9 -1 7.92345 2.22772 9
12 9 1 4.71664 3.78962 2
12 9 1 3.71063 2.8631 6
-13 -9 -1 7.66337 4.38213 4
13 -9 1 6.49966 5.04564 3
-13 -9 -1 9.6208 2.74312 3
13 -9 1 14.5584 4.68036 4
13 9 1 7.26623 4.63759 9
-13 9 -1 12.2494 4.67061 8
-13 9 -1 14.5788 3.23373 7
-13 9 -1 10.2627 4.81381 10
13 9 1 7.12788 3.71439 6
-13 9 -1 15.1617 3.97438 2
13 9 1 16.3012 5.14101 2
13 9 1 14.6469 4.04411 5
-13 9 -1 5.32737 2.37306 9
-14 -9 -1 24.9114 3.86548 3
14 -9 1 34.1326 7.65579 3
14 -9 1 27.6394 6.43591 4
-14 9 -1 22.8852 5.75504 5
14 9 1 31.3593 6.74399 2
-14 9 -1 27.2517 4.29719 7
-14 9 -1 27.0471 6.29119 8
-14 9 -1 31.9967 5.5889 2
14 9 1 14.2489 4.6662 5
-14 9 -1 31.5476 4.30191 9
15 -9 1 4.97382 4.10576 4
-15 9 -1 4.38666 2.44013 9
-15 9 -1 -0.005 4.06098 8
15 9 1 3.10969 4.48 9
15 9 1 -4.7916 3.6071 2
-16 -9 -1 29.5005 6.95466 4
16 9 1 27.7005 7.23082 2
16 9 1 19.8742 6.54706 9
-16 9 -1 34.8793 7.48426 8
-17 -9 -1 15.8256 5.61655 4
17 9 1 37.59 9.26733 9
17 9 1 29.8238 7.54041 2
-17 9 -1 28.6727 5.66904 4
-17 9 -1 14.9461 5.75407 8
-17 9 -1 20.8062 5.16662 2
17 -10 -1 28.4382 7.61729 3
-17 -10 1 14.7095 5.46147 4
-17 10 1 17.1539 5.17636 2
17 10 -1 17.223 6.47984 2
-17 10 1 22.383 6.75134 8
-16 -10 1 54.2465 8.39135 4
16 10 -1 51.6886 8.67846 2
16 10 -1 55.296 10.0396 9
-16 10 1 39.0859 6.9037 2
-16 10 1 39.1835 5.78937 4
-16 10 1 52.4808 8.96858 8
-15 -10 1 59.1845 12.1784 4
15 -10 -1 44.3733 10.7095 3
-15 10 1 57.354 8.03256 2
15 10 -1 60.8249 9.47964 2
15 10 -1 63.9868 8.92336 5
14 -10 -1 3.03871 4.25234 3
-14 -10 1 2.21814 3.97628 4
-14 10 1 4.74939 3.3792 2
-14 10 1 -1.8832 1.80492 9
14 10 -1 -6.3509 5.80622 9
14 10 -1 -0.4341 3.35729 5
14 10 -1 4.04504 4.14613 2
-13 -10 1 37.4216 6.40158 4
13 -10 -1 40.8064 6.03169 4
13 -10 -1 29.8941 7.34566 3
-13 10 1 27.7986 3.49548 9
13 10 -1 35.3026 5.97033 5
-13 10 1 27.8612 5.61087 2
13 10 -1 31.9329 6.55317 2
13 10 -1 40.3218 7.24389 9
-13 10 1 30.094 6.81109 10
-13 10 1 23.1511 3.17704 7
-13 10 1 29.6606 6.36139 5
-12 -10 1 23.5191 5.29777 4
-12 -10 1 27.6274 5.27452 7
12 -10 -1 25.2729 4.981 4
12 -10 -1 26.198 6.74738 3
12 -10 -1 25.1594 5.78418 8
-12 -10 1 21.8 2.73518 3
12 10 -1 26.1074 5.92257 9
12 10 -1 25.5592 4.90793 5
-12 10 1 29.2007 3.3171 7
12 10 -1 27.8849 5.97374 2
12 10 -1 22.9812 4.65132 6
-12 10 1 14.9134 4.32967 2
-12 10 1 32.1262 6.03648 5
-12 10 1 22.097 6.60171 10
-12 10 1 28.0236 3.38945 9
12 10 -1 19.9777 4.52669 6
11 -10 -1 143.504 11.5921 3
11 -10 -1 142.486 6.09262 6
-11 -10 1 137.836 9.3395 7
-11 -10 1 153.603 9.94777 4
-11 -10 1 128.232 9.39362 6
11 -10 -1 135.96 8.89497 4
11 -10 -1 144.553 10.5835 8
-11 -10 1 145.472 6.2162 3
11 -10 -1 129.535 6.49586 6
11 10 -1 148.199 10.8778 2
-11 10 1 141.164 11.7531 10
11 10 -1 148.811 9.54547 6
-11 10 1 150.286 9.31113 2
-11 10 1 146.591 10.5305 5
-11 10 1 144.687 6.28801 9
11 10 -1 140.345 9.82211 5
-11 10 1 141.808 6.11068 7
11 10 -1 136.907 9.35945 6
11 10 -1 153.097 10.6289 9
-11 10 1 150.4 6.77681 7
10 -10 -1 160.492 11.61 3
10 -10 -1 147.57 8.78359 4
10 -10 -1 151.426 6.7244 6
-10 -10 1 153.258 9.40365 4
-10 -10 1 142.451 6.27552 3
-10 -10 1 136.977 8.71538 7
10 -10 -1 137.377 6.67424 6
-10 -10 1 147.913 9.60091 6
-10 10 1 143.033 11.5047 10
-10 10 1 146.313 10.2105 5
10 10 -1 156.522 11.675 9
-10 10 1 147.535 5.98988 9
10 10 -1 158.016 9.56823 6
-10 10 1 151.199 6.40557 7
10 10 -1 146.954 9.35734 6
-10 10 1 184.4 9.81282 2
10 10 -1 147.541 11.1281 5
-9 -10 1 -1.7119 2.19646 6
9 -10 -1 0.12583 1.38026 6
9 -10 -1 2.87919 1.54224 6
9 -10 -1 -0.328 2.68884 8
-9 -10 1 -1.3465 2.27646 4
9 -10 -1 -0.6205 2.92102 3
9 -10 -1 2.02324 2.28103 4
-9 -10 1 0.17175 1.33488 3
-9 -10 1 -0.6732 1.93672 7
-9 10 1 -0.2891 2.35407 2
-9 10 1 0.8588 1.00489 9
9 10 -1 1.1148 0.91163 8
9 10 -1 -2.1285 1.68684 6
9 10 -1 -1.7658 1.78011 5
9 10 -1 -1.8234 2.15428 9
-9 10 1 -0.5845 2.3923 5
9 10 -1 1.115 2.91002 2
-9 10 1 1.00787 0.92318 7
-9 10 1 2.23829 1.0324 7
-8 -10 1 89.7977 6.98403 5
8 -10 -1 99.9401 6.66789 4
8 -10 -1 97.5661 8.46208 3
8 -10 -1 107.612 5.889 6
-8 -10 1 99.7794 5.14369 3
-8 -10 1 91.8438 7.63709 7
-8 -10 1 103.057 7.93066 6
8 -10 -1 104.212 7.93195 8
-8 -10 1 106.799 7.20538 4
8 -10 -1 95.6622 6.48251 6
8 10 -1 99.9891 7.51435 9
-8 10 1 107.246 8.08445 5
-8 10 1 103.39 6.92828 2
-8 10 1 92.6607 3.92455 9
8 10 -1 108.959 7.60996 5
8 10 -1 112.97 8.21216 2
8 10 -1 99.1857 7.94036 6
8 10 -1 96.5973 4.23365 8
8 10 -1 104.108 7.62845 6
-8 10 1 101.018 4.05652 7
-8 10 1 106.97 4.36867 6
-8 10 1 98.0964 3.8051 7
7 -10 -1 158.116 10.5946 4
7 -10 -1 173.413 10.4197 3
-7 -10 1 159.28 8.2505 7
7 -10 -1 158.044 10.0027 10
-7 -10 1 155.533 9.24249 6
7 -10 -1 175.344 7.90922 6
-7 -10 1 161.337 12.8824 6
-7 -10 1 176.813 8.84924 4
-7 -10 1 171.557 6.72358 3
-7 -10 1 168.442 9.10728 5
7 -10 -1 160.18 9.36051 8
7 -10 -1 159.805 7.53157 6
7 10 -1 163.278 9.17072 6
7 10 -1 179.275 9.54378 5
7 10 -1 160.174 9.3281 6
-7 10 1 156.874 6.41196 6
7 10 -1 179.633 9.07629 9
-7 10 1 154.987 4.88446 9
-7 10 1 161.73 4.64358 7
7 10 -1 160.472 9.39248 2
-7 10 1 161.654 8.48247 2
-7 10 1 149.965 9.33423 5
7 10 -1 167.784 6.18065 8
-7 10 1 170.826 4.78857 7
-6 -10 1 46.3105 5.28259 5
6 -10 -1 51.7857 4.41439 6
-6 -10 1 47.2382 3.67184 3
-6 -10 1 53.3904 4.97131 4
6 -10 -1 46.3305 6.12819 3
-6 -10 1 51.5569 4.46354 7
-6 -10 1 46.6892 5.79543 6
6 -10 -1 40.9473 4.5011 4
6 -10 -1 43.6534 5.49665 8
-6 -10 1 49.9903 6.0869 6
-6 10 1 42.6575 3.67685 6
6 10 -1 43.2743 5.54838 2
6 10 -1 46.1241 3.41464 8
-6 10 1 45.939 1.58288 7
6 10 -1 50.0387 5.43643 9
-6 10 1 51.9741 4.75922 2
-6 10 1 57.349 5.49541 10
6 10 -1 44.7391 5.37144 6
6 10 -1 42.785 5.33601 5
-6 10 1 49.1952 1.61101 7
-6 10 1 46.6747 3.6422 6
6 10 -1 46.248 5.48251 6
-5 -10 1 33.0826 3.70322 7
-5 -10 1 30.7479 4.11293 4
5 -10 -1 31.2038 4.8316 10
5 -10 -1 36.5119 5.22198 3
5 -10 -1 33.0305 3.9577 6
-5 -10 1 40.3019 3.38228 3
5 -10 -1 28.6322 4.45487 8
5 -10 -1 31.0235 3.77137 4
-5 -10 1 43.1488 5.46695 6
5 -10 -1 34.9435 4.18171 6
-5 -10 1 32.25 4.52713 6
-5 -10 1 39.777 4.91431 5
-5 10 1 33.9264 4.92298 5
5 10 -1 33.6914 4.57724 6
-5 10 1 31.0608 3.49359 6
-5 10 1 29.3195 1.08792 9
5 10 -1 39.7746 4.4595 7
-5 10 1 28.459 3.98092 2
5 10 -1 27.0592 3.1192 8
5 10 -1 31.4687 4.00002 9
5 10 -1 32.0693 4.53929 2
5 10 -1 35.3152 4.72801 5
5 10 -1 30.3007 4.50908 6
-5 10 1 29.7634 1.12097 9
-4 -10 1 79.5743 5.88642 6
-4 -10 1 80.4882 5.31606 4
4 -10 -1 78.7662 5.4199 6
4 -10 -1 80.7576 4.97649 4
4 -10 -1 74.1726 6.7937 5
-4 -10 1 81.0661 4.67134 3
-4 -10 1 75.5684 4.60389 7
4 -10 -1 81.7497 6.00957 8
4 -10 -1 78.741 6.23888 10
-4 -10 1 80.979 5.75009 5
4 -10 -1 83.3387 5.45942 6
-4 -10 1 74.4164 6.10335 6
4 -10 -1 87.5614 6.48843 3
-4 10 1 75.0444 5.68936 10
4 10 -1 82.1043 4.95079 9
4 10 -1 81.8557 6.05727 5
-4 10 1 74.7131 5.00254 6
4 10 -1 82.516 4.81965 8
4 10 -1 83.2026 6.10809 6
4 10 -1 83.4533 5.09964 7
4 10 -1 90.9953 6.39903 6
4 10 -1 80.6607 3.89766 10
-4 10 1 82.9305 6.20455 5
4 10 -1 79.0589 3.41824 10
-4 10 1 77.5027 5.44002 2
-4 10 1 75.7371 5.09231 6
4 10 -1 74.2316 5.66477 2
-3 -10 1 95.9401 6.18404 5
3 -10 -1 89.4149 5.84042 6
3 -10 -1 99.1787 6.45466 3
-3 -10 1 89.2908 5.52728 4
-3 -10 1 82.6209 5.89806 6
3 -10 -1 82.8728 5.80024 8
-3 -10 1 90.9653 5.10972 3
3 -10 -1 89.2179 6.43637 10
-3 -10 1 87.3901 4.63361 7
3 -10 -1 92.6135 5.81614 6
3 -10 -1 96.1558 6.38922 5
3 -10 -1 95.3854 5.20683 4
-3 -10 1 97.1562 6.66081 6
-3 10 1 86.1007 5.43425 6
3 10 -1 90.1035 5.20534 8
-3 10 1 84.5481 5.5113 2
3 10 -1 80.7423 3.96947 10
3 10 -1 84.0842 7.13221 6
-3 10 1 89.4019 5.5539 6
3 10 -1 78.5396 4.50406 10
-3 10 1 79.8299 6.01673 5
3 10 -1 80.9991 5.61367 2
3 10 -1 99.0677 6.43635 6
3 10 -1 85.4291 4.75627 9
3 10 -1 92.4549 5.09445 7
-3 10 1 95.835 6.08219 10
3 10 -1 78.8628 5.95498 5
2 -10 -1 4.80622 2.11789 6
2 -10 -1 2.98749 1.84124 6
2 -10 -1 1.41333 1.80616 10
-2 -10 1 1.39174 2.75079 6
-2 -10 1 1.21864 1.63026 4
2 -10 -1 2.78075 2.13474 3
-2 -10 1 0.5356 1.38166 3
-2 -10 1 3.87702 1.87649 5
2 -10 -1 2.34924 0.61593 7
2 -10 -1 1.63862 1.60387 5
2 -10 -1 2.11899 1.53719 4
2 -10 -1 2.38395 0.5029 9
-2 -10 1 3.10757 2.03656 6
-2 10 1 2.87865 1.64806 10
2 10 -1 2.62221 1.27786 9
-2 10 1 0.0873 1.28928 6
-2 10 1 3.72423 1.69724 6
2 10 -1 3.87003 1.35591 7
2 10 -1 4.14782 2.00763 6
2 10 -1 2.56866 1.96291 2
2 10 -1 3.35803 1.78026 6
2 10 -1 0.93561 1.57425 8
2 10 -1 2.77394 2.00118 5
-2 10 1 1.61789 0.51258 9
2 10 -1 2.45462 1.20409 10
-2 10 1 5.18958 2.10948 2
2 10 -1 0.8601 1.26194 10
-2 10 1 0.56587 1.66744 5
1 -10 -1 14.4733 2.82877 6
-1 -10 1 11.7074 1.77467 7
1 -10 -1 13.9618 1.26881 9
1 -10 -1 11.4802 1.3302 7
1 -10 -1 15.3847 3.06779 6
-1 -10 1 15.3076 2.7142 4
-1 -10 1 6.35062 2.24436 5
1 -10 -1 8.93666 2.14681 4
-1 -10 1 10.3527 2.69713 6
1 -10 -1 14.1021 2.834 5
1 -10 -1 16.3991 3.06917 3
-1 -10 1 10.1225 2.56486 6
1 -10 -1 13.8486 2.80529 10
-1 -10 1 10.9519 2.54554 3
1 10 -1 14.2487 2.93668 6
1 10 -1 12.7851 2.89952 6
1 10 -1 12.8024 2.60028 10
1 10 -1 11.8635 2.89042 5
-1 10 1 13.1919 2.68076 6
1 10 -1 12.07 2.64363 2
-1 10 1 14.8639 2.79246 2
-1 10 1 6.20912 2.41529 5
1 10 -1 12.1191 1.68101 9
1 10 -1 11.6179 2.10117 10
-1 10 1 13.2356 1.43137 9
1 10 -1 12.2273 2.60666 8
-1 10 1 15.6173 2.68879 10
-1 10 1 11.1656 2.64178 6
0 -10 1 132.356 7.06975 6
0 -10 -1 129.927 8.40593 6
0 -10 -1 141.32 6.74673 10
0 -10 -1 130.18 7.20224 6
0 -10 1 137.126 7.16639 3
0 -10 1 141.276 7.51997 5
0 -10 -1 132.925 7.11792 5
0 -10 -1 131.793 4.53644 7
0 -10 -1 139.898 6.2221 4
0 -10 1 130.805 7.44531 4
0 -10 1 125.838 4.92098 7
0 -10 1 134.318 7.47988 6
0 -10 1 128.174 4.24943 9
0 -10 -1 138.584 6.86709 3
0 10 -1 128.993 7.3508 5
0 10 1 126.839 7.05678 6
0 10 1 135.696 6.63823 8
0 10 -1 134.477 5.00353 7
0 10 1 129.435 7.12762 5
0 10 -1 122.769 6.81311 8
0 10 -1 137.288 7.26795 6
0 10 -1 137.244 6.6523 2
0 10 -1 137.71 6.53913 10
0 10 1 133.773 4.75509 9
0 10 -1 142.255 7.28993 6
0 10 1 132.834 7.14131 6
0 10 1 141.965 6.90734 2
0 10 1 126.193 6.12696 10
-1 -10 -1 4.60873 1.85646 5
1 -10 1 2.45815 1.74974 5
1 -10 1 4.87465 1.21308 7
1 -10 1 5.59683 2.40315 3
-1 -10 -1 4.115 1.89476 3
1 -10 1 7.10384 2.4006 4
-1 -10 -1 3.66454 1.59891 10
-1 -10 -1 4.46244 1.20672 7
1 -10 1 4.22588 2.03392 6
-1 -10 -1 8.98629 2.47777 6
1 -10 1 0.67539 1.45236 6
-1 -10 -1 5.71427 2.34041 6
-1 10 -1 5.60128 2.05829 6
-1 10 -1 5.99041 2.05831 2
1 10 1 3.68506 1.27047 9
1 10 1 5.85615 2.17582 5
1 10 1 1.743 1.72904 6
1 10 1 3.80087 1.60354 8
-1 10 -1 3.93299 2.11114 5
1 10 1 5.18731 1.63194 10
-1 10 -1 0.85825 1.84265 8
-1 10 -1 4.46732 1.09578 7
-1 10 -1 2.63632 1.5984 10
1 10 1 3.94958 1.97279 6
1 10 1 4.0555 1.97514 2
-1 10 -1 5.27032 1.94171 6
-2 -10 -1 823.326 20.8214 4
2 -10 1 812.705 22.0225 6
2 -10 1 832.778 22.6207 6
-2 -10 -1 821.744 20.6601 7
-2 -10 -1 859.56 22.5482 5
-2 -10 -1 850.851 23.4589 6
-2 -10 -1 820.382 20.3236 10
2 -10 1 842.425 23.428 5
-2 -10 -1 824.961 19.4505 7
2 -10 1 824.316 18.6838 7
-2 -10 -1 826.747 23.1475 6
-2 -10 -1 806.964 23.1099 3
2 -10 1 780.846 23.2948 4
2 -10 1 834.843 23.0964 3
-2 10 -1 820.307 21.321 2
-2 10 -1 814.25 18.065 7
2 10 1 812.156 20.4163 8
-2 10 -1 833.79 23.2965 5
2 10 1 812.082 25.2018 6
-2 10 -1 815.36 21.9779 6
-2 10 -1 831.628 22.0974 6
2 10 1 840.905 22.685 5
-2 10 -1 797.158 22.2497 10
2 10 1 817.951 19.945 10
2 10 1 808.8 21.9763 2
2 10 1 844.638 22.954 6
-2 10 -1 820.182 22.9783 8
2 10 1 805.223 19.9005 9
-3 -10 -1 179.381 8.87245 6
-3 -10 -1 171.204 6.61682 7
3 -10 1 170.382 5.64732 7
-3 -10 -1 164.261 6.27223 10
3 -10 1 172.091 9.04535 3
-3 -10 -1 151.318 7.18815 4
-3 -10 -1 169.208 8.85519 6
-3 -10 -1 180.966 7.72663 7
3 -10 1 162.657 8.01667 6
-3 -10 -1 165.903 7.97697 5
3 -10 1 157.176 8.44812 5
3 10 1 162.347 6.15774 10
3 10 1 170.735 8.23148 2
3 10 1 162.578 6.96411 9
-3 10 -1 159.97 7.47608 6
-3 10 -1 172.183 8.82186 8
3 10 1 159.484 8.29853 6
3 10 1 157.498 8.46806 6
3 10 1 167.019 6.48241 8
3 10 1 164.843 8.15833 5
-3 10 -1 168.752 5.08659 7
-3 10 -1 176.75 7.91849 6
-3 10 -1 164.386 8.60431 5
-3 10 -1 164.998 7.52148 2
-3 10 -1 161.649 8.29842 10
4 -10 1 252.989 10.2491 4
-4 -10 -1 250.171 10.018 7
-4 -10 -1 268.38 10.3678 5
-4 -10 -1 254.286 9.08767 7
4 -10 1 253.527 9.87326 6
4 -10 1 254.995 7.57765 7
-4 -10 -1 262.785 11.1758 6
-4 -10 -1 260.981 9.85719 4
-4 -10 -1 247.693 7.56413 10
-4 -10 -1 277.389 11.5593 6
-4 -10 -1 246.075 10.548 3
4 -10 1 243.103 10.0276 6
4 -10 1 248.434 11.6387 3
-4 10 -1 274.746 11.5973 5
-4 10 -1 258.298 6.96043 7
4 10 1 263.02 10.8141 2
4 10 1 271.178 10.8625 5
4 10 1 247.346 11.0305 6
4 10 1 265.826 11.2057 6
-4 10 -1 250.731 9.61962 6
4 10 1 256.101 7.79518 10
4 10 1 262.349 9.6806 9
4 10 1 256.853 8.05053 8
-4 10 -1 262.222 11.4098 8
-4 10 -1 221.503 10.1942 6
-4 10 -1 242.639 11.8898 10
-4 10 -1 247.942 9.69974 2
-5 -10 -1 209.328 10.1906 6
5 -10 1 211.315 9.5917 4
-5 -10 -1 200.424 8.21838 3
5 -10 1 216.214 8.83686 6
-5 -10 -1 199.5 9.11289 5
5 -10 1 195.611 10.7729 3
5 -10 1 205.323 6.83973 7
-5 -10 -1 203.996 9.03005 4
-5 -10 -1 215.316 9.63785 7
5 -10 1 210.945 12.1258 5
5 -10 1 204.58 8.97442 6
-5 -10 -1 202.639 10.0293 6
-5 -10 -1 209.72 8.56169 7
-5 10 -1 204.289 8.08626 6
5 10 1 201.535 6.12164 8
5 10 1 220.856 10.4381 6
5 10 1 208.432 10.0231 6
-5 10 -1 207.768 10.3952 10
-5 10 -1 212.207 10.4531 5
5 10 1 198.921 5.84249 10
5 10 1 216.393 10.068 2
-5 10 -1 219.48 8.99152 2
-5 10 -1 214.4 8.45044 6
5 10 1 206.436 6.35895 8
5 10 1 207.489 9.02783 9
5 10 1 217.712 9.81418 5
-5 10 -1 217.475 11.6349 10
-5 10 -1 204.214 6.25482 7
6 -10 1 634.331 21.8195 3
6 -10 1 642.224 17.7662 6
6 -10 1 628.937 19.3652 4
-6 -10 -1 649.317 19.0786 5
6 -10 1 612.995 15.6833 7
6 -10 1 596.787 20.338 5
-6 -10 -1 629.161 17.1902 3
-6 -10 -1 648.385 20.5217 6
-6 -10 -1 646.713 18.9348 4
-6 -10 -1 596.006 22.1236 7
-6 -10 -1 621.234 18.2133 7
6 -10 1 628.398 18.15 6
-6 -10 -1 636.884 20.2369 6
-6 10 -1 627.164 18.2323 2
6 10 1 665.506 20.1498 2
6 10 1 625.445 20.1178 6
-6 10 -1 634.385 15.1576 7
-6 10 -1 621.942 22.3672 10
6 10 1 643.51 19.149 9
6 10 1 606.372 13.3799 8
-6 10 -1 617.789 16.8593 6
6 10 1 657.484 19.5545 5
6 10 1 639.811 19.9189 6
6 10 1 572.979 13.4438 8
-7 -10 -1 65.7042 5.44255 5
7 -10 1 88.2218 9.39539 3
-7 -10 -1 73.7586 5.79425 7
-7 -10 -1 76.647 6.08536 4
7 -10 1 74.7451 4.97993 6
7 -10 1 73.9303 6.25532 4
-7 -10 -1 77.0148 4.9897 3
7 10 1 81.1244 6.55322 6
-7 10 -1 73.6682 6.60901 5
-7 10 -1 64.3118 5.17838 2
7 10 1 68.4495 7.15538 2
-7 10 -1 75.0391 4.01046 6
7 10 1 80.0352 6.37371 9
7 10 1 76.7505 6.38905 6
7 10 1 69.7908 5.85595 5
-8 -10 -1 136.823 8.15335 7
-8 -10 -1 132.389 6.72577 3
-8 -10 -1 142.968 8.82615 6
-8 -10 -1 141.627 9.21697 5
8 -10 1 160.326 11.1064 3
8 -10 1 147.485 8.92546 4
-8 -10 -1 153.32 8.6923 4
8 -10 1 131.999 6.58284 6
8 -10 1 138.547 7.07022 6
-8 10 -1 160.015 9.65314 5
-8 10 -1 142.56 4.61035 9
-8 10 -1 139.764 7.88582 2
8 10 1 136.41 8.63034 6
8 10 1 145.606 9.47027 2
-8 10 -1 135.546 6.00639 7
8 10 1 146.427 8.87303 9
8 10 1 140.12 8.39643 5
8 10 1 144.681 8.7109 6
-8 10 -1 139.441 10.6693 10
9 -10 1 28.6247 3.58519 6
-9 -10 -1 37.8959 5.47549 4
9 -10 1 27.7685 5.02121 4
-9 -10 -1 33.3145 4.99596 7
9 -10 1 29.5715 6.4143 3
9 -10 1 27.4824 3.23807 6
-9 -10 -1 42.0371 4.39327 3
-9 -10 -1 27.9994 4.72084 6
-9 10 -1 34.6453 3.61466 7
9 10 1 37.4735 5.9643 2
9 10 1 30.6143 5.14161 6
-9 10 -1 35.9063 5.79783 5
-9 10 -1 35.2367 6.56257 10
9 10 1 28.406 4.53793 5
9 10 1 31.5816 4.95007 6
9 10 1 24.3532 5.04909 9
-9 10 -1 33.4481 3.61746 7
-9 10 -1 33.3323 2.41369 9
-9 10 -1 25.7695 4.45836 2
10 -10 1 37.9835 3.39109 6
-10 -10 -1 47.8844 6.25433 7
-10 -10 -1 48.2661 4.40001 3
10 -10 1 44.7307 3.73291 6
-10 -10 -1 33.3585 5.49835 4
-10 -10 -1 47.1397 6.22985 6
-10 -10 -1 35.9254 5.08175 5
10 -10 1 46.7725 6.5106 4
10 -10 1 48.1019 8.20051 3
10 10 1 41.1281 6.30681 5
10 10 1 53.0659 6.3882 6
10 10 1 43.2518 6.63339 9
10 10 1 53.6437 6.55475 6
-10 10 -1 48.5836 6.81884 5
-10 10 -1 44.366 3.97617 7
-10 10 -1 43.144 3.87389 7
10 10 1 40.9774 7.97165 2
-10 10 -1 41.2279 3.05568 9
-10 10 -1 41.4648 7.25107 10
-10 10 -1 42.8973 5.56526 2
11 -10 1 16.3695 2.15291 6
-11 -10 -1 18.4885 3.21763 3
11 -10 1 31.6255 5.90421 4
-11 -10 -1 22.3011 4.75172 7
11 -10 1 19.753 2.13736 6
-11 -10 -1 23.142 4.68757 6
11 -10 1 16.8094 6.11244 3
-11 -10 -1 25.9199 5.34696 4
11 10 1 28.2789 4.89739 5
-11 10 -1 19.0499 5.55653 8
11 10 1 17.3063 4.00746 6
-11 10 -1 16.4126 3.07274 7
-11 10 -1 24.2951 5.92513 10
11 10 1 21.9824 5.40605 2
-11 10 -1 20.5656 2.63928 9
-11 10 -1 18.0534 4.08459 2
11 10 1 22.9788 4.6119 6
11 10 1 12.977 4.74904 9
-11 10 -1 14.0112 4.41029 5
-12 -10 -1 7.84528 4.19685 4
-12 -10 -1 4.78506 2.152 3
12 -10 1 4.13869 3.55592 4
12 -10 1 9.38984 5.09507 3
-12 -10 -1 3.84795 3.10436 7
-12 10 -1 1.7862 2.93556 2
12 10 1 6.53548 4.42752 9
-12 10 -1 -1.0808 3.48445 8
-12 10 -1 2.21178 3.54278 5
12 10 1 2.6817 2.85615 6
12 10 1 3.1155 3.33883 6
-12 10 -1 1.45819 3.69418 10
-12 10 -1 4.23566 1.69293 9
12 10 1 3.48718 2.84773 5
12 10 1 8.67185 4.57156 2
-12 10 -1 7.9663 3.21027 7
-13 -10 -1 4.92701 2.26584 3
13 -10 1 7.69598 4.76323 3
13 -10 1 5.49654 3.63618 4
-13 -10 -1 8.62604 4.43853 4
-13 10 -1 5.04621 2.32222 7
13 10 1 4.661 4.02987 9
-13 10 -1 -2.4572 3.08703 5
13 10 1 5.74579 3.71226 2
-13 10 -1 7.50864 2.1566 9
-13 10 -1 3.1495 3.01338 2
-13 10 -1 3.98977 3.64077 8
13 10 1 1.712 3.23506 5
14 -10 1 61.7648 10.0762 3
14 -10 1 53.7741 8.19145 4
-14 -10 -1 62.1996 8.41172 4
-14 10 -1 57.5806 8.92302 8
14 10 1 59.2771 10.3486 5
14 10 1 63.843 9.08798 2
14 10 1 56.541 8.72947 9
-14 10 -1 64.0336 7.58225 2
-14 10 -1 58.7122 4.80207 9
15 -10 1 16.2152 5.96311 3
15 -10 1 8.32046 5.01155 4
-15 -10 -1 8.67945 4.73484 4
15 10 1 12.6644 5.58664 9
-15 10 -1 7.90879 3.59175 2
-15 10 -1 8.00652 7.98202 8
15 10 1 10.6419 5.41785 2
-16 -10 -1 19.2691 6.29037 4
-16 10 -1 10.663 4.1353 2
16 10 1 36.6161 7.53572 2
-16 10 -1 3.50382 5.2856 8
16 10 1 4.11327 4.79967 9
16 -11 -1 34.6897 8.92669 3
-16 -11 1 39.3981 7.20457 4
16 11 -1 50.7629 8.78095 2
-16 11 1 42.1983 7.08148 2
16 11 -1 44.8034 8.96296 9
-16 11 1 38.2984 8.15401 8
15 -11 -1 -1.7377 4.56017 3
-15 -11 1 -4.2681 3.37428 4
15 11 -1 7.23174 4.96719 9
15 11 -1 7.85756 5.73616 2
-15 11 1 -3.7204 5.8915 8
14 -11 -1 391.197 24.6077 4
-14 -11 1 393.841 17.8567 4
14 -11 -1 376.296 21.1223 3
14 11 -1 384.981 19.9927 9
-14 11 1 368.799 17.0505 2
14 11 -1 287.187 30.9953 2
13 -11 -1 81.3073 7.70449 4
-13 -11 1 95.4311 8.71453 4
13 -11 -1 93.3473 12.2832 3
-13 11 1 94.7294 5.29823 9
13 11 -1 101.483 11.2801 2
-13 11 1 95.6749 12.7173 5
-13 11 1 96.7985 8.70862 2
13 11 -1 81.3836 10.021 9
13 11 -1 72.2364 9.21158 5
12 -11 -1 -1.7147 2.60655 4
12 -11 -1 -4.9434 3.43707 3
-12 -11 1 4.13805 3.60572 4
-12 -11 1 8.07642 3.40109 7
-12 -11 1 0.98141 1.73794 3
12 -11 -1 3.41232 1.7005 6
12 -11 -1 2.57194 1.32135 6
-12 11 1 10.7027 4.34035 5
12 11 -1 3.72831 4.02563 9
12 11 -1 -0.8194 3.29423 2
12 11 -1 11.3156 3.88818 6
-12 11 1 2.76829 1.4525 7
-12 11 1 3.54688 1.58607 9
-12 11 1 3.417 4.029 10
-12 11 1 5.51707 3.43694 2
12 11 -1 -3.3901 2.59336 5
11 -11 -1 2.72293 1.6359 6
11 -11 -1 2.48937 4.04666 3
11 -11 -1 8.69679 4.20674 8
-11 -11 1 3.14894 3.53132 4
-11 -11 1 1.81271 2.68777 7
11 -11 -1 7.48894 1.94625 6
-11 -11 1 5.31235 2.05772 3
11 -11 -1 5.66999 3.03424 4
-11 11 1 3.95298 3.02182 5
11 11 -1 2.68936 3.04017 5
-11 11 1 2.73488 1.51443 7
11 11 -1 -1.2888 2.35583 6
11 11 -1 1.5847 3.44209 2
11 11 -1 1.6755 3.25392 9
11 11 -1 3.08587 3.16912 6
-11 11 1 1.75322 2.71391 2
-11 11 1 6.84035 4.17486 10
-11 11 1 4.45667 1.49828 9
10 -11 -1 5.13385 2.95684 4
10 -11 -1 10.3369 4.01908 8
-10 -11 1 3.23644 3.30507 4
10 -11 -1 3.0786 3.76398 3
-10 -11 1 6.17339 3.40912 6
10 -11 -1 2.4418 1.6368 6
-10 -11 1 9.2096 3.13996 7
-10 -11 1 3.46442 1.83936 3
-10 11 1 4.1814 1.31009 9
10 11 -1 1.96692 3.18249 9
10 11 -1 0.07161 2.58965 5
-10 11 1 4.07344 1.09687 7
10 11 -1 1.40196 3.1876 2
-10 11 1 2.37469 2.76899 2
10 11 -1 3.23381 2.35981 6
-10 11 1 4.42033 3.11228 5
-10 11 1 5.9807 3.74754 10
-10 11 1 2.24647 1.24283 7
-9 -11 1 0.999 2.36217 6
-9 -11 1 2.6241 1.78567 3
9 -11 -1 3.27947 1.78267 6
-9 -11 1 2.82134 2.123 7
9 -11 -1 3.56869 3.60036 3
9 -11 -1 2.46449 4.76502 8
9 -11 -1 0.50892 1.47682 6
9 -11 -1 0.67242 2.09088 4
9 11 -1 2.70724 1.01331 8
-9 11 1 3.73643 0.96733 7
-9 11 1 1.86841 0.95046 9
-9 11 1 5.14284 3.27396 10
9 11 -1 2.22995 3.08477 2
-9 11 1 3.9468 1.05026 7
9 11 -1 5.91754 2.84922 5
-9 11 1 3.63411 2.56273 2
9 11 -1 1.80739 2.29323 6
-9 11 1 -1.185 2.21773 5
9 11 -1 6.04698 2.96831 6
9 11 -1 1.13165 2.72533 9
8 -11 -1 1.40662 1.59594 6
8 -11 -1 -2.4182 2.35359 8
8 -11 -1 -0.8817 2.87362 3
8 -11 -1 4.75309 2.29369 4
-8 -11 1 -1.5072 1.7125 7
8 -11 -1 0.86535 1.29408 6
-8 -11 1 -0.0111 1.37748 3
-8 -11 1 0.83404 2.51945 4
8 11 -1 1.75353 1.08748 8
-8 11 1 0.79296 2.35404 5
8 11 -1 1.85043 2.24643 5
-8 11 1 1.2033 0.72377 9
-8 11 1 -3.5427 1.55406 2
8 11 -1 -1.5982 1.94882 6
-8 11 1 -0.4797 0.50607 7
8 11 -1 0.04821 2.50034 9
8 11 -1 0.3969 2.16971 6
8 11 -1 0.69551 2.65826 2
-8 11 1 -1.59 0.84295 6
-8 11 1 0.22556 0.55393 7
-7 -11 1 8.61358 2.62233 7
7 -11 -1 6.64638 2.39555 6
7 -11 -1 8.76536 3.76463 3
-7 -11 1 6.61138 3.1011 6
7 -11 -1 3.71038 2.8736 8
-7 -11 1 9.08826 2.32134 3
-7 -11 1 2.52629 2.74561 4
-7 -11 1 6.27169 2.62359 5
7 -11 -1 8.78877 2.30834 6
7 -11 -1 7.99973 2.62589 4
7 11 -1 8.7617 1.92145 8
7 11 -1 8.88751 3.16838 6
7 11 -1 9.41157 3.32913 9
-7 11 1 8.48791 3.17143 5
-7 11 1 7.95484 1.88269 6
7 11 -1 8.4752 2.86906 5
-7 11 1 12.8556 3.36674 2
7 11 -1 8.46425 3.14662 6
7 11 -1 5.75177 2.99626 2
6 -11 -1 2.88481 1.94005 6
-6 -11 1 0.44916 1.49621 3
-6 -11 1 0.32818 1.89599 6
6 -11 -1 -0.2932 2.06861 10
6 -11 -1 1.10002 2.70612 3
6 -11 -1 1.15525 1.62982 6
6 -11 -1 -2.6426 2.03121 8
-6 -11 1 1.22061 1.73284 7
-6 -11 1 4.15419 2.63833 4
-6 -11 1 3.41891 2.40316 5
-6 -11 1 -0.7539 1.68542 6
-6 11 1 2.09296 2.47003 5
6 11 -1 -1.1603 1.79092 6
6 11 -1 3.13481 2.28535 5
6 11 -1 2.14182 2.07059 9
6 11 -1 -1.0706 2.18957 2
6 11 -1 -0.3252 1.19086 8
6 11 -1 -0.9287 2.07545 6
-6 11 1 -1.1513 1.1273 6
-6 11 1 -0.91 1.90799 2
5 -11 -1 62.8039 5.1703 6
5 -11 -1 67.6431 6.24892 5
-5 -11 1 61.5055 4.59895 7
-5 -11 1 68.3432 5.76198 6
5 -11 -1 54.2994 6.67525 3
5 -11 -1 55.1748 6.26721 8
-5 -11 1 62.6738 4.40146 3
5 -11 -1 62.4212 4.90031 4
-5 -11 1 63.5845 6.11848 6
-5 -11 1 59.8251 5.293 4
-5 -11 1 58.2734 5.42626 5
-5 11 1 65.254 5.47724 2
5 11 -1 68.0562 5.93662 6
5 11 -1 53.9743 4.84565 9
5 11 -1 73.1745 6.19456 2
-5 11 1 64.2084 8.02122 5
-5 11 1 65.2314 4.74814 6
5 11 -1 64.5129 5.98266 5
-5 11 1 61.705 4.85415 6
5 11 -1 63.4071 2.50622 10
5 11 -1 63.8671 5.89947 6
-5 11 1 62.8407 5.6445 10
5 11 -1 59.9429 2.60876 10
5 11 -1 63.4897 4.3769 8
4 -11 -1 356.668 14.2728 3
-4 -11 1 362.806 14.0324 6
4 -11 -1 340.443 11.854 4
4 -11 -1 361.773 13.0473 6
-4 -11 1 369.667 12.766 4
-4 -11 1 366.582 14.6646 6
4 -11 -1 345.651 14.0391 5
-4 -11 1 358.133 11.44 7
-4 -11 1 365.9 15.3298 5
4 -11 -1 351.068 13.4515 8
4 -11 -1 361.477 14.2908 10
-4 -11 1 351.564 11.7737 3
4 11 -1 362.991 14.1455 6
4 11 -1 354.555 9.65889 10
4 11 -1 376.804 14.2092 6
4 11 -1 353.903 11.7633 8
4 11 -1 342.955 13.7343 5
4 11 -1 361.11 10.4807 10
4 11 -1 363.138 12.2995 7
-4 11 1 384.79 14.5779 5
-4 11 1 361.68 12.9197 2
-4 11 1 337.519 12.6349 6
4 11 -1 370.871 13.6452 2
-4 11 1 341.821 12.2628 6
3 -11 -1 590.211 18.0862 6
3 -11 -1 592.42 18.764 3
-3 -11 1 585.26 19.2657 6
3 -11 -1 570.247 16.3652 4
3 -11 -1 606.011 19.5549 5
3 -11 -1 570.985 17.8558 6
-3 -11 1 577.512 17.0673 4
-3 -11 1 552.239 18.4575 6
-3 -11 1 556.514 18.1501 5
-3 -11 1 591.238 15.5441 7
3 -11 -1 583.543 18.8268 10
3 11 -1 615.133 18.9962 6
3 11 -1 554.336 17.5682 2
3 11 -1 581.947 18.7604 5
3 11 -1 578.656 16.7454 8
3 11 -1 595.468 19.0185 6
3 11 -1 557.689 14.6928 10
-3 11 1 578.638 17.3298 2
3 11 -1 576.208 16.2754 7
-3 11 1 551.898 17.7685 10
-3 11 1 559.328 17.2283 6
3 11 -1 582.299 15.9251 10
-3 11 1 603.16 19.6286 6
3 11 -1 569.719 15.6642 9
-3 11 1 563.592 18.5639 5
-2 -11 1 258.613 8.39592 7
-2 -11 1 249.051 9.69739 3
-2 -11 1 243.617 10.6936 5
2 -11 -1 244.462 6.15967 7
2 -11 -1 240.852 10.663 10
2 -11 -1 254.756 10.7241 6
2 -11 -1 246.068 10.7433 6
-2 -11 1 241.671 9.60936 4
-2 -11 1 245.506 10.8723 6
2 -11 -1 249.888 6.28743 7
2 -11 -1 267.865 11.5206 5
2 -11 -1 249.256 5.64128 9
-2 -11 1 253.409 11.453 6
2 -11 -1 250.878 9.31734 4
2 -11 -1 260.776 10.9338 3
-2 11 1 241.144 5.72981 9
-2 11 1 268.544 11.3511 5
-2 11 1 250.556 10.5005 6
-2 11 1 250.409 10.1159 2
2 11 -1 252.349 11.0864 5
2 11 -1 249.747 8.66383 10
2 11 -1 273.431 10.6342 2
-2 11 1 247.635 10.1807 10
2 11 -1 265.51 8.94585 7
2 11 -1 252.947 9.62633 10
2 11 -1 247.904 10.9829 6
2 11 -1 252.245 8.26752 9
2 11 -1 245.503 9.79611 8
2 11 -1 254.365 11.0388 6
-2 11 1 253.82 10.4019 6
1 -11 -1 403.485 14.2816 5
1 -11 -1 389.111 13.607 3
-1 -11 1 416.351 14.9647 6
-1 -11 1 382.725 13.1098 3
-1 -11 1 386.005 12.8051 4
1 -11 -1 409.398 14.4422 6
1 -11 -1 397.829 13.7284 10
1 -11 -1 396.708 9.60225 7
1 -11 -1 379.524 9.28403 9
-1 -11 1 389.791 14.1487 6
-1 -11 1 384.434 10.8879 7
1 -11 -1 382.538 13.5915 4
-1 -11 1 390.857 14.168 5
1 -11 -1 379.599 13.9238 6
1 11 -1 391.568 12.2428 10
1 11 -1 380.604 13.2246 10
1 11 -1 391.833 14.3814 5
1 11 -1 409.975 14.3531 6
-1 11 1 394.66 13.4722 8
-1 11 1 378.748 13.6527 6
-1 11 1 398.908 13.1899 10
1 11 -1 408.409 14.3713 6
1 11 -1 396.22 11.2982 7
-1 11 1 414.91 14.238 6
-1 11 1 391.458 9.51092 9
-1 11 1 384.888 14.1003 5
1 11 -1 387.008 10.3928 9
1 11 -1 390.094 13.193 2
-1 11 1 395.47 13.3239 2
0 -11 -1 55.704 5.21828 6
0 -11 1 55.6938 5.06112 5
0 -11 -1 43.889 5.14772 6
0 -11 -1 54.1744 4.45966 10
0 -11 -1 55.1292 4.96163 3
0 -11 -1 34.9636 4.59279 5
0 -11 1 56.3198 5.05893 6
0 -11 1 54.6157 5.90685 6
0 -11 -1 51.9369 4.14398 4
0 -11 1 53.2714 3.22906 7
0 -11 1 48.6203 4.40099 4
0 -11 1 48.6583 4.58941 3
0 -11 -1 50.9168 2.79585 7
0 11 1 51.0949 4.83991 6
0 11 -1 48.7046 3.09737 7
0 11 1 47.1273 2.85286 9
0 11 -1 51.0462 5.66857 5
0 11 -1 58.4286 5.13422 10
0 11 -1 43.2246 5.12118 6
0 11 -1 48.6983 4.08221 10
0 11 -1 52.2374 5.49413 8
0 11 1 52.0365 4.95377 5
0 11 1 54.7724 4.64882 2
0 11 -1 56.5366 4.70014 2
0 11 1 45.4655 4.91748 8
0 11 -1 57.0592 4.91966 6
0 11 1 52.1664 4.90352 6
0 11 1 42.0641 3.84519 10
-1 -11 -1 6.60785 2.30934 5
-1 -11 -1 4.15072 1.87233 10
-1 -11 -1 6.97137 2.32342 3
1 -11 1 2.18028 2.05324 5
1 -11 1 5.99195 1.3679 7
-1 -11 -1 6.96469 2.11382 4
1 -11 1 5.81246 2.7061 3
1 -11 1 6.57208 2.22556 4
-1 -11 -1 -0.7282 1.9806 6
1 -11 1 3.54326 2.32984 6
-1 -11 -1 4.84515 1.32165 7
-1 -11 -1 6.42749 1.86339 7
1 -11 1 4.06297 2.07929 6
-1 11 -1 9.65601 2.881 5
-1 11 -1 5.28991 1.98031 10
1 11 1 3.71206 1.61512 10
1 11 1 3.98879 2.32458 5
-1 11 -1 7.78957 1.39299 7
1 11 1 3.76237 1.38874 9
-1 11 -1 6.44979 2.39758 10
-1 11 -1 10.2809 2.62825 2
1 11 1 8.13005 2.5784 6
-1 11 -1 5.89318 2.17797 6
1 11 1 4.96734 1.99784 8
-1 11 -1 9.55071 2.35495 6
1 11 1 1.20924 1.80547 2
-1 11 -1 8.04834 2.71877 8
1 11 1 7.93651 2.57382 6
-2 -11 -1 51.9911 4.57873 3
2 -11 1 60.2921 3.26406 7
2 -11 1 58.318 5.48787 3
2 -11 1 60.7303 5.40137 6
-2 -11 -1 61.1236 5.66751 6
-2 -11 -1 62.288 4.99162 5
2 -11 1 57.7017 4.77024 4
-2 -11 -1 62.6481 3.78806 7
-2 -11 -1 58.2128 4.24257 10
-2 -11 -1 65.0788 4.81797 4
2 -11 1 61.1993 7.26419 5
-2 -11 -1 62.6934 5.64074 6
2 -11 1 51.2638 4.80775 6
-2 -11 -1 52.0032 4.06341 7
-2 11 -1 55.9768 4.8491 6
2 11 1 55.3799 5.28013 6
-2 11 -1 57.9213 4.75848 2
2 11 1 64.417 5.35658 5
-2 11 -1 68.6599 5.68247 8
-2 11 -1 59.464 4.85134 6
-2 11 -1 58.9022 5.40207 5
2 11 1 56.906 5.05349 2
2 11 1 54.802 3.84868 9
-2 11 -1 62.8297 2.9764 7
2 11 1 63.2632 4.09848 10
2 11 1 55.375 5.31091 6
-2 11 -1 54.5939 4.84837 10
2 11 1 64.9706 4.41634 8
-3 -11 -1 17.0743 3.77176 6
-3 -11 -1 9.1424 2.66459 4
-3 -11 -1 7.62484 2.57029 6
3 -11 1 10.0986 1.62796 7
3 -11 1 12.7485 3.00651 4
-3 -11 -1 10.0958 2.03398 7
3 -11 1 15.2594 3.14359 6
-3 -11 -1 16.5228 3.05973 3
-3 -11 -1 21.5772 3.44975 5
3 -11 1 12.9737 3.66823 3
-3 -11 -1 13.2884 2.65847 7
-3 -11 -1 12.2035 2.15774 10
3 11 1 10.8839 1.96794 10
3 11 1 14.267 2.41633 8
-3 11 -1 12.4947 1.45779 7
-3 11 -1 6.05035 2.15734 6
3 11 1 12.3572 3.20877 6
-3 11 -1 14.0948 2.73542 6
3 11 1 12.9662 3.05331 5
3 11 1 9.62491 2.37313 9
-3 11 -1 12.259 4.19751 10
-3 11 -1 10.4056 3.31627 10
-3 11 -1 12.091 3.26821 5
-3 11 -1 15.7907 3.0814 2
-3 11 -1 8.82112 3.03729 8
3 11 1 9.78541 2.96475 2
4 -11 1 360.821 14.4639 5
4 -11 1 343.255 14.612 3
-4 -11 -1 380.904 14.7586 6
-4 -11 -1 370.277 12.2122 3
-4 -11 -1 357.722 13.3547 5
4 -11 1 362.065 13.0033 6
-4 -11 -1 384.818 11.8937 7
4 -11 1 361.544 9.80389 7
-4 -11 -1 363.682 12.9055 7
4 -11 1 360.166 13.0621 4
-4 -11 -1 370.605 12.7376 4
-4 -11 -1 360.955 14.3064 6
4 -11 1 379.583 13.5152 6
4 11 1 400.221 14.2357 5
-4 11 -1 370.781 9.75023 7
4 11 1 369.747 14.4165 6
-4 11 -1 364.969 15.4587 10
-4 11 -1 382.312 14.7822 8
4 11 1 377.643 12.4286 9
-4 11 -1 356.075 12.5496 2
4 11 1 391.338 13.9931 2
4 11 1 358.175 10.3948 10
4 11 1 374.878 14.2679 6
4 11 1 370.01 10.8861 8
-4 11 -1 365.473 12.764 6
-4 11 -1 360.06 14.2215 10
-4 11 -1 347.939 14.1688 5
-4 11 -1 357.587 12.4956 6
-5 -11 -1 228.683 11.8735 7
5 -11 1 243.028 7.52754 7
5 -11 1 258.81 12.7995 3
-5 -11 -1 231.815 11.4782 6
-5 -11 -1 235.53 11.3618 6
5 -11 1 238.351 10.3791 6
-5 -11 -1 251.137 10.4341 4
5 -11 1 263.356 10.4702 6
5 -11 1 243.351 13.5621 5
-5 -11 -1 267.192 10.8763 5
5 -11 1 242.701 10.7492 4
-5 -11 -1 265.012 9.7351 3
-5 -11 -1 253.004 9.71633 7
5 11 1 249.376 7.10433 10
5 11 1 252.224 10.3149 9
5 11 1 242.635 7.63766 8
5 11 1 256.07 11.1887 5
-5 11 -1 244.761 6.86917 7
-5 11 -1 255.872 10.2771 2
5 11 1 248.182 11.7418 6
5 11 1 240.173 11.1246 2
-5 11 -1 240.61 9.69656 6
-5 11 -1 246.787 12.9346 10
5 11 1 254.799 7.11287 10
-5 11 -1 249.322 11.8453 5
5 11 1 259.603 11.5984 6
-5 11 -1 249.707 11.9889 8
-6 -11 -1 19.743 3.85297 4
6 -11 1 16.0712 2.15253 7
-6 -11 -1 13.6422 3.49367 6
6 -11 1 12.7741 3.3223 4
-6 -11 -1 23.0933 3.79008 7
6 -11 1 21.1625 4.72696 3
-6 -11 -1 19.8393 3.25591 3
-6 -11 -1 17.7777 3.29571 7
-6 -11 -1 23.5931 3.95322 5
6 -11 1 20.552 3.40453 6
-6 -11 -1 22.237 4.39045 6
6 11 1 13.6886 3.70829 2
6 11 1 18.9617 4.07357 6
6 11 1 27.0154 4.53028 6
6 11 1 23.6576 4.03225 5
-6 11 -1 18.5651 4.47271 8
-6 11 -1 22.0333 3.73852 2
-6 11 -1 19.9682 2.04632 7
-6 11 -1 19.0267 2.79118 6
6 11 1 18.8926 3.94673 9
-6 11 -1 18.2303 4.01059 5
-7 -11 -1 45.5914 4.24742 3
7 -11 1 49.4257 4.47545 6
7 -11 1 44.1655 5.78908 4
-7 -11 -1 47.3762 6.25047 5
7 -11 1 52.5464 4.80499 6
-7 -11 -1 62.861 5.89012 4
-7 -11 -1 44.1522 5.32706 7
-7 -11 -1 57.9062 6.78126 6
7 -11 1 45.4105 7.07876 3
-7 11 -1 47.5177 3.69023 6
7 11 1 49.8759 5.8187 5
-7 11 -1 69.6471 8.43932 10
7 11 1 42.4876 5.92311 6
7 11 1 58.158 6.51024 6
-7 11 -1 60.4425 6.98439 5
7 11 1 52.5121 6.14178 9
-7 11 -1 51.5248 3.143 7
-7 11 -1 46.7352 5.39114 2
7 11 1 54.9693 6.60457 2
-7 11 -1 54.7413 7.04569 8
-8 -11 -1 20.2388 4.2486 6
8 -11 1 18.5638 3.29144 6
-8 -11 -1 20.3094 3.83132 7
-8 -11 -1 25.0308 3.52776 3
-8 -11 -1 19.4055 4.24287 4
8 -11 1 23.6143 5.72654 3
-8 -11 -1 21.5016 3.92914 5
8 -11 1 18.5942 4.24246 4
8 -11 1 27.3134 3.69797 6
8 11 1 20.3685 4.66493 2
-8 11 -1 22.6952 5.17042 8
8 11 1 29.662 5.01929 9
8 11 1 16.906 3.84401 5
-8 11 -1 18.5937 2.42661 7
-8 11 -1 19.1591 2.40804 7
-8 11 -1 19.7466 1.07752 9
8 11 1 22.7561 4.41058 6
-8 11 -1 25.521 4.79712 5
-8 11 -1 23.1788 3.97257 2
8 11 1 22.1898 4.20838 6
-8 11 -1 21.2759 1.43393 9
-8 11 -1 24.8653 5.68194 10
-8 11 -1 21.5226 1.98615 6
-9 -11 -1 20.5498 4.44963 4
9 -11 1 14.4183 6.11015 3
-9 -11 -1 11.1452 3.15753 5
-9 -11 -1 12.5869 3.91224 6
9 -11 1 13.0563 3.92629 4
9 -11 1 8.87122 2.39657 6
-9 -11 -1 16.8596 3.74248 7
9 -11 1 11.9465 2.66177 6
-9 -11 -1 14.3499 2.95573 3
9 11 1 21.6062 4.87897 9
9 11 1 16.5191 3.92407 6
-9 11 -1 15.0759 5.28304 10
-9 11 -1 11.9724 2.22044 7
-9 11 -1 11.0301 3.40345 2
9 11 1 19.66 4.21615 6
-9 11 -1 7.321 3.4935 5
-9 11 -1 14.7793 1.52251 9
-9 11 -1 14.8476 2.32576 7
-9 11 -1 11.3905 4.56037 8
-10 -11 -1 107.227 6.35744 3
-10 -11 -1 111.144 8.11256 7
-10 -11 -1 106.878 8.72862 6
10 -11 1 102.029 8.44029 4
-10 -11 -1 127.308 8.88494 4
10 -11 1 108.629 6.30674 6
10 -11 1 102.993 6.02786 6
10 -11 1 100.485 11.558 3
10 11 1 100.941 8.19141 6
-10 11 -1 96.2492 4.16452 9
-10 11 -1 91.2449 5.4718 7
-10 11 -1 96.0573 11.1923 10
-10 11 -1 121.596 10.1209 8
-10 11 -1 107.454 7.72368 2
-10 11 -1 102.344 5.45397 7
10 11 1 119.436 8.78961 6
10 11 1 111.357 9.56743 2
10 11 1 120.774 8.44859 5
10 11 1 109.275 9.15381 9
-10 11 -1 118.972 9.36237 5
11 -11 1 116.091 13.0002 3
-11 -11 -1 129.569 9.58733 4
11 -11 1 113.37 5.73074 6
-11 -11 -1 103.692 6.36957 3
11 -11 1 120.721 9.47457 4
11 -11 1 112.041 5.34114 6
-11 11 -1 119.706 10.6884 8
11 11 1 94.0588 13.8219 6
-11 11 -1 109.045 6.00497 7
-11 11 -1 113.556 8.07782 2
11 11 1 128.247 10.1335 9
11 11 1 109.863 9.06109 6
-11 11 -1 99.279 9.10511 5
11 11 1 116.507 9.85174 2
11 11 1 99.4658 8.358 5
-11 11 -1 114.652 4.92544 9
-12 -11 -1 7.45685 3.91253 4
12 -11 1 9.04814 5.3503 3
-12 -11 -1 3.4927 2.22891 3
-12 -11 -1 0.88788 2.84025 7
12 11 1 1.08631 2.99232 5
-12 11 -1 -1.4626 3.11237 5
12 11 1 1.26333 2.42961 6
-12 11 -1 7.65009 4.22487 10
-12 11 -1 3.51891 4.09423 8
-12 11 -1 4.18122 2.07036 7
-12 11 -1 3.58935 2.66418 2
12 11 1 2.20931 3.76985 2
12 11 1 -2.4793 3.33679 9
-12 11 -1 2.26697 1.82057 9
13 -11 1 1.29971 3.61025 4
-13 -11 -1 -0.5932 2.10741 3
-13 -11 -1 8.15774 4.78424 4
13 -11 1 12.0007 4.74287 3
13 11 1 5.36402 3.38333 5
13 11 1 3.20531 3.43355 2
-13 11 -1 4.99756 3.12786 2
-13 11 -1 1.01077 3.55638 8
13 11 1 7.48832 4.46216 9
-13 11 -1 -5.0939 4.76412 5
14 -11 1 17.096 6.3187 3
14 -11 1 -4.1359 3.6285 4
14 11 1 -2.0219 5.77032 9
14 11 1 6.29231 4.36702 2
-14 11 -1 1.44398 2.83046 2
-14 11 -1 10.4461 4.68975 8
15 -11 1 -2.3339 4.11674 3
-15 -11 -1 -3.1725 3.53502 4
15 -11 1 -4.25 4.14479 4
-15 11 -1 -5.0519 2.5421 2
15 11 1 1.21573 3.92978 2
15 11 1 -3.8977 3.78664 9
-15 11 -1 3.27447 4.39599 8
16 -11 1 7.72799 5.99213 3
-16 -11 -1 0.18282 4.05956 4
-16 11 -1 1.19764 4.66121 8
16 11 1 6.08455 5.06884 2
16 11 1 7.86582 5.4234 9
16 -12 -1 12.0161 6.04511 3
-16 -12 1 7.26815 4.54042 4
-16 12 1 -1.3051 3.30113 2
-16 12 1 10.9357 5.20556 8
-15 -12 1 3.26125 3.98998 4
15 -12 -1 11.5835 5.84084 3
15 12 -1 11.3351 5.50026 9
-15 12 1 1.02174 3.45196 2
15 12 -1 3.71709 4.82511 2
-15 12 1 3.50318 4.49127 8
14 -12 -1 9.52627 4.33253 4
-14 -12 1 7.69651 5.02047 4
14 -12 -1 13.2879 7.05533 3
-14 12 1 5.53899 5.01686 8
14 12 -1 7.55646 4.71373 2
14 12 -1 -4.8892 4.35258 5
14 12 -1 4.97745 5.33345 9
-14 12 1 -2.168 3.16599 2
13 -12 -1 -1.0737 3.61446 3
13 -12 -1 3.74253 3.54506 4
-13 12 1 2.93131 3.16667 2
13 12 -1 1.92556 3.59273 9
13 12 -1 4.40851 3.78277 5
13 12 -1 2.35248 3.94513 2
12 -12 -1 3.76362 3.2543 4
12 -12 -1 -1.7117 1.40682 6
-12 -12 1 1.09499 3.17498 7
12 -12 -1 -2.3831 4.17222 3
12 -12 -1 1.11936 1.56604 6
-12 -12 1 2.40203 3.50956 4
-12 12 1 1.25319 3.83489 10
12 12 -1 0.54639 3.50553 9
-12 12 1 1.00198 3.3957 5
-12 12 1 0.94041 3.06464 2
12 12 -1 -5.6301 3.21388 2
12 12 -1 -0.179 2.61821 6
12 12 -1 0.99933 3.32992 5
11 -12 -1 49.5843 8.68314 3
11 -12 -1 50.4019 6.51514 4
-11 -12 1 56.836 8.39928 7
11 -12 -1 46.6489 7.09395 6
-11 -12 1 59.818 7.4806 4
11 -12 -1 61.3595 8.28681 6
11 12 -1 48.5122 6.95413 5
11 12 -1 63.613 8.56732 9
-11 12 1 57.8708 7.19209 2
11 12 -1 52.7794 8.09691 2
-11 12 1 58.2132 3.85003 9
11 12 -1 52.2779 7.49075 6
-11 12 1 53.1271 2.74384 7
-11 12 1 53.7928 8.83885 10
10 -12 -1 105.567 7.91927 4
-10 -12 1 102.219 8.38943 4
-10 -12 1 102.293 9.04859 6
10 -12 -1 96.9631 6.45925 6
-10 -12 1 102.805 5.81258 3
-10 -12 1 116.879 8.3111 7
10 -12 -1 91.8466 10.8953 3
10 -12 -1 106.13 6.4744 6
-10 12 1 94.867 11.509 10
-10 12 1 93.7313 3.77309 9
10 12 -1 93.0743 10.3353 2
10 12 -1 98.6844 8.56847 9
-10 12 1 104.272 3.48726 7
10 12 -1 105.115 8.85931 6
10 12 -1 93.5162 8.61912 6
-10 12 1 95.0506 3.20151 7
-10 12 1 100.088 9.25159 5
10 12 -1 131.828 9.43744 5
9 -12 -1 10.972 4.56679 3
-9 -12 1 9.09043 3.19213 7
9 -12 -1 10.14 2.63728 6
9 -12 -1 17.4439 3.80636 4
-9 -12 1 10.5338 2.47905 3
9 -12 -1 10.1954 2.66704 6
-9 -12 1 11.2605 3.73223 6
-9 -12 1 7.79154 3.73048 4
9 12 -1 13.6466 3.69059 6
9 12 -1 10.7413 4.22031 2
-9 12 1 14.6151 3.83648 2
9 12 -1 6.95473 3.48673 9
9 12 -1 16.6377 4.45494 6
-9 12 1 13.5666 4.20051 5
-9 12 1 11.3236 4.47043 10
9 12 -1 1.27146 3.01525 5
9 12 -1 11.7076 1.46132 8
8 -12 -1 1.49726 2.09771 4
-8 -12 1 4.0066 3.03417 6
-8 -12 1 3.65126 2.17358 7
8 -12 -1 0.0881 2.70005 8
8 -12 -1 -0.1213 1.70075 6
-8 -12 1 1.68902 1.77725 3
8 -12 -1 6.82701 4.12022 3
8 -12 -1 0.38379 1.76825 6
-8 -12 1 2.02366 2.77552 4
8 12 -1 -0.1163 2.13843 6
8 12 -1 0.8036 2.5867 9
-8 12 1 0.44952 2.35471 2
8 12 -1 1.53662 3.01177 2
-8 12 1 0.60519 1.27046 6
8 12 -1 1.32564 1.13705 8
-8 12 1 -0.5719 2.60166 5
8 12 -1 -1.5208 2.21188 6
7 -12 -1 971.919 29.9384 3
7 -12 -1 917.983 25.3153 6
7 -12 -1 910.131 27.5966 8
7 -12 -1 903.856 24.9958 6
7 -12 -1 901.515 25.1404 4
-7 -12 1 928.049 28.6007 6
-7 -12 1 916.615 23.0377 3
-7 -12 1 855.468 27.0882 7
-7 -12 1 904.148 25.6867 4
-7 12 1 875.741 23.2708 6
7 12 -1 917.916 27.5983 5
7 12 -1 932.022 27.8382 6
7 12 -1 919.549 21.8601 8
7 12 -1 854.48 27.4702 6
-7 12 1 914.45 28.3397 5
7 12 -1 917.672 26.0311 9
-7 12 1 903.392 25.8469 2
7 12 -1 893.266 27.4278 2
-6 -12 1 65.1205 9.79729 6
-6 -12 1 50.8359 6.87542 5
6 -12 -1 67.4268 7.9331 3
-6 -12 1 65.4242 4.75273 3
6 -12 -1 62.1561 5.45745 6
6 -12 -1 69.1889 5.67554 6
-6 -12 1 57.0879 6.95593 6
6 -12 -1 62.8232 5.28308 4
-6 -12 1 63.3984 5.10809 7
-6 -12 1 64.7207 5.89938 4
-6 12 1 65.0448 7.4442 5
6 12 -1 49.1965 6.2141 6
6 12 -1 66.605 7.34293 6
6 12 -1 66.6323 4.46222 8
6 12 -1 67.6174 5.79946 9
-6 12 1 59.2039 6.30968 2
-6 12 1 69.8768 5.19959 6
6 12 -1 61.6092 8.07814 5
6 12 -1 64.0321 7.00764 2
5 -12 -1 49.0751 5.52395 6
-5 -12 1 66.0324 4.89771 3
5 -12 -1 63.2528 7.47023 3
5 -12 -1 59.3949 5.49559 6
5 -12 -1 62.9302 5.10717 4
-5 -12 1 49.9366 5.89004 6
-5 -12 1 64.7484 7.43608 6
5 -12 -1 58.9141 6.92946 10
-5 -12 1 58.5338 5.61847 5
-5 -12 1 64.5243 5.67924 4
-5 -12 1 58.8193 4.56079 7
5 12 -1 52.7142 4.89266 9
5 12 -1 56.345 2.73033 10
5 12 -1 70.7399 6.45578 5
-5 12 1 58.3602 6.09652 2
-5 12 1 51.0249 6.39529 5
-5 12 1 58.8911 4.87993 6
5 12 -1 46.3052 5.92821 2
5 12 -1 58.3757 7.72782 6
5 12 -1 60.4258 4.55639 8
5 12 -1 57.9833 2.96398 10
5 12 -1 55.3042 6.42879 6
-4 -12 1 31.2701 5.03861 6
-4 -12 1 16.6274 3.72823 6
-4 -12 1 27.8967 3.56288 7
4 -12 -1 28.0241 4.99727 3
-4 -12 1 22.7182 4.02115 4
4 -12 -1 27.0774 3.84166 4
-4 -12 1 26.3812 3.68281 3
-4 -12 1 27.6534 4.20731 5
-4 12 1 26.6282 4.30125 10
-4 12 1 25.4206 4.19441 2
4 12 -1 24.8824 2.60294 10
4 12 -1 30.7158 2.98374 10
4 12 -1 26.3902 4.48767 6
-4 12 1 27.865 4.69952 5
4 12 -1 27.3866 4.6718 6
4 12 -1 24.2131 3.50552 8
-4 12 1 30.1384 4.15539 6
-4 12 1 30.9385 5.74444 6
4 12 -1 22.3747 3.381 9
4 12 -1 23.3125 3.4212 7
4 12 -1 33.2449 4.93509 2
4 12 -1 34.8905 5.10403 5
3 -12 -1 244.654 9.76896 4
-3 -12 1 242.858 11.5638 6
3 -12 -1 265.348 11.906 3
-3 -12 1 259.594 13.3169 5
3 -12 -1 257.852 11.7349 10
-3 -12 1 248.585 10.3754 4
3 -12 -1 255.352 11.1652 6
-3 -12 1 234.477 8.67317 7
3 -12 -1 241.991 11.6738 5
-3 -12 1 262.016 12.3502 6
-3 -12 1 265.907 10.1267 3
3 -12 -1 237.456 10.8394 6
3 12 -1 256.728 11.0768 2
3 12 -1 262.893 10.4305 8
3 12 -1 241.743 9.39716 7
3 12 -1 263.594 11.9044 6
-3 12 1 259.277 10.9989 6
-3 12 1 239.709 10.4059 2
3 12 -1 244.287 9.00256 9
3 12 -1 246.121 9.43065 10
3 12 -1 246.813 11.6597 5
3 12 -1 251.818 11.7091 6
2 -12 -1 55.512 5.36014 6
-2 -12 1 61.5434 3.95966 7
-2 -12 1 56.361 4.85605 3
-2 -12 1 59.96 6.6813 6
2 -12 -1 58.1197 6.42328 3
2 -12 -1 53.2746 4.57648 4
-2 -12 1 60.6976 5.64012 6
2 -12 -1 61.6426 5.56088 10
2 -12 -1 56.9288 2.36457 7
-2 -12 1 60.3111 5.12373 4
2 -12 -1 53.5908 2.26544 7
2 -12 -1 60.9497 5.62024 5
2 -12 -1 48.0761 5.50539 6
2 12 -1 59.2305 3.84911 9
2 12 -1 69.7883 4.48898 7
2 12 -1 56.1158 6.2829 6
-2 12 1 58.6296 5.09833 2
2 12 -1 51.2589 3.96561 10
2 12 -1 60.4538 5.70048 6
2 12 -1 59.7982 5.36274 2
-2 12 1 52.0612 5.84335 8
-2 12 1 62.0627 5.74258 5
2 12 -1 57.5193 5.04541 8
-2 12 1 56.7817 5.15029 6
2 12 -1 63.2031 5.05828 10
2 12 -1 54.0119 6.17557 5
-2 12 1 63.0935 5.0958 10
1 -12 -1 60.5321 2.8447 7
1 -12 -1 54.8329 2.98646 7
1 -12 -1 52.924 2.39125 9
1 -12 -1 55.7414 4.67748 4
1 -12 -1 56.2172 5.36354 6
-1 -12 1 56.8899 5.0946 4
-1 -12 1 50.063 6.00339 6
1 -12 -1 60.2251 6.29176 3
1 -12 -1 54.5904 5.97429 6
-1 -12 1 58.5871 4.35903 7
-1 -12 1 56.9537 5.18328 3
1 -12 -1 58.5032 5.25723 10
-1 12 1 55.5561 2.60451 9
-1 12 1 56.4023 5.17968 6
1 12 -1 64.11 5.90877 5
1 12 -1 58.8871 4.44824 10
-1 12 1 57.4022 5.81695 2
-1 12 1 57.8107 5.306 6
1 12 -1 54.3879 4.98524 2
-1 12 1 54.5778 6.08202 5
1 12 -1 59.115 5.44565 6
-1 12 1 51.5809 4.36817 10
1 12 -1 50.2782 4.88061 10
1 12 -1 54.705 4.91805 8
1 12 -1 54.7478 3.15076 9
1 12 -1 53.2944 3.72593 7
1 12 -1 47.717 5.587 6
-1 12 1 56.5849 5.19094 8
0 -12 -1 177.894 9.46531 6
0 -12 -1 173.74 8.42933 10
0 -12 -1 163.94 6.23865 7
0 -12 -1 168.851 9.19253 6
0 -12 1 162.297 8.87027 6
0 -12 1 155.131 9.13523 6
0 -12 -1 157.7 7.45069 4
0 -12 -1 169.839 5.66175 7
0 -12 1 169.215 6.21659 7
0 -12 -1 166.781 8.53625 3
0 -12 1 156.179 10.3371 5
0 -12 -1 158.659 8.98103 5
0 -12 1 164.88 4.5175 9
0 -12 1 178.78 8.30818 4
0 -12 1 152.561 8.29438 3
0 12 1 158.232 8.32452 2
0 12 1 163.532 8.90527 6
0 12 1 155.059 7.54198 10
0 12 1 166.991 8.18581 8
0 12 -1 150.428 8.43783 10
0 12 1 155.818 5.60148 9
0 12 1 172.344 9.16898 5
0 12 -1 178.166 8.08027 10
0 12 -1 162.368 8.719 6
0 12 1 154.474 8.72881 6
0 12 -1 172.434 9.11767 6
0 12 -1 171.137 8.70865 8
0 12 -1 171.863 8.29858 2
0 12 -1 182.848 9.56951 5
-1 -12 -1 44.2105 3.00419 7
1 -12 1 43.8387 3.01919 7
-1 -12 -1 41.9236 3.51289 7
-1 -12 -1 40.638 4.40731 10
-1 -12 -1 44.1156 5.56283 6
1 -12 1 43.9467 5.56761 3
-1 -12 -1 33.416 4.44193 3
1 -12 1 38.456 5.0449 5
-1 -12 -1 46.8032 4.38114 4
1 -12 1 40.3266 5.00589 6
-1 -12 -1 53.1611 6.11552 6
1 -12 1 41.8434 5.40254 6
1 -12 1 42.6427 4.89275 4
1 12 1 40.7471 4.95336 2
-1 12 -1 43.5025 5.18791 6
-1 12 -1 42.9296 5.50101 8
1 12 1 39.6877 3.7399 10
1 12 1 47.5824 5.62659 6
-1 12 -1 34.0981 4.91275 10
1 12 1 39.794 5.20444 8
-1 12 -1 46.288 5.01646 2
1 12 1 41.7173 5.27632 5
-1 12 -1 40.3614 4.74383 10
1 12 1 43.3448 5.50853 6
-1 12 -1 42.6513 2.80361 7
-1 12 -1 41.4835 5.41014 5
-1 12 -1 38.093 5.07223 6
1 12 1 46.5624 3.27268 9
-2 -12 -1 123.881 7.00191 3
-2 -12 -1 117.126 9.77432 6
-2 -12 -1 113.442 6.20382 10
-2 -12 -1 124.284 8.19997 6
2 -12 1 143.424 7.60176 4
-2 -12 -1 123.728 6.40426 7
2 -12 1 133.558 8.02047 6
2 -12 1 128.708 5.00868 7
-2 -12 -1 129.64 6.88581 4
2 -12 1 128.616 8.05062 5
2 -12 1 133.414 7.80391 6
-2 -12 -1 126.827 5.54612 7
2 -12 1 129.296 8.21124 3
2 12 1 116.608 5.68397 9
2 12 1 127.663 6.56161 8
2 12 1 132.11 8.19469 6
2 12 1 131.847 6.25305 10
-2 12 -1 125.976 8.34846 5
2 12 1 127.621 7.64719 2
-2 12 -1 131.611 8.46525 10
-2 12 -1 121.709 4.50635 7
-2 12 -1 129.353 9.53016 6
-2 12 -1 117.307 7.79965 8
-2 12 -1 125.308 8.47232 10
-2 12 -1 111.864 6.72723 2
-2 12 -1 116.442 7.1965 6
2 12 1 117.888 9.31337 6
2 12 1 134.911 8.08702 5
-3 -12 -1 140.638 8.78679 6
3 -12 1 156.21 8.63399 6
-3 -12 -1 133.951 7.27073 4
3 -12 1 155.076 9.41091 3
3 -12 1 143.238 5.15534 7
3 -12 1 142.614 8.01621 6
-3 -12 -1 136.222 6.26354 7
-3 -12 -1 146.113 7.40114 3
-3 -12 -1 144.539 7.23953 7
3 -12 1 144.824 7.93788 4
-3 -12 -1 133.533 6.31447 10
-3 -12 -1 142.934 8.689 6
3 -12 1 135.888 8.70011 5
3 12 1 141.399 8.66172 6
3 12 1 144.242 8.39511 5
3 12 1 136.978 6.62814 8
-3 12 -1 136.134 8.67565 8
-3 12 -1 137.325 8.05515 10
-3 12 -1 138.563 7.45082 2
-3 12 -1 140.455 8.89976 5
3 12 1 144.599 7.911 9
-3 12 -1 128.042 7.46988 6
-3 12 -1 137.533 7.75528 6
3 12 1 150.276 8.76513 6
3 12 1 150.217 8.38943 2
-3 12 -1 141.138 9.24155 10
-3 12 -1 145.841 4.70275 7
4 -12 1 39.219 2.57661 7
-4 -12 -1 46.7574 5.79982 6
4 -12 1 36.2873 4.73308 6
4 -12 1 33.2436 4.61287 6
-4 -12 -1 40.3747 5.67624 6
-4 -12 -1 44.9088 3.94167 7
-4 -12 -1 37.5496 4.43171 3
4 -12 1 39.1943 5.00997 4
4 -12 1 41.6508 6.05769 3
-4 -12 -1 33.2616 5.30218 5
-4 -12 -1 39.8714 4.88429 4
-4 -12 -1 37.1968 4.51013 7
4 12 1 40.2882 5.52015 6
4 12 1 37.8001 3.38364 8
4 12 1 34.8875 5.09323 2
4 12 1 41.1152 3.20496 10
-4 12 -1 42.3747 2.29068 7
-4 12 -1 33.5468 5.61885 10
-4 12 -1 45.3646 5.0441 2
4 12 1 27.4019 4.62896 6
-4 12 -1 33.8264 5.22004 5
4 12 1 39.7618 4.62902 9
-4 12 -1 34.5552 5.41851 8
-4 12 -1 42.4093 4.83035 6
4 12 1 38.7556 5.21965 5
-5 -12 -1 7.1124 2.75816 5
5 -12 1 4.26142 2.60996 4
5 -12 1 2.64956 3.12099 3
5 -12 1 5.08591 2.39392 6
-5 -12 -1 8.35931 2.73751 6
-5 -12 -1 4.93938 2.71815 4
-5 -12 -1 2.66144 2.51256 6
5 -12 1 3.19075 1.16162 7
-5 -12 -1 6.54945 2.39742 3
-5 -12 -1 7.63185 2.20006 7
-5 12 -1 -0.0289 2.83135 8
5 12 1 5.54368 1.53057 8
-5 12 -1 2.56914 2.32148 2
5 12 1 2.07595 2.1389 6
5 12 1 3.90843 2.67412 6
5 12 1 0.54634 2.24093 2
5 12 1 2.80638 1.91338 5
5 12 1 4.68546 1.21931 10
5 12 1 3.69878 1.1828 10
-5 12 -1 3.95178 0.97229 7
-5 12 -1 4.50911 1.98122 6
5 12 1 -0.4218 1.93016 9
-6 -12 -1 5.55235 2.95396 6
6 -12 1 1.91033 2.33744 4
-6 -12 -1 8.45254 2.61768 5
6 -12 1 4.7691 2.3078 6
-6 -12 -1 4.08213 2.77071 4
6 -12 1 3.97586 3.48076 3
-6 -12 -1 4.40353 2.16705 7
-6 -12 -1 9.21824 2.61627 3
6 -12 1 0.68366 1.69406 6
6 -12 1 1.63662 1.16712 7
6 12 1 1.90188 2.40376 6
6 12 1 2.9059 2.63711 6
6 12 1 2.70812 2.75165 2
6 12 1 3.11953 2.34777 9
6 12 1 8.59995 1.69693 8
-6 12 -1 6.69105 3.1335 5
-6 12 -1 2.12846 2.99667 10
6 12 1 4.74007 2.5384 5
-6 12 -1 1.78682 2.14085 2
6 12 1 4.68604 1.11861 8
-6 12 -1 3.74812 1.76389 6
-6 12 -1 3.60489 1.00207 7
-6 12 -1 3.4792 2.98096 8
-7 -12 -1 35.9411 5.62515 6
7 -12 1 30.9017 4.3796 6
7 -12 1 33.5685 5.11821 4
-7 -12 -1 31.1016 4.16215 3
7 -12 1 30.1093 4.1832 6
-7 -12 -1 35.0386 4.70798 7
-7 -12 -1 36.9987 5.32663 4
-7 -12 -1 33.0234 4.66103 5
7 -12 1 39.4472 6.8533 3
7 12 1 31.4535 4.88042 9
7 12 1 34.9614 5.11742 5
-7 12 -1 32.0071 6.07977 8
7 12 1 33.7945 5.73126 2
-7 12 -1 44.1194 3.676 6
-7 12 -1 33.4061 6.39686 10
7 12 1 29.6275 5.19409 6
7 12 1 27.3443 4.74378 6
-7 12 -1 29.6983 5.37556 5
-7 12 -1 32.1269 2.31541 7
-7 12 -1 39.6252 5.13216 2
8 -12 1 63.8977 5.47815 6
8 -12 1 59.2059 6.80911 4
-8 -12 -1 64.3142 5.21633 3
-8 -12 -1 60.763 5.63194 7
8 -12 1 56.8297 5.11133 6
-8 12 -1 56.28 3.56101 6
8 12 1 45.0865 6.25628 6
-8 12 -1 54.8841 9.25633 8
8 12 1 69.828 7.88866 6
8 12 1 62.4237 7.15563 9
-8 12 -1 60.3564 6.38093 2
8 12 1 60.4323 8.68553 2
-8 12 -1 62.9277 7.77784 5
-8 12 -1 60.9642 3.96895 7
-8 12 -1 41.4809 7.22766 10
-8 12 -1 65.5192 3.57959 7
8 12 1 58.3472 6.96071 5
-9 -12 -1 52.8012 6.31718 7
-9 -12 -1 55.0546 4.9505 3
-9 -12 -1 59.7065 7.20658 4
9 -12 1 59.0859 5.21444 6
9 -12 1 46.9784 6.72258 4
-9 -12 -1 48.0065 6.66201 6
9 -12 1 47.6388 8.21041 3
9 -12 1 58.5367 5.03134 6
-9 12 -1 59.5662 8.31102 8
-9 12 -1 50.0034 3.49074 7
9 12 1 53.6846 6.79901 6
9 12 1 63.8233 7.95559 2
-9 12 -1 57.0912 7.54792 5
-9 12 -1 60.5284 9.14756 10
9 12 1 67.16 6.41672 5
9 12 1 56.1326 7.29509 9
-9 12 -1 64.4694 5.87391 2
9 12 1 54.7802 7.12406 6
-10 -12 -1 49.2576 6.32244 7
10 -12 1 39.3294 4.91113 6
10 -12 1 44.5073 5.02829 6
10 -12 1 52.3601 7.28093 4
-10 -12 -1 48.8094 5.12167 3
-10 -12 -1 33.231 5.94636 6
10 -12 1 47.3343 8.69962 3
-10 -12 -1 52.1673 6.98985 4
10 12 1 48.6581 7.58135 2
-10 12 -1 46.3884 6.05711 2
10 12 1 48.8685 6.67039 6
10 12 1 55.0061 7.71873 9
-10 12 -1 54.6819 8.12337 8
10 12 1 47.6711 6.21239 5
-10 12 -1 52.1863 7.62755 5
-10 12 -1 68.4369 11.0259 10
-10 12 -1 55.9378 3.85023 7
-10 12 -1 52.4957 3.82006 7
-11 -12 -1 29.0152 5.27054 7
11 -12 1 23.1873 7.02204 3
-11 -12 -1 23.9862 3.7261 3
-11 -12 -1 34.8892 6.15733 4
11 -12 1 27.6197 3.60923 6
11 -12 1 27.9865 5.51215 4
11 -12 1 22.0995 3.13778 6
-11 12 -1 32.9914 7.49082 10
11 12 1 19.5492 4.65136 6
-11 12 -1 41.8003 7.48524 8
11 12 1 29.5788 6.33229 2
-11 12 -1 25.6033 4.75798 2
-11 12 -1 21.9993 8.32987 5
-11 12 -1 22.4241 2.90029 7
11 12 1 24.6419 5.92365 9
11 12 1 26.8077 5.06756 5
12 -12 1 13.6492 1.86581 6
12 -12 1 15.4857 1.96044 6
-12 -12 -1 15.2089 3.05779 3
12 -12 1 7.11313 5.92377 3
-12 -12 -1 22.3137 5.43536 4
12 -12 1 11.968 4.71852 4
12 12 1 22.8154 5.88041 2
-12 12 -1 5.03588 4.25202 5
12 12 1 19.5677 4.83681 5
-12 12 -1 9.25695 4.79209 8
-12 12 -1 17.173 4.39585 2
12 12 1 14.6182 5.12037 9
13 -12 1 70.6791 9.14731 4
13 -12 1 82.1394 16.9287 3
-13 -12 -1 88.185 9.89608 4
13 12 1 71.0431 8.42803 5
13 12 1 73.7969 10.0079 9
-13 12 -1 53.7759 7.01254 2
13 12 1 78.1664 11.3709 2
-14 -12 -1 38.5556 7.23819 4
14 -12 1 45.7493 10.3696 3
14 -12 1 33.5857 6.86056 4
-14 12 -1 25.0396 5.10612 2
14 12 1 43.9583 8.03588 9
14 12 1 36.188 8.12079 2
15 -12 1 358.447 18.3335 4
-15 -12 -1 349.709 18.1378 4
15 -12 1 333.456 22.0178 3
15 12 1 369.086 20.1309 2
-15 12 -1 365.136 20.8405 8
15 12 1 347.047 19.9811 9
[truncated: 8,772,378 more chars]
